# Supplementary material for: Low coverage of species constrains the use of DNA barcoding to assess mosquito biodiversity
Source: Sci Rep. 2024 Mar 28;14:7432. doi: 10.1038/s41598-024-58071-1 (PMC10978826; doi:10.1038/s41598-024-58071-1)
Supplement: Supplementary file 1 — Supplementary Information 1. [file 41598_2024_58071_MOESM1_ESM.csv]

Low coverage of species constrains the use of DNA barcoding to assess mosquito biodiversity.
Supplementary Data 1 � species list with species distribution compiled from Wilkerson et al 2021.
Locality	Subfamily	Tribe	species_names	Genus	Subgenus	Species	Subspecies	Country	Biogeography	Continent
Bhutan	Anophelinae	NA	Anopheles aberrans	Anopheles	Anopheles	aberrans	NA	Bhutan	Oriental	Asia
China	Anophelinae	NA	Anopheles aberrans	Anopheles	Anopheles	aberrans	NA	China	Palearctic	Asia
Malaysia	Anophelinae	NA	Anopheles aberrans	Anopheles	Anopheles	aberrans	NA	Malaysia	Oriental	Asia
Thailand	Anophelinae	NA	Anopheles aberrans	Anopheles	Anopheles	aberrans	NA	Thailand	Oriental	Asia
Borneo	Anophelinae	NA	Anopheles acaci	Anopheles	Anopheles	acaci	NA	Indonesia	Oriental	Asia
Malaysia	Anophelinae	NA	Anopheles acaci	Anopheles	Anopheles	acaci	NA	Malaysia	Oriental	Asia
Philippines	Anophelinae	NA	Anopheles acaci	Anopheles	Anopheles	acaci	NA	Philippines	Oriental	Asia
Sabah	Anophelinae	NA	Anopheles acaci	Anopheles	Anopheles	acaci	NA	Indonesia	Oriental	Asia
India	Anophelinae	NA	Anopheles ahomi	Anopheles	Anopheles	ahomi	NA	India	Oriental	Asia
Nepal	Anophelinae	NA	Anopheles ahomi	Anopheles	Anopheles	ahomi	NA	Nepal	Oriental	Asia
Andaman Island	Anophelinae	NA	Anopheles aitkenii	Anopheles	Anopheles	aitkenii	NA	India	Oriental	Asia
Bangladesh	Anophelinae	NA	Anopheles aitkenii	Anopheles	Anopheles	aitkenii	NA	Bangladesh	Oriental	Asia
Cambodia	Anophelinae	NA	Anopheles aitkenii	Anopheles	Anopheles	aitkenii	NA	Cambodia	Oriental	Asia
China	Anophelinae	NA	Anopheles aitkenii	Anopheles	Anopheles	aitkenii	NA	China	Palearctic	Asia
India	Anophelinae	NA	Anopheles aitkenii	Anopheles	Anopheles	aitkenii	NA	India	Oriental	Asia
Indonesia	Anophelinae	NA	Anopheles aitkenii	Anopheles	Anopheles	aitkenii	NA	Indonesia	Oriental	Asia
Sri Lanka	Anophelinae	NA	Anopheles aitkenii	Anopheles	Anopheles	aitkenii	NA	Sri Lanka	Oriental	Asia
Malaysia	Anophelinae	NA	Anopheles aitkenii	Anopheles	Anopheles	aitkenii	NA	Malaysia	Oriental	Asia
Myanmar	Anophelinae	NA	Anopheles aitkenii	Anopheles	Anopheles	aitkenii	NA	Myanmar	Oriental	Asia
Nepal	Anophelinae	NA	Anopheles aitkenii	Anopheles	Anopheles	aitkenii	NA	Nepal	Oriental	Asia
Philippines	Anophelinae	NA	Anopheles aitkenii	Anopheles	Anopheles	aitkenii	NA	Philippines	Oriental	Asia
Sri Lanka	Anophelinae	NA	Anopheles aitkenii	Anopheles	Anopheles	aitkenii	NA	Sri Lanka	Oriental	Asia
Taiwan	Anophelinae	NA	Anopheles aitkenii	Anopheles	Anopheles	aitkenii	NA	China	Palearctic	Asia
Thailand	Anophelinae	NA	Anopheles aitkenii	Anopheles	Anopheles	aitkenii	NA	Thailand	Oriental	Asia
Vietnam	Anophelinae	NA	Anopheles aitkenii	Anopheles	Anopheles	aitkenii	NA	Vietnam	Oriental	Asia
Indonesia	Anophelinae	NA	Anopheles albotaeniatus	Anopheles	Anopheles	albotaeniatus	NA	Indonesia	Oriental	Asia
Laos	Anophelinae	NA	Anopheles albotaeniatus	Anopheles	Anopheles	albotaeniatus	NA	Laos	Oriental	Asia
Malaysia	Anophelinae	NA	Anopheles albotaeniatus	Anopheles	Anopheles	albotaeniatus	NA	Malaysia	Oriental	Asia
Afghanistan	Anophelinae	NA	Anopheles algeriensis	Anopheles	Anopheles	algeriensis	NA	Afghanistan	Palearctic	Asia
Albania	Anophelinae	NA	Anopheles algeriensis	Anopheles	Anopheles	algeriensis	NA	Albania	Palearctic	Europe
Algeria	Anophelinae	NA	Anopheles algeriensis	Anopheles	Anopheles	algeriensis	NA	Algeria	Afrotropical	Africa
Austria	Anophelinae	NA	Anopheles algeriensis	Anopheles	Anopheles	algeriensis	NA	Austria	Palearctic	Europe
Balearic Islands	Anophelinae	NA	Anopheles algeriensis	Anopheles	Anopheles	algeriensis	NA	Spain	Palearctic	Europe
Gaza Stripe and West Bank	Anophelinae	NA	Anopheles algeriensis	Anopheles	Anopheles	algeriensis	NA	Palestine	Palearctic	Asia
Bosnia and Herzegovina	Anophelinae	NA	Anopheles algeriensis	Anopheles	Anopheles	algeriensis	NA	Bosnia and Herzegovina	Palearctic	Europe
Bulgaria	Anophelinae	NA	Anopheles algeriensis	Anopheles	Anopheles	algeriensis	NA	Bulgaria	Palearctic	Europe
Corsica	Anophelinae	NA	Anopheles algeriensis	Anopheles	Anopheles	algeriensis	NA	France	Palearctic	Europe
Croatia	Anophelinae	NA	Anopheles algeriensis	Anopheles	Anopheles	algeriensis	NA	Croatia	Palearctic	Europe
Cyprus	Anophelinae	NA	Anopheles algeriensis	Anopheles	Anopheles	algeriensis	NA	Cyprus	Palearctic	Europe
Egypt	Anophelinae	NA	Anopheles algeriensis	Anopheles	Anopheles	algeriensis	NA	Egypt	Palearctic	Africa
Estonia	Anophelinae	NA	Anopheles algeriensis	Anopheles	Anopheles	algeriensis	NA	Estonia	Palearctic	Europe
France	Anophelinae	NA	Anopheles algeriensis	Anopheles	Anopheles	algeriensis	NA	France	Palearctic	Europe
Georgia	Anophelinae	NA	Anopheles algeriensis	Anopheles	Anopheles	algeriensis	NA	Georgia	Palearctic	Europe
Germany	Anophelinae	NA	Anopheles algeriensis	Anopheles	Anopheles	algeriensis	NA	Germany	Palearctic	Europe
Greece	Anophelinae	NA	Anopheles algeriensis	Anopheles	Anopheles	algeriensis	NA	Greece	Palearctic	Europe
Hungary	Anophelinae	NA	Anopheles algeriensis	Anopheles	Anopheles	algeriensis	NA	Hungary	Palearctic	Europe
Iran	Anophelinae	NA	Anopheles algeriensis	Anopheles	Anopheles	algeriensis	NA	Iran	Palearctic	Asia
Iraq	Anophelinae	NA	Anopheles algeriensis	Anopheles	Anopheles	algeriensis	NA	Iraq	Palearctic	Asia
Ireland	Anophelinae	NA	Anopheles algeriensis	Anopheles	Anopheles	algeriensis	NA	Ireland	Palearctic	Europe
Israel	Anophelinae	NA	Anopheles algeriensis	Anopheles	Anopheles	algeriensis	NA	Israel	Palearctic	Asia
Italy	Anophelinae	NA	Anopheles algeriensis	Anopheles	Anopheles	algeriensis	NA	Italy	Palearctic	Europe
Jordan	Anophelinae	NA	Anopheles algeriensis	Anopheles	Anopheles	algeriensis	NA	Jordan	Palearctic	Asia
United Kingdom	Anophelinae	NA	Anopheles algeriensis	Anopheles	Anopheles	algeriensis	NA	United Kingdom	Oceanian	Oceania
Kosovo	Anophelinae	NA	Anopheles algeriensis	Anopheles	Anopheles	algeriensis	NA	Serbia	Palearctic	Europe
Kyrgyzstan	Anophelinae	NA	Anopheles algeriensis	Anopheles	Anopheles	algeriensis	NA	Kyrgyzstan	Palearctic	Asia
Lebanon	Anophelinae	NA	Anopheles algeriensis	Anopheles	Anopheles	algeriensis	NA	Lebanon	Palearctic	Asia
Libya	Anophelinae	NA	Anopheles algeriensis	Anopheles	Anopheles	algeriensis	NA	Libya	Palearctic	Africa
Macedonia	Anophelinae	NA	Anopheles algeriensis	Anopheles	Anopheles	algeriensis	NA	North Macedonia	Palearctic	Europe
Moldova	Anophelinae	NA	Anopheles algeriensis	Anopheles	Anopheles	algeriensis	NA	Moldova	Palearctic	Europe
Montenegro	Anophelinae	NA	Anopheles algeriensis	Anopheles	Anopheles	algeriensis	NA	Montenegro	Palearctic	Europe
Morocco	Anophelinae	NA	Anopheles algeriensis	Anopheles	Anopheles	algeriensis	NA	Morocco	Afrotropical	Africa
Netherlands	Anophelinae	NA	Anopheles algeriensis	Anopheles	Anopheles	algeriensis	NA	Netherlands	Palearctic	Europe
Portugal	Anophelinae	NA	Anopheles algeriensis	Anopheles	Anopheles	algeriensis	NA	Portugal	Palearctic	Europe
Romania	Anophelinae	NA	Anopheles algeriensis	Anopheles	Anopheles	algeriensis	NA	Romania	Palearctic	Europe
Russia	Anophelinae	NA	Anopheles algeriensis	Anopheles	Anopheles	algeriensis	NA	Russia	Palearctic	Europe
Sardinia	Anophelinae	NA	Anopheles algeriensis	Anopheles	Anopheles	algeriensis	NA	Italy	Palearctic	Europe
Serbia	Anophelinae	NA	Anopheles algeriensis	Anopheles	Anopheles	algeriensis	NA	Serbia	Palearctic	Europe
Sicily	Anophelinae	NA	Anopheles algeriensis	Anopheles	Anopheles	algeriensis	NA	Italy	Palearctic	Europe
Russia_southern	Anophelinae	NA	Anopheles algeriensis	Anopheles	Anopheles	algeriensis	NA	Russia	Palearctic	Europe
Spain	Anophelinae	NA	Anopheles algeriensis	Anopheles	Anopheles	algeriensis	NA	Spain	Palearctic	Europe
Sweden	Anophelinae	NA	Anopheles algeriensis	Anopheles	Anopheles	algeriensis	NA	Sweden	Palearctic	Europe
Syria	Anophelinae	NA	Anopheles algeriensis	Anopheles	Anopheles	algeriensis	NA	Syria	Palearctic	Asia
Tajikistan	Anophelinae	NA	Anopheles algeriensis	Anopheles	Anopheles	algeriensis	NA	Tajikistan	Palearctic	Asia
Tunisia	Anophelinae	NA	Anopheles algeriensis	Anopheles	Anopheles	algeriensis	NA	Tunisia	Palearctic	Africa
Turkey	Anophelinae	NA	Anopheles algeriensis	Anopheles	Anopheles	algeriensis	NA	Turkey	Palearctic	Asia
Ukraine	Anophelinae	NA	Anopheles algeriensis	Anopheles	Anopheles	algeriensis	NA	Ukraine	Palearctic	Europe
Wales	Anophelinae	NA	Anopheles algeriensis	Anopheles	Anopheles	algeriensis	NA	United Kingdom	Oceanian	Oceania
Vietnam	Anophelinae	NA	Anopheles alongensis	Anopheles	Anopheles	alongensis	NA	Vietnam	Oriental	Asia
Argentina	Anophelinae	NA	Anopheles anchietai	Anopheles	Anopheles	anchietai	NA	Argentina	Neotropical	South America
Brazil	Anophelinae	NA	Anopheles anchietai	Anopheles	Anopheles	anchietai	NA	Brazil	Neotropical	South America
Cambodia	Anophelinae	NA	Anopheles annandalei	Anopheles	Anopheles	annandalei	NA	Cambodia	Oriental	Asia
India	Anophelinae	NA	Anopheles annandalei	Anopheles	Anopheles	annandalei	NA	India	Oriental	Asia
Indonesia	Anophelinae	NA	Anopheles annandalei	Anopheles	Anopheles	annandalei	NA	Indonesia	Oriental	Asia
Nepal	Anophelinae	NA	Anopheles annandalei	Anopheles	Anopheles	annandalei	NA	Nepal	Oriental	Asia
Vietnam	Anophelinae	NA	Anopheles annandalei	Anopheles	Anopheles	annandalei	NA	Vietnam	Oriental	Asia
Argentina	Anophelinae	NA	Anopheles annulipalpis	Anopheles	Anopheles	annulipalpis	NA	Argentina	Neotropical	South America
Uruguay	Anophelinae	NA	Anopheles annulipalpis	Anopheles	Anopheles	annulipalpis	NA	Uruguay	Neotropical	South America
Argentina	Anophelinae	NA	Anopheles apicimacula	Anopheles	Anopheles	apicimacula	NA	Argentina	Neotropical	South America
Belize	Anophelinae	NA	Anopheles apicimacula	Anopheles	Anopheles	apicimacula	NA	Belize	Neotropical	Central America and Caribbean
Colombia	Anophelinae	NA	Anopheles apicimacula	Anopheles	Anopheles	apicimacula	NA	Colombia	Neotropical	South America
Costa Rica	Anophelinae	NA	Anopheles apicimacula	Anopheles	Anopheles	apicimacula	NA	Costa Rica	Neotropical	Central America and Caribbean
Ecuador	Anophelinae	NA	Anopheles apicimacula	Anopheles	Anopheles	apicimacula	NA	Ecuador	Neotropical	South America
El Salvador	Anophelinae	NA	Anopheles apicimacula	Anopheles	Anopheles	apicimacula	NA	El Salvador	Neotropical	Central America and Caribbean
Guatemala	Anophelinae	NA	Anopheles apicimacula	Anopheles	Anopheles	apicimacula	NA	Guatemala	Neotropical	Central America and Caribbean
French Guiana	Anophelinae	NA	Anopheles apicimacula	Anopheles	Anopheles	apicimacula	NA	French Guiana	Neotropical	South America
Guyana	Anophelinae	NA	Anopheles apicimacula	Anopheles	Anopheles	apicimacula	NA	Guyana	Neotropical	South America
Honduras	Anophelinae	NA	Anopheles apicimacula	Anopheles	Anopheles	apicimacula	NA	Honduras	Neotropical	Central America and Caribbean
Mexico	Anophelinae	NA	Anopheles apicimacula	Anopheles	Anopheles	apicimacula	NA	Mexico	Neotropical	Central America and Caribbean
Nicaragua	Anophelinae	NA	Anopheles apicimacula	Anopheles	Anopheles	apicimacula	NA	Nicaragua	Neotropical	Central America and Caribbean
Panama	Anophelinae	NA	Anopheles apicimacula	Anopheles	Anopheles	apicimacula	NA	Panama	Neotropical	Central America and Caribbean
Suriname	Anophelinae	NA	Anopheles apicimacula	Anopheles	Anopheles	apicimacula	NA	Suriname	Neotropical	South America
Trinidad and Tobago	Anophelinae	NA	Anopheles apicimacula	Anopheles	Anopheles	apicimacula	NA	Trinidad and Tobago	Neotropical	South America
Trinidad and Tobago	Anophelinae	NA	Anopheles apicimacula	Anopheles	Anopheles	apicimacula	NA	Trinidad and Tobago	Neotropical	South America
Venezuela	Anophelinae	NA	Anopheles apicimacula	Anopheles	Anopheles	apicimacula	NA	Venezuela	Neotropical	South America
Panama	Anophelinae	NA	Anopheles arboricola	Anopheles	Anopheles	arboricola	NA	Panama	Neotropical	Central America and Caribbean
Cambodia	Anophelinae	NA	Anopheles argyropus	Anopheles	Anopheles	argyropus	NA	Cambodia	Oriental	Asia
China	Anophelinae	NA	Anopheles argyropus	Anopheles	Anopheles	argyropus	NA	China	Palearctic	Asia
India	Anophelinae	NA	Anopheles argyropus	Anopheles	Anopheles	argyropus	NA	India	Oriental	Asia
Indonesia	Anophelinae	NA	Anopheles argyropus	Anopheles	Anopheles	argyropus	NA	Indonesia	Oriental	Asia
Malaysia	Anophelinae	NA	Anopheles argyropus	Anopheles	Anopheles	argyropus	NA	Malaysia	Oriental	Asia
Myanmar	Anophelinae	NA	Anopheles argyropus	Anopheles	Anopheles	argyropus	NA	Myanmar	Oriental	Asia
Sumatra	Anophelinae	NA	Anopheles argyropus	Anopheles	Anopheles	argyropus	NA	Indonesia	Oriental	Asia
Thailand	Anophelinae	NA	Anopheles argyropus	Anopheles	Anopheles	argyropus	NA	Thailand	Oriental	Asia
Timor	Anophelinae	NA	Anopheles argyropus	Anopheles	Anopheles	argyropus	NA	Timor-Leste	Oriental	Asia
Vietnam	Anophelinae	NA	Anopheles argyropus	Anopheles	Anopheles	argyropus	NA	Vietnam	Oriental	Asia
Kyrgyzstan	Anophelinae	NA	Anopheles artemievi	Anopheles	Anopheles	artemievi	NA	Kyrgyzstan	Palearctic	Asia
Tajikistan	Anophelinae	NA	Anopheles artemievi	Anopheles	Anopheles	artemievi	NA	Tajikistan	Palearctic	Asia
Turkmenistan	Anophelinae	NA	Anopheles artemievi	Anopheles	Anopheles	artemievi	NA	Turkmenistan	Palearctic	Asia
Malaysia	Anophelinae	NA	Anopheles asiaticus	Anopheles	Anopheles	asiaticus	NA	Malaysia	Oriental	Asia
Thailand	Anophelinae	NA	Anopheles asiaticus	Anopheles	Anopheles	asiaticus	NA	Thailand	Oriental	Asia
Australia	Anophelinae	NA	Anopheles atratipes	Anopheles	Anopheles	atratipes	NA	Australia	Australian	Oceania
Austria	Anophelinae	NA	Anopheles atroparvus	Anopheles	Anopheles	atroparvus	NA	Austria	Palearctic	Europe
Belarus	Anophelinae	NA	Anopheles atroparvus	Anopheles	Anopheles	atroparvus	NA	Belarus	Palearctic	Asia
Belgium	Anophelinae	NA	Anopheles atroparvus	Anopheles	Anopheles	atroparvus	NA	Belgium	Palearctic	Europe
Bosnia and Herzegovina	Anophelinae	NA	Anopheles atroparvus	Anopheles	Anopheles	atroparvus	NA	Bosnia and Herzegovina	Palearctic	Europe
Bulgaria	Anophelinae	NA	Anopheles atroparvus	Anopheles	Anopheles	atroparvus	NA	Bulgaria	Palearctic	Europe
China	Anophelinae	NA	Anopheles atroparvus	Anopheles	Anopheles	atroparvus	NA	China	Palearctic	Asia
Corsica	Anophelinae	NA	Anopheles atroparvus	Anopheles	Anopheles	atroparvus	NA	France	Palearctic	Europe
Crimea	Anophelinae	NA	Anopheles atroparvus	Anopheles	Anopheles	atroparvus	NA	Ukraine	Palearctic	Europe
Croatia	Anophelinae	NA	Anopheles atroparvus	Anopheles	Anopheles	atroparvus	NA	Croatia	Palearctic	Europe
Czech Republic	Anophelinae	NA	Anopheles atroparvus	Anopheles	Anopheles	atroparvus	NA	Czech Republic	Palearctic	Europe
Denmark	Anophelinae	NA	Anopheles atroparvus	Anopheles	Anopheles	atroparvus	NA	Denmark	Palearctic	Europe
France	Anophelinae	NA	Anopheles atroparvus	Anopheles	Anopheles	atroparvus	NA	France	Palearctic	Europe
Germany	Anophelinae	NA	Anopheles atroparvus	Anopheles	Anopheles	atroparvus	NA	Germany	Palearctic	Europe
Greece	Anophelinae	NA	Anopheles atroparvus	Anopheles	Anopheles	atroparvus	NA	Greece	Palearctic	Europe
Hungary	Anophelinae	NA	Anopheles atroparvus	Anopheles	Anopheles	atroparvus	NA	Hungary	Palearctic	Europe
Iran	Anophelinae	NA	Anopheles atroparvus	Anopheles	Anopheles	atroparvus	NA	Iran	Palearctic	Asia
Ireland	Anophelinae	NA	Anopheles atroparvus	Anopheles	Anopheles	atroparvus	NA	Ireland	Palearctic	Europe
Italy	Anophelinae	NA	Anopheles atroparvus	Anopheles	Anopheles	atroparvus	NA	Italy	Palearctic	Europe
United Kingdom	Anophelinae	NA	Anopheles atroparvus	Anopheles	Anopheles	atroparvus	NA	United Kingdom	Oceanian	Oceania
Latvia	Anophelinae	NA	Anopheles atroparvus	Anopheles	Anopheles	atroparvus	NA	Latvia	Palearctic	Europe
Lithuania	Anophelinae	NA	Anopheles atroparvus	Anopheles	Anopheles	atroparvus	NA	Lithuania	Palearctic	Europe
Macedonia	Anophelinae	NA	Anopheles atroparvus	Anopheles	Anopheles	atroparvus	NA	North Macedonia	Palearctic	Europe
Moldova	Anophelinae	NA	Anopheles atroparvus	Anopheles	Anopheles	atroparvus	NA	Moldova	Palearctic	Europe
Montenegro	Anophelinae	NA	Anopheles atroparvus	Anopheles	Anopheles	atroparvus	NA	Montenegro	Palearctic	Europe
Netherlands	Anophelinae	NA	Anopheles atroparvus	Anopheles	Anopheles	atroparvus	NA	Netherlands	Palearctic	Europe
Poland	Anophelinae	NA	Anopheles atroparvus	Anopheles	Anopheles	atroparvus	NA	Poland	Palearctic	Europe
Portugal	Anophelinae	NA	Anopheles atroparvus	Anopheles	Anopheles	atroparvus	NA	Portugal	Palearctic	Europe
Romania	Anophelinae	NA	Anopheles atroparvus	Anopheles	Anopheles	atroparvus	NA	Romania	Palearctic	Europe
Russia	Anophelinae	NA	Anopheles atroparvus	Anopheles	Anopheles	atroparvus	NA	Russia	Palearctic	Europe
Serbia	Anophelinae	NA	Anopheles atroparvus	Anopheles	Anopheles	atroparvus	NA	Serbia	Palearctic	Europe
Slovakia	Anophelinae	NA	Anopheles atroparvus	Anopheles	Anopheles	atroparvus	NA	Slovakia	Palearctic	Europe
Slovenia	Anophelinae	NA	Anopheles atroparvus	Anopheles	Anopheles	atroparvus	NA	Slovenia	Palearctic	Europe
Russia_southern	Anophelinae	NA	Anopheles atroparvus	Anopheles	Anopheles	atroparvus	NA	Russia	Palearctic	Europe
Spain	Anophelinae	NA	Anopheles atroparvus	Anopheles	Anopheles	atroparvus	NA	Spain	Palearctic	Europe
Sweden	Anophelinae	NA	Anopheles atroparvus	Anopheles	Anopheles	atroparvus	NA	Sweden	Palearctic	Europe
Switzerland	Anophelinae	NA	Anopheles atroparvus	Anopheles	Anopheles	atroparvus	NA	Switzerland	Palearctic	Europe
Ukraine	Anophelinae	NA	Anopheles atroparvus	Anopheles	Anopheles	atroparvus	NA	Ukraine	Palearctic	Europe
Cayman Islands	Anophelinae	NA	Anopheles atropos	Anopheles	Anopheles	atropos	NA	Cayman Islands	Neotropical	Central America and Caribbean
Cuba	Anophelinae	NA	Anopheles atropos	Anopheles	Anopheles	atropos	NA	Cuba	Neotropical	Central America and Caribbean
Jamaica	Anophelinae	NA	Anopheles atropos	Anopheles	Anopheles	atropos	NA	Jamaica	Neotropical	Central America and Caribbean
Mexico	Anophelinae	NA	Anopheles atropos	Anopheles	Anopheles	atropos	NA	Mexico	Neotropical	Central America and Caribbean
United States of America	Anophelinae	NA	Anopheles atropos	Anopheles	Anopheles	atropos	NA	United States	Nearctic	North America
Mexico	Anophelinae	NA	Anopheles aztecus	Anopheles	Anopheles	aztecus	NA	Mexico	Neotropical	Central America and Caribbean
United States of America	Anophelinae	NA	Anopheles aztecus	Anopheles	Anopheles	aztecus	NA	United States	Nearctic	North America
Cambodia	Anophelinae	NA	Anopheles baezai	Anopheles	Anopheles	baezai	NA	Cambodia	Oriental	Asia
Guam	Anophelinae	NA	Anopheles baezai	Anopheles	Anopheles	baezai	NA	Guam	Oceanian	Oceania
Indonesia	Anophelinae	NA	Anopheles baezai	Anopheles	Anopheles	baezai	NA	Indonesia	Oriental	Asia
Malaysia	Anophelinae	NA	Anopheles baezai	Anopheles	Anopheles	baezai	NA	Malaysia	Oriental	Asia
Philippines	Anophelinae	NA	Anopheles baezai	Anopheles	Anopheles	baezai	NA	Philippines	Oriental	Asia
Singapore	Anophelinae	NA	Anopheles baezai	Anopheles	Anopheles	baezai	NA	Singapore	Oriental	Asia
Thailand	Anophelinae	NA	Anopheles baezai	Anopheles	Anopheles	baezai	NA	Thailand	Oriental	Asia
Vietnam	Anophelinae	NA	Anopheles baezai	Anopheles	Anopheles	baezai	NA	Vietnam	Oriental	Asia
Bangladesh	Anophelinae	NA	Anopheles baileyi	Anopheles	Anopheles	baileyi	NA	Bangladesh	Oriental	Asia
Cambodia	Anophelinae	NA	Anopheles baileyi	Anopheles	Anopheles	baileyi	NA	Cambodia	Oriental	Asia
China	Anophelinae	NA	Anopheles baileyi	Anopheles	Anopheles	baileyi	NA	China	Palearctic	Asia
India	Anophelinae	NA	Anopheles baileyi	Anopheles	Anopheles	baileyi	NA	India	Oriental	Asia
Laos	Anophelinae	NA	Anopheles baileyi	Anopheles	Anopheles	baileyi	NA	Laos	Oriental	Asia
Nepal	Anophelinae	NA	Anopheles baileyi	Anopheles	Anopheles	baileyi	NA	Nepal	Oriental	Asia
Taiwan	Anophelinae	NA	Anopheles baileyi	Anopheles	Anopheles	baileyi	NA	China	Palearctic	Asia
Thailand	Anophelinae	NA	Anopheles baileyi	Anopheles	Anopheles	baileyi	NA	Thailand	Oriental	Asia
Vietnam	Anophelinae	NA	Anopheles baileyi	Anopheles	Anopheles	baileyi	NA	Vietnam	Oriental	Asia
Philippines	Anophelinae	NA	Anopheles balerensis	Anopheles	Anopheles	balerensis	NA	Philippines	Oriental	Asia
Australia	Anophelinae	NA	Anopheles bancroftii	Anopheles	Anopheles	bancroftii	NA	Australia	Australian	Oceania
Borneo	Anophelinae	NA	Anopheles bancroftii	Anopheles	Anopheles	bancroftii	NA	Indonesia	Oriental	Asia
New Caledonia	Anophelinae	NA	Anopheles bancroftii	Anopheles	Anopheles	bancroftii	NA	New Caledonia	Oceanian	Oceania
Guinea	Anophelinae	NA	Anopheles bancroftii	Anopheles	Anopheles	bancroftii	NA	Guinea	Afrotropical	Africa
Indonesia	Anophelinae	NA	Anopheles bancroftii	Anopheles	Anopheles	bancroftii	NA	Indonesia	Oriental	Asia
Sri Lanka	Anophelinae	NA	Anopheles bancroftii	Anopheles	Anopheles	bancroftii	NA	Sri Lanka	Oriental	Asia
Malaysia	Anophelinae	NA	Anopheles bancroftii	Anopheles	Anopheles	bancroftii	NA	Malaysia	Oriental	Asia
Moluccas	Anophelinae	NA	Anopheles bancroftii	Anopheles	Anopheles	bancroftii	NA	Indonesia	Oriental	Asia
Sumatra	Anophelinae	NA	Anopheles bancroftii	Anopheles	Anopheles	bancroftii	barbiventris	Indonesia	Oriental	Asia
Sulawesi	Anophelinae	NA	Anopheles bancroftii	Anopheles	Anopheles	bancroftii	NA	Indonesia	Oriental	Asia
Sumatra	Anophelinae	NA	Anopheles bancroftii	Anopheles	Anopheles	bancroftii	NA	Indonesia	Oriental	Asia
Canada	Anophelinae	NA	Anopheles barberi	Anopheles	Anopheles	barberi	NA	Canada	Nearctic	North America
Puerto Rico	Anophelinae	NA	Anopheles barberi	Anopheles	Anopheles	barberi	NA	Puerto Rico	Neotropical	Central America and Caribbean
United States of America	Anophelinae	NA	Anopheles barberi	Anopheles	Anopheles	barberi	NA	United States	Nearctic	North America
Andaman Island	Anophelinae	NA	Anopheles barbirostris	Anopheles	Anopheles	barbirostris	NA	India	Oriental	Asia
Australia	Anophelinae	NA	Anopheles barbirostris	Anopheles	Anopheles	barbirostris	NA	Australia	Australian	Oceania
Bangladesh	Anophelinae	NA	Anopheles barbirostris	Anopheles	Anopheles	barbirostris	NA	Bangladesh	Oriental	Asia
Borneo	Anophelinae	NA	Anopheles barbirostris	Anopheles	Anopheles	barbirostris	NA	Indonesia	Oriental	Asia
Cambodia	Anophelinae	NA	Anopheles barbirostris	Anopheles	Anopheles	barbirostris	NA	Cambodia	Oriental	Asia
China	Anophelinae	NA	Anopheles barbirostris	Anopheles	Anopheles	barbirostris	NA	China	Palearctic	Asia
Flores_Indonesia	Anophelinae	NA	Anopheles barbirostris	Anopheles	Anopheles	barbirostris	NA	Indonesia	Oriental	Asia
Guam	Anophelinae	NA	Anopheles barbirostris	Anopheles	Anopheles	barbirostris	NA	Guam	Oceanian	Oceania
Guinea	Anophelinae	NA	Anopheles barbirostris	Anopheles	Anopheles	barbirostris	NA	Guinea	Afrotropical	Africa
Hainan Island	Anophelinae	NA	Anopheles barbirostris	Anopheles	Anopheles	barbirostris	NA	China	Palearctic	Asia
India	Anophelinae	NA	Anopheles barbirostris	Anopheles	Anopheles	barbirostris	NA	India	Oriental	Asia
Indonesia	Anophelinae	NA	Anopheles barbirostris	Anopheles	Anopheles	barbirostris	NA	Indonesia	Oriental	Asia
Java	Anophelinae	NA	Anopheles barbirostris	Anopheles	Anopheles	barbirostris	NA	Indonesia	Oriental	Asia
Ketulauan	Anophelinae	NA	Anopheles barbirostris	Anopheles	Anopheles	barbirostris	NA	Indonesia	Oriental	Asia
Sri Lanka	Anophelinae	NA	Anopheles barbirostris	Anopheles	Anopheles	barbirostris	NA	Sri Lanka	Oriental	Asia
Laos	Anophelinae	NA	Anopheles barbirostris	Anopheles	Anopheles	barbirostris	NA	Laos	Oriental	Asia
Malaysia	Anophelinae	NA	Anopheles barbirostris	Anopheles	Anopheles	barbirostris	NA	Malaysia	Oriental	Asia
Moluccas	Anophelinae	NA	Anopheles barbirostris	Anopheles	Anopheles	barbirostris	NA	Indonesia	Oriental	Asia
Myanmar	Anophelinae	NA	Anopheles barbirostris	Anopheles	Anopheles	barbirostris	NA	Myanmar	Oriental	Asia
Nepal	Anophelinae	NA	Anopheles barbirostris	Anopheles	Anopheles	barbirostris	NA	Nepal	Oriental	Asia
Pakistan	Anophelinae	NA	Anopheles barbirostris	Anopheles	Anopheles	barbirostris	NA	Pakistan	Palearctic	Asia
Philippines	Anophelinae	NA	Anopheles barbirostris	Anopheles	Anopheles	barbirostris	NA	Philippines	Oriental	Asia
Riouw Islands	Anophelinae	NA	Anopheles barbirostris	Anopheles	Anopheles	barbirostris	NA	Indonesia	Oriental	Asia
Sri Lanka	Anophelinae	NA	Anopheles barbirostris	Anopheles	Anopheles	barbirostris	NA	Sri Lanka	Oriental	Asia
Sulawesi	Anophelinae	NA	Anopheles barbirostris	Anopheles	Anopheles	barbirostris	NA	Indonesia	Oriental	Asia
Sumatra	Anophelinae	NA	Anopheles barbirostris	Anopheles	Anopheles	barbirostris	NA	Indonesia	Oriental	Asia
Thailand	Anophelinae	NA	Anopheles barbirostris	Anopheles	Anopheles	barbirostris	NA	Thailand	Oriental	Asia
Timor	Anophelinae	NA	Anopheles barbirostris	Anopheles	Anopheles	barbirostris	NA	Timor-Leste	Oriental	Asia
Vietnam	Anophelinae	NA	Anopheles barbirostris	Anopheles	Anopheles	barbirostris	NA	Vietnam	Oriental	Asia
Bangladesh	Anophelinae	NA	Anopheles barbumbrosus	Anopheles	Anopheles	barbumbrosus	NA	Bangladesh	Oriental	Asia
Bhutan	Anophelinae	NA	Anopheles barbumbrosus	Anopheles	Anopheles	barbumbrosus	NA	Bhutan	Oriental	Asia
Cambodia	Anophelinae	NA	Anopheles barbumbrosus	Anopheles	Anopheles	barbumbrosus	NA	Cambodia	Oriental	Asia
China	Anophelinae	NA	Anopheles barbumbrosus	Anopheles	Anopheles	barbumbrosus	NA	China	Palearctic	Asia
Hainan Island	Anophelinae	NA	Anopheles barbumbrosus	Anopheles	Anopheles	barbumbrosus	NA	China	Palearctic	Asia
Hong Kong	Anophelinae	NA	Anopheles barbumbrosus	Anopheles	Anopheles	barbumbrosus	NA	China	Palearctic	Asia
India	Anophelinae	NA	Anopheles barbumbrosus	Anopheles	Anopheles	barbumbrosus	NA	India	Oriental	Asia
Indonesia	Anophelinae	NA	Anopheles barbumbrosus	Anopheles	Anopheles	barbumbrosus	NA	Indonesia	Oriental	Asia
Sri Lanka	Anophelinae	NA	Anopheles barbumbrosus	Anopheles	Anopheles	barbumbrosus	NA	Sri Lanka	Oriental	Asia
Malaysia	Anophelinae	NA	Anopheles barbumbrosus	Anopheles	Anopheles	barbumbrosus	NA	Malaysia	Oriental	Asia
Nepal	Anophelinae	NA	Anopheles barbumbrosus	Anopheles	Anopheles	barbumbrosus	NA	Nepal	Oriental	Asia
Sri Lanka	Anophelinae	NA	Anopheles barbumbrosus	Anopheles	Anopheles	barbumbrosus	NA	Sri Lanka	Oriental	Asia
Taiwan	Anophelinae	NA	Anopheles barbumbrosus	Anopheles	Anopheles	barbumbrosus	NA	China	Palearctic	Asia
Thailand	Anophelinae	NA	Anopheles barbumbrosus	Anopheles	Anopheles	barbumbrosus	NA	Thailand	Oriental	Asia
Timor	Anophelinae	NA	Anopheles barbumbrosus	Anopheles	Anopheles	barbumbrosus	NA	Timor-Leste	Oriental	Asia
Vietnam	Anophelinae	NA	Anopheles barbumbrosus	Anopheles	Anopheles	barbumbrosus	NA	Vietnam	Oriental	Asia
Afghanistan	Anophelinae	NA	Anopheles barianensis	Anopheles	Anopheles	barianensis	NA	Afghanistan	Palearctic	Asia
India	Anophelinae	NA	Anopheles barianensis	Anopheles	Anopheles	barianensis	NA	India	Oriental	Asia
Pakistan	Anophelinae	NA	Anopheles barianensis	Anopheles	Anopheles	barianensis	NA	Pakistan	Palearctic	Asia
Tajikistan	Anophelinae	NA	Anopheles barianensis	Anopheles	Anopheles	barianensis	NA	Tajikistan	Palearctic	Asia
Finland	Anophelinae	NA	Anopheles beklemishevi	Anopheles	Anopheles	beklemishevi	NA	Finland	Palearctic	Europe
Russia_northwestern	Anophelinae	NA	Anopheles beklemishevi	Anopheles	Anopheles	beklemishevi	NA	Russia	Palearctic	Europe
Russia	Anophelinae	NA	Anopheles beklemishevi	Anopheles	Anopheles	beklemishevi	NA	Russia	Palearctic	Europe
Sweden	Anophelinae	NA	Anopheles beklemishevi	Anopheles	Anopheles	beklemishevi	NA	Sweden	Palearctic	Europe
Volga	Anophelinae	NA	Anopheles beklemishevi	Anopheles	Anopheles	beklemishevi	NA	Russia	Palearctic	Europe
China	Anophelinae	NA	Anopheles belenrae	Anopheles	Anopheles	belenrae	NA	China	Palearctic	Asia
South Korea	Anophelinae	NA	Anopheles belenrae	Anopheles	Anopheles	belenrae	NA	South Korea	Palearctic	Asia
Bangladesh	Anophelinae	NA	Anopheles bengalensis	Anopheles	Anopheles	bengalensis	NA	Bangladesh	Oriental	Asia
Bhutan	Anophelinae	NA	Anopheles bengalensis	Anopheles	Anopheles	bengalensis	NA	Bhutan	Oriental	Asia
Cambodia	Anophelinae	NA	Anopheles bengalensis	Anopheles	Anopheles	bengalensis	NA	Cambodia	Oriental	Asia
China	Anophelinae	NA	Anopheles bengalensis	Anopheles	Anopheles	bengalensis	NA	China	Palearctic	Asia
Hong Kong	Anophelinae	NA	Anopheles bengalensis	Anopheles	Anopheles	bengalensis	NA	China	Palearctic	Asia
India	Anophelinae	NA	Anopheles bengalensis	Anopheles	Anopheles	bengalensis	NA	India	Oriental	Asia
Indonesia	Anophelinae	NA	Anopheles bengalensis	Anopheles	Anopheles	bengalensis	NA	Indonesia	Oriental	Asia
Japan	Anophelinae	NA	Anopheles bengalensis	Anopheles	Anopheles	bengalensis	NA	Japan	Palearctic	Asia
Malaysia	Anophelinae	NA	Anopheles bengalensis	Anopheles	Anopheles	bengalensis	NA	Malaysia	Oriental	Asia
Myanmar	Anophelinae	NA	Anopheles bengalensis	Anopheles	Anopheles	bengalensis	NA	Myanmar	Oriental	Asia
Nepal	Anophelinae	NA	Anopheles bengalensis	Anopheles	Anopheles	bengalensis	NA	Nepal	Oriental	Asia
Philippines	Anophelinae	NA	Anopheles bengalensis	Anopheles	Anopheles	bengalensis	NA	Philippines	Oriental	Asia
Taiwan	Anophelinae	NA	Anopheles bengalensis	Anopheles	Anopheles	bengalensis	NA	China	Palearctic	Asia
Thailand	Anophelinae	NA	Anopheles bengalensis	Anopheles	Anopheles	bengalensis	NA	Thailand	Oriental	Asia
Vietnam	Anophelinae	NA	Anopheles bengalensis	Anopheles	Anopheles	bengalensis	NA	Vietnam	Oriental	Asia
Borneo	Anophelinae	NA	Anopheles borneensis	Anopheles	Anopheles	borneensis	NA	Indonesia	Oriental	Asia
Malaysia	Anophelinae	NA	Anopheles borneensis	Anopheles	Anopheles	borneensis	NA	Malaysia	Oriental	Asia
Honduras	Anophelinae	NA	Anopheles bradleyi	Anopheles	Anopheles	bradleyi	NA	Honduras	Neotropical	Central America and Caribbean
Mexico	Anophelinae	NA	Anopheles bradleyi	Anopheles	Anopheles	bradleyi	NA	Mexico	Neotropical	Central America and Caribbean
Nicaragua	Anophelinae	NA	Anopheles bradleyi	Anopheles	Anopheles	bradleyi	NA	Nicaragua	Neotropical	Central America and Caribbean
United States of America	Anophelinae	NA	Anopheles bradleyi	Anopheles	Anopheles	bradleyi	NA	United States	Nearctic	North America
Borneo	Anophelinae	NA	Anopheles brevipalpis	Anopheles	Anopheles	brevipalpis	NA	Indonesia	Oriental	Asia
Indonesia	Anophelinae	NA	Anopheles brevipalpis	Anopheles	Anopheles	brevipalpis	NA	Indonesia	Oriental	Asia
Malaysia	Anophelinae	NA	Anopheles brevipalpis	Anopheles	Anopheles	brevipalpis	NA	Malaysia	Oriental	Asia
Malaysia	Anophelinae	NA	Anopheles brevirostris	Anopheles	Anopheles	brevirostris	NA	Malaysia	Oriental	Asia
Singapore	Anophelinae	NA	Anopheles brevirostris	Anopheles	Anopheles	brevirostris	NA	Singapore	Oriental	Asia
Thailand	Anophelinae	NA	Anopheles bulkleyi	Anopheles	Anopheles	bulkleyi	NA	Thailand	Oriental	Asia
Brazil	Anophelinae	NA	Anopheles bustamentei	Anopheles	Anopheles	bustamentei	NA	Brazil	Neotropical	South America
Colombia	Anophelinae	NA	Anopheles calderoni	Anopheles	Anopheles	calderoni	NA	Colombia	Neotropical	South America
Ecuador	Anophelinae	NA	Anopheles calderoni	Anopheles	Anopheles	calderoni	NA	Ecuador	Neotropical	South America
Peru	Anophelinae	NA	Anopheles calderoni	Anopheles	Anopheles	calderoni	NA	Peru	Neotropical	South America
Venezuela	Anophelinae	NA	Anopheles calderoni	Anopheles	Anopheles	calderoni	NA	Venezuela	Neotropical	South America
Angola	Anophelinae	NA	Anopheles caliginosus	Anopheles	Anopheles	caliginosus	NA	Angola	Afrotropical	Africa
Botswana	Anophelinae	NA	Anopheles caliginosus	Anopheles	Anopheles	caliginosus	NA	Botswana	Afrotropical	Africa
Democratic Republic of Congo	Anophelinae	NA	Anopheles caliginosus	Anopheles	Anopheles	caliginosus	NA	Democratic Republic of the Congo	Afrotropical	Africa
Eswatini	Anophelinae	NA	Anopheles caliginosus	Anopheles	Anopheles	caliginosus	NA	Eswatini	Afrotropical	Africa
Cambodia	Anophelinae	NA	Anopheles campestris	Anopheles	Anopheles	campestris	NA	Cambodia	Oriental	Asia
China	Anophelinae	NA	Anopheles campestris	Anopheles	Anopheles	campestris	NA	China	Palearctic	Asia
Guam	Anophelinae	NA	Anopheles campestris	Anopheles	Anopheles	campestris	NA	Guam	Oceanian	Oceania
Malaysia	Anophelinae	NA	Anopheles campestris	Anopheles	Anopheles	campestris	NA	Malaysia	Oriental	Asia
Thailand	Anophelinae	NA	Anopheles campestris	Anopheles	Anopheles	campestris	NA	Thailand	Oriental	Asia
Vietnam	Anophelinae	NA	Anopheles campestris	Anopheles	Anopheles	campestris	NA	Vietnam	Oriental	Asia
Guatemala	Anophelinae	NA	Anopheles chiriquiensis	Anopheles	Anopheles	chiriquiensis	NA	Guatemala	Neotropical	Central America and Caribbean
Panama	Anophelinae	NA	Anopheles chiriquiensis	Anopheles	Anopheles	chiriquiensis	NA	Panama	Neotropical	Central America and Caribbean
Uzbekistan	Anophelinae	NA	Anopheles chodukini	Anopheles	Anopheles	chodukini	NA	Uzbekistan	Palearctic	Asia
Afghanistan	Anophelinae	NA	Anopheles claviger	Anopheles	Anopheles	claviger	NA	Afghanistan	Palearctic	Asia
Albania	Anophelinae	NA	Anopheles claviger	Anopheles	Anopheles	claviger	NA	Albania	Palearctic	Europe
Algeria	Anophelinae	NA	Anopheles claviger	Anopheles	Anopheles	claviger	NA	Algeria	Afrotropical	Africa
Armenia	Anophelinae	NA	Anopheles claviger	Anopheles	Anopheles	claviger	NA	Armenia	Palearctic	Europe
Austria	Anophelinae	NA	Anopheles claviger	Anopheles	Anopheles	claviger	NA	Austria	Palearctic	Europe
Azerbaijan	Anophelinae	NA	Anopheles claviger	Anopheles	Anopheles	claviger	NA	Azerbaijan	Palearctic	Europe
Gaza Stripe and West Bank	Anophelinae	NA	Anopheles claviger	Anopheles	Anopheles	claviger	NA	Palestine	Palearctic	Asia
Belarus	Anophelinae	NA	Anopheles claviger	Anopheles	Anopheles	claviger	NA	Belarus	Palearctic	Asia
Belgium	Anophelinae	NA	Anopheles claviger	Anopheles	Anopheles	claviger	NA	Belgium	Palearctic	Europe
Bosnia and Herzegovina	Anophelinae	NA	Anopheles claviger	Anopheles	Anopheles	claviger	NA	Bosnia and Herzegovina	Palearctic	Europe
Bulgaria	Anophelinae	NA	Anopheles claviger	Anopheles	Anopheles	claviger	NA	Bulgaria	Palearctic	Europe
China	Anophelinae	NA	Anopheles claviger	Anopheles	Anopheles	claviger	NA	China	Palearctic	Asia
Corsica	Anophelinae	NA	Anopheles claviger	Anopheles	Anopheles	claviger	NA	France	Palearctic	Europe
Crete	Anophelinae	NA	Anopheles claviger	Anopheles	Anopheles	claviger	NA	Greece	Palearctic	Europe
Crimea	Anophelinae	NA	Anopheles claviger	Anopheles	Anopheles	claviger	NA	Ukraine	Palearctic	Europe
Croatia	Anophelinae	NA	Anopheles claviger	Anopheles	Anopheles	claviger	NA	Croatia	Palearctic	Europe
Cyprus	Anophelinae	NA	Anopheles claviger	Anopheles	Anopheles	claviger	NA	Cyprus	Palearctic	Europe
Czech Republic	Anophelinae	NA	Anopheles claviger	Anopheles	Anopheles	claviger	NA	Czech Republic	Palearctic	Europe
Denmark	Anophelinae	NA	Anopheles claviger	Anopheles	Anopheles	claviger	NA	Denmark	Palearctic	Europe
Estonia	Anophelinae	NA	Anopheles claviger	Anopheles	Anopheles	claviger	NA	Estonia	Palearctic	Europe
Finland	Anophelinae	NA	Anopheles claviger	Anopheles	Anopheles	claviger	NA	Finland	Palearctic	Europe
France	Anophelinae	NA	Anopheles claviger	Anopheles	Anopheles	claviger	NA	France	Palearctic	Europe
Georgia	Anophelinae	NA	Anopheles claviger	Anopheles	Anopheles	claviger	NA	Georgia	Palearctic	Europe
Germany	Anophelinae	NA	Anopheles claviger	Anopheles	Anopheles	claviger	NA	Germany	Palearctic	Europe
Greece	Anophelinae	NA	Anopheles claviger	Anopheles	Anopheles	claviger	NA	Greece	Palearctic	Europe
Hungary	Anophelinae	NA	Anopheles claviger	Anopheles	Anopheles	claviger	NA	Hungary	Palearctic	Europe
India	Anophelinae	NA	Anopheles claviger	Anopheles	Anopheles	claviger	NA	India	Oriental	Asia
Iran	Anophelinae	NA	Anopheles claviger	Anopheles	Anopheles	claviger	NA	Iran	Palearctic	Asia
Iraq	Anophelinae	NA	Anopheles claviger	Anopheles	Anopheles	claviger	NA	Iraq	Palearctic	Asia
Ireland	Anophelinae	NA	Anopheles claviger	Anopheles	Anopheles	claviger	NA	Ireland	Palearctic	Europe
Israel	Anophelinae	NA	Anopheles claviger	Anopheles	Anopheles	claviger	NA	Israel	Palearctic	Asia
Italy	Anophelinae	NA	Anopheles claviger	Anopheles	Anopheles	claviger	NA	Italy	Palearctic	Europe
Jordan	Anophelinae	NA	Anopheles claviger	Anopheles	Anopheles	claviger	NA	Jordan	Palearctic	Asia
Kazakhstan	Anophelinae	NA	Anopheles claviger	Anopheles	Anopheles	claviger	NA	Kazakhstan	Palearctic	Asia
United Kingdom	Anophelinae	NA	Anopheles claviger	Anopheles	Anopheles	claviger	NA	United Kingdom	Oceanian	Oceania
Kyrgyzstan	Anophelinae	NA	Anopheles claviger	Anopheles	Anopheles	claviger	NA	Kyrgyzstan	Palearctic	Asia
Latvia	Anophelinae	NA	Anopheles claviger	Anopheles	Anopheles	claviger	NA	Latvia	Palearctic	Europe
Lebanon	Anophelinae	NA	Anopheles claviger	Anopheles	Anopheles	claviger	NA	Lebanon	Palearctic	Asia
Libya	Anophelinae	NA	Anopheles claviger	Anopheles	Anopheles	claviger	NA	Libya	Palearctic	Africa
Liechtenstein	Anophelinae	NA	Anopheles claviger	Anopheles	Anopheles	claviger	NA	Liechtenstein	Palearctic	Europe
Lithuania	Anophelinae	NA	Anopheles claviger	Anopheles	Anopheles	claviger	NA	Lithuania	Palearctic	Europe
Luxembourg	Anophelinae	NA	Anopheles claviger	Anopheles	Anopheles	claviger	NA	Luxembourg	Palearctic	Europe
Macedonia	Anophelinae	NA	Anopheles claviger	Anopheles	Anopheles	claviger	NA	North Macedonia	Palearctic	Europe
Moldova	Anophelinae	NA	Anopheles claviger	Anopheles	Anopheles	claviger	NA	Moldova	Palearctic	Europe
Montenegro	Anophelinae	NA	Anopheles claviger	Anopheles	Anopheles	claviger	NA	Montenegro	Palearctic	Europe
Morocco	Anophelinae	NA	Anopheles claviger	Anopheles	Anopheles	claviger	NA	Morocco	Afrotropical	Africa
Netherlands	Anophelinae	NA	Anopheles claviger	Anopheles	Anopheles	claviger	NA	Netherlands	Palearctic	Europe
Russia_northwestern	Anophelinae	NA	Anopheles claviger	Anopheles	Anopheles	claviger	NA	Russia	Palearctic	Europe
Norway	Anophelinae	NA	Anopheles claviger	Anopheles	Anopheles	claviger	NA	Norway	Palearctic	Europe
Pakistan	Anophelinae	NA	Anopheles claviger	Anopheles	Anopheles	claviger	NA	Pakistan	Palearctic	Asia
Palestine	Anophelinae	NA	Anopheles claviger	Anopheles	Anopheles	claviger	NA	Palestine	Palearctic	Asia
Poland	Anophelinae	NA	Anopheles claviger	Anopheles	Anopheles	claviger	NA	Poland	Palearctic	Europe
Portugal	Anophelinae	NA	Anopheles claviger	Anopheles	Anopheles	claviger	NA	Portugal	Palearctic	Europe
China	Anophelinae	NA	Anopheles claviger	Anopheles	Anopheles	claviger	NA	China	Palearctic	Asia
Romania	Anophelinae	NA	Anopheles claviger	Anopheles	Anopheles	claviger	NA	Romania	Palearctic	Europe
Russia	Anophelinae	NA	Anopheles claviger	Anopheles	Anopheles	claviger	NA	Russia	Palearctic	Europe
Serbia	Anophelinae	NA	Anopheles claviger	Anopheles	Anopheles	claviger	NA	Serbia	Palearctic	Europe
Sicily	Anophelinae	NA	Anopheles claviger	Anopheles	Anopheles	claviger	NA	Italy	Palearctic	Europe
Slovakia	Anophelinae	NA	Anopheles claviger	Anopheles	Anopheles	claviger	NA	Slovakia	Palearctic	Europe
Slovenia	Anophelinae	NA	Anopheles claviger	Anopheles	Anopheles	claviger	NA	Slovenia	Palearctic	Europe
Russia_southern	Anophelinae	NA	Anopheles claviger	Anopheles	Anopheles	claviger	NA	Russia	Palearctic	Europe
Spain	Anophelinae	NA	Anopheles claviger	Anopheles	Anopheles	claviger	NA	Spain	Palearctic	Europe
Gaza Stripe and West Bank	Anophelinae	NA	Anopheles claviger	Anopheles	Anopheles	claviger	NA	Palestine	Palearctic	Asia
Sweden	Anophelinae	NA	Anopheles claviger	Anopheles	Anopheles	claviger	NA	Sweden	Palearctic	Europe
Switzerland	Anophelinae	NA	Anopheles claviger	Anopheles	Anopheles	claviger	NA	Switzerland	Palearctic	Europe
Syria	Anophelinae	NA	Anopheles claviger	Anopheles	Anopheles	claviger	NA	Syria	Palearctic	Asia
Tajikistan	Anophelinae	NA	Anopheles claviger	Anopheles	Anopheles	claviger	NA	Tajikistan	Palearctic	Asia
Tunisia	Anophelinae	NA	Anopheles claviger	Anopheles	Anopheles	claviger	NA	Tunisia	Palearctic	Africa
Turkmenistan	Anophelinae	NA	Anopheles claviger	Anopheles	Anopheles	claviger	NA	Turkmenistan	Palearctic	Asia
Turkey	Anophelinae	NA	Anopheles claviger	Anopheles	Anopheles	claviger	NA	Turkey	Palearctic	Asia
Ukraine	Anophelinae	NA	Anopheles claviger	Anopheles	Anopheles	claviger	NA	Ukraine	Palearctic	Europe
United Kingdom	Anophelinae	NA	Anopheles claviger	Anopheles	Anopheles	claviger	NA	United Kingdom	Oceanian	Oceania
Uzbekistan	Anophelinae	NA	Anopheles claviger	Anopheles	Anopheles	claviger	NA	Uzbekistan	Palearctic	Asia
Volga	Anophelinae	NA	Anopheles claviger	Anopheles	Anopheles	claviger	NA	Russia	Palearctic	Europe
Australia	Anophelinae	NA	Anopheles colledgei	Anopheles	Anopheles	colledgei	NA	Australia	Australian	Oceania
Borneo	Anophelinae	NA	Anopheles collessi	Anopheles	Anopheles	collessi	NA	Indonesia	Oriental	Asia
Brunei	Anophelinae	NA	Anopheles collessi	Anopheles	Anopheles	collessi	NA	Brunei	Oriental	Asia
Malaysia	Anophelinae	NA	Anopheles collessi	Anopheles	Anopheles	collessi	NA	Malaysia	Oriental	Asia
Angola	Anophelinae	NA	Anopheles concolor	Anopheles	Anopheles	concolor	NA	Angola	Afrotropical	Africa
Cameroon	Anophelinae	NA	Anopheles concolor	Anopheles	Anopheles	concolor	NA	Cameroon	Afrotropical	Africa
Democratic Republic of Congo	Anophelinae	NA	Anopheles concolor	Anopheles	Anopheles	concolor	NA	Democratic Republic of the Congo	Afrotropical	Africa
Australia	Anophelinae	NA	Anopheles corethroides	Anopheles	Anopheles	corethroides	NA	Australia	Australian	Oceania
Bolivia	Anophelinae	NA	Anopheles costai	Anopheles	Anopheles	costai	NA	Bolivia	Neotropical	South America
Brazil	Anophelinae	NA	Anopheles costai	Anopheles	Anopheles	costai	NA	Brazil	Neotropical	South America
Colombia	Anophelinae	NA	Anopheles costai	Anopheles	Anopheles	costai	NA	Colombia	Neotropical	South America
French Guiana	Anophelinae	NA	Anopheles costai	Anopheles	Anopheles	costai	NA	French Guiana	Neotropical	South America
Peru	Anophelinae	NA	Anopheles costai	Anopheles	Anopheles	costai	NA	Peru	Neotropical	South America
Suriname	Anophelinae	NA	Anopheles costai	Anopheles	Anopheles	costai	NA	Suriname	Neotropical	South America
Venezuela	Anophelinae	NA	Anopheles costai	Anopheles	Anopheles	costai	NA	Venezuela	Neotropical	South America
South Africa	Anophelinae	NA	Anopheles coustani	Anopheles	Anopheles	coustani	NA	South Africa	Afrotropical	Africa
Central African Republic	Anophelinae	NA	Anopheles coustani	Anopheles	Anopheles	coustani	NA	Central African Republic	Afrotropical	Africa
Angola	Anophelinae	NA	Anopheles coustani	Anopheles	Anopheles	coustani	NA	Angola	Afrotropical	Africa
Benin	Anophelinae	NA	Anopheles coustani	Anopheles	Anopheles	coustani	NA	Benin	Afrotropical	Africa
Botswana	Anophelinae	NA	Anopheles coustani	Anopheles	Anopheles	coustani	NA	Botswana	Afrotropical	Africa
Burkina Faso	Anophelinae	NA	Anopheles coustani	Anopheles	Anopheles	coustani	NA	Burkina Faso	Afrotropical	Africa
Burundi	Anophelinae	NA	Anopheles coustani	Anopheles	Anopheles	coustani	NA	Burundi	Afrotropical	Africa
Cameroon	Anophelinae	NA	Anopheles coustani	Anopheles	Anopheles	coustani	NA	Cameroon	Afrotropical	Africa
Central African Republic	Anophelinae	NA	Anopheles coustani	Anopheles	Anopheles	coustani	NA	Central African Republic	Afrotropical	Africa
Chad	Anophelinae	NA	Anopheles coustani	Anopheles	Anopheles	coustani	NA	Chad	Afrotropical	Africa
Comoros	Anophelinae	NA	Anopheles coustani	Anopheles	Anopheles	coustani	NA	Comoros	Afrotropical	Africa
Republic of Congo	Anophelinae	NA	Anopheles coustani	Anopheles	Anopheles	coustani	NA	Republic of Congo	Afrotropical	Africa
Democratic Republic of Congo	Anophelinae	NA	Anopheles coustani	Anopheles	Anopheles	coustani	NA	Democratic Republic of the Congo	Afrotropical	Africa
Côte d’Ivoire	Anophelinae	NA	Anopheles coustani	Anopheles	Anopheles	coustani	NA	Côte d’Ivoire	Afrotropical	Africa
Egypt	Anophelinae	NA	Anopheles coustani	Anopheles	Anopheles	coustani	NA	Egypt	Palearctic	Africa
Eritrea	Anophelinae	NA	Anopheles coustani	Anopheles	Anopheles	coustani	NA	Eritrea	Afrotropical	Africa
Eswatini	Anophelinae	NA	Anopheles coustani	Anopheles	Anopheles	coustani	NA	Eswatini	Afrotropical	Africa
Ethiopia	Anophelinae	NA	Anopheles coustani	Anopheles	Anopheles	coustani	NA	Ethiopia	Afrotropical	Africa
Gabon	Anophelinae	NA	Anopheles coustani	Anopheles	Anopheles	coustani	NA	Gabon	Afrotropical	Africa
Gambia	Anophelinae	NA	Anopheles coustani	Anopheles	Anopheles	coustani	NA	Gambia	Afrotropical	Africa
Ghana	Anophelinae	NA	Anopheles coustani	Anopheles	Anopheles	coustani	NA	Ghana	Afrotropical	Africa
Glorioso and Juan de Nova Islands	Anophelinae	NA	Anopheles coustani	Anopheles	Anopheles	coustani	NA	France	Palearctic	Europe
Guinea	Anophelinae	NA	Anopheles coustani	Anopheles	Anopheles	coustani	NA	Guinea	Afrotropical	Africa
Guinea-Bissau	Anophelinae	NA	Anopheles coustani	Anopheles	Anopheles	coustani	NA	Guinea-Bissau	Afrotropical	Africa
Guinea-Bissau	Anophelinae	NA	Anopheles coustani	Anopheles	Anopheles	coustani	NA	Guinea-Bissau	Afrotropical	Africa
Israel	Anophelinae	NA	Anopheles coustani	Anopheles	Anopheles	coustani	NA	Israel	Palearctic	Asia
Jordan	Anophelinae	NA	Anopheles coustani	Anopheles	Anopheles	coustani	NA	Jordan	Palearctic	Asia
Kenya	Anophelinae	NA	Anopheles coustani	Anopheles	Anopheles	coustani	NA	Kenya	Afrotropical	Africa
Laos	Anophelinae	NA	Anopheles coustani	Anopheles	Anopheles	coustani	NA	Laos	Oriental	Asia
Sierra Leone	Anophelinae	NA	Anopheles coustani	Anopheles	Anopheles	coustani	NA	Sierra Leone	Afrotropical	Africa
Liberia	Anophelinae	NA	Anopheles coustani	Anopheles	Anopheles	coustani	NA	Liberia	Afrotropical	Africa
Madagascar	Anophelinae	NA	Anopheles coustani	Anopheles	Anopheles	coustani	NA	Madagascar	Afrotropical	Africa
Malawi	Anophelinae	NA	Anopheles coustani	Anopheles	Anopheles	coustani	NA	Malawi	Afrotropical	Africa
Mali	Anophelinae	NA	Anopheles coustani	Anopheles	Anopheles	coustani	NA	Mali	Afrotropical	Africa
Mauritania	Anophelinae	NA	Anopheles coustani	Anopheles	Anopheles	coustani	NA	Mauritania	Afrotropical	Africa
Mauritius	Anophelinae	NA	Anopheles coustani	Anopheles	Anopheles	coustani	NA	Mauritius	Afrotropical	Africa
Mayotte	Anophelinae	NA	Anopheles coustani	Anopheles	Anopheles	coustani	NA	Mayotte	Afrotropical	Africa
Morocco	Anophelinae	NA	Anopheles coustani	Anopheles	Anopheles	coustani	NA	Morocco	Afrotropical	Africa
Mozambique	Anophelinae	NA	Anopheles coustani	Anopheles	Anopheles	coustani	NA	Mozambique	Afrotropical	Africa
Namibia	Anophelinae	NA	Anopheles coustani	Anopheles	Anopheles	coustani	NA	Namibia	Afrotropical	Africa
Nigeria	Anophelinae	NA	Anopheles coustani	Anopheles	Anopheles	coustani	NA	Nigeria	Afrotropical	Africa
La Réunion	Anophelinae	NA	Anopheles coustani	Anopheles	Anopheles	coustani	NA	France	Palearctic	Europe
Oman	Anophelinae	NA	Anopheles coustani	Anopheles	Anopheles	coustani	NA	Oman	Afrotropical	Asia
São Tomé and Principe	Anophelinae	NA	Anopheles coustani	Anopheles	Anopheles	coustani	NA	Sao Tome and Principe	Afrotropical	Africa
Rwanda	Anophelinae	NA	Anopheles coustani	Anopheles	Anopheles	coustani	NA	Rwanda	Afrotropical	Africa
Saudi Arabia	Anophelinae	NA	Anopheles coustani	Anopheles	Anopheles	coustani	NA	Saudi Arabia	Afrotropical	Asia
Senegal	Anophelinae	NA	Anopheles coustani	Anopheles	Anopheles	coustani	NA	Senegal	Afrotropical	Africa
Somalia	Anophelinae	NA	Anopheles coustani	Anopheles	Anopheles	coustani	NA	Somalia	Afrotropical	Africa
Sudan	Anophelinae	NA	Anopheles coustani	Anopheles	Anopheles	coustani	NA	Sudan	Afrotropical	Africa
South Sudan	Anophelinae	NA	Anopheles coustani	Anopheles	Anopheles	coustani	NA	South Sudan	Afrotropical	Africa
Tanzania	Anophelinae	NA	Anopheles coustani	Anopheles	Anopheles	coustani	NA	Tanzania	Afrotropical	Africa
Togo	Anophelinae	NA	Anopheles coustani	Anopheles	Anopheles	coustani	NA	Togo	Afrotropical	Africa
Uganda	Anophelinae	NA	Anopheles coustani	Anopheles	Anopheles	coustani	NA	Uganda	Afrotropical	Africa
Yemen	Anophelinae	NA	Anopheles coustani	Anopheles	Anopheles	coustani	NA	Yemen	Afrotropical	Asia
Zambia	Anophelinae	NA	Anopheles coustani	Anopheles	Anopheles	coustani	NA	Zambia	Afrotropical	Africa
Zanzibar	Anophelinae	NA	Anopheles coustani	Anopheles	Anopheles	coustani	NA	Tanzania	Afrotropical	Africa
Zimbabwe	Anophelinae	NA	Anopheles coustani	Anopheles	Anopheles	coustani	NA	Zimbabwe	Afrotropical	Africa
Bhutan	Anophelinae	NA	Anopheles crawfordi	Anopheles	Anopheles	crawfordi	NA	Bhutan	Oriental	Asia
Cambodia	Anophelinae	NA	Anopheles crawfordi	Anopheles	Anopheles	crawfordi	NA	Cambodia	Oriental	Asia
China	Anophelinae	NA	Anopheles crawfordi	Anopheles	Anopheles	crawfordi	NA	China	Palearctic	Asia
India	Anophelinae	NA	Anopheles crawfordi	Anopheles	Anopheles	crawfordi	NA	India	Oriental	Asia
Indonesia	Anophelinae	NA	Anopheles crawfordi	Anopheles	Anopheles	crawfordi	NA	Indonesia	Oriental	Asia
Malaysia	Anophelinae	NA	Anopheles crawfordi	Anopheles	Anopheles	crawfordi	NA	Malaysia	Oriental	Asia
Thailand	Anophelinae	NA	Anopheles crawfordi	Anopheles	Anopheles	crawfordi	NA	Thailand	Oriental	Asia
Vietnam	Anophelinae	NA	Anopheles crawfordi	Anopheles	Anopheles	crawfordi	NA	Vietnam	Oriental	Asia
Bahamas	Anophelinae	NA	Anopheles crucians	Anopheles	Anopheles	crucians	NA	Bahamas	Neotropical	Central America and Caribbean
Belize	Anophelinae	NA	Anopheles crucians	Anopheles	Anopheles	crucians	NA	Belize	Neotropical	Central America and Caribbean
Canada	Anophelinae	NA	Anopheles crucians	Anopheles	Anopheles	crucians	NA	Canada	Nearctic	North America
Costa Rica	Anophelinae	NA	Anopheles crucians	Anopheles	Anopheles	crucians	NA	Costa Rica	Neotropical	Central America and Caribbean
Cuba	Anophelinae	NA	Anopheles crucians	Anopheles	Anopheles	crucians	NA	Cuba	Neotropical	Central America and Caribbean
Dominican Republic	Anophelinae	NA	Anopheles crucians	Anopheles	Anopheles	crucians	NA	Dominican Republic	Neotropical	Central America and Caribbean
El Salvador	Anophelinae	NA	Anopheles crucians	Anopheles	Anopheles	crucians	NA	El Salvador	Neotropical	Central America and Caribbean
Guatemala	Anophelinae	NA	Anopheles crucians	Anopheles	Anopheles	crucians	NA	Guatemala	Neotropical	Central America and Caribbean
Haiti	Anophelinae	NA	Anopheles crucians	Anopheles	Anopheles	crucians	NA	Haiti	Neotropical	Central America and Caribbean
Honduras	Anophelinae	NA	Anopheles crucians	Anopheles	Anopheles	crucians	NA	Honduras	Neotropical	Central America and Caribbean
Jamaica	Anophelinae	NA	Anopheles crucians	Anopheles	Anopheles	crucians	NA	Jamaica	Neotropical	Central America and Caribbean
Mexico	Anophelinae	NA	Anopheles crucians	Anopheles	Anopheles	crucians	NA	Mexico	Neotropical	Central America and Caribbean
Nicaragua	Anophelinae	NA	Anopheles crucians	Anopheles	Anopheles	crucians	NA	Nicaragua	Neotropical	Central America and Caribbean
Puerto Rico	Anophelinae	NA	Anopheles crucians	Anopheles	Anopheles	crucians	NA	Puerto Rico	Neotropical	Central America and Caribbean
United States of America	Anophelinae	NA	Anopheles crucians	Anopheles	Anopheles	crucians	NA	United States	Nearctic	North America
South Africa	Anophelinae	NA	Anopheles crypticus	Anopheles	Anopheles	crypticus	NA	South Africa	Afrotropical	Africa
Vietnam	Anophelinae	NA	Anopheles cucphuongensis	Anopheles	Anopheles	cucphuongensis	NA	Vietnam	Oriental	Asia
Vietnam	Anophelinae	NA	Anopheles cucphuongensis	Anopheles	Anopheles	cucphuongensis	NA	Vietnam	Oriental	Asia
China	Anophelinae	NA	Anopheles culiciformis	Anopheles	Anopheles	culiciformis	NA	China	Palearctic	Asia
India	Anophelinae	NA	Anopheles culiciformis	Anopheles	Anopheles	culiciformis	NA	India	Oriental	Asia
Czech Republic	Anophelinae	NA	Anopheles daciae	Anopheles	Anopheles	daciae	NA	Czech Republic	Palearctic	Europe
Finland	Anophelinae	NA	Anopheles daciae	Anopheles	Anopheles	daciae	NA	Finland	Palearctic	Europe
France	Anophelinae	NA	Anopheles daciae	Anopheles	Anopheles	daciae	NA	France	Palearctic	Europe
Germany	Anophelinae	NA	Anopheles daciae	Anopheles	Anopheles	daciae	NA	Germany	Palearctic	Europe
Kazakhstan	Anophelinae	NA	Anopheles daciae	Anopheles	Anopheles	daciae	NA	Kazakhstan	Palearctic	Asia
United Kingdom	Anophelinae	NA	Anopheles daciae	Anopheles	Anopheles	daciae	NA	United Kingdom	Oceanian	Oceania
Poland	Anophelinae	NA	Anopheles daciae	Anopheles	Anopheles	daciae	NA	Poland	Palearctic	Europe
Romania	Anophelinae	NA	Anopheles daciae	Anopheles	Anopheles	daciae	NA	Romania	Palearctic	Europe
Serbia	Anophelinae	NA	Anopheles daciae	Anopheles	Anopheles	daciae	NA	Serbia	Palearctic	Europe
Slovakia	Anophelinae	NA	Anopheles daciae	Anopheles	Anopheles	daciae	NA	Slovakia	Palearctic	Europe
United States of America	Anophelinae	NA	Anopheles diluvialis	Anopheles	Anopheles	diluvialis	NA	United States	Nearctic	North America
Thailand	Anophelinae	NA	Anopheles dissidens	Anopheles	Anopheles	dissidens	NA	Thailand	Oriental	Asia
Borneo	Anophelinae	NA	Anopheles donaldi	Anopheles	Anopheles	donaldi	NA	Indonesia	Oriental	Asia
Indonesia	Anophelinae	NA	Anopheles donaldi	Anopheles	Anopheles	donaldi	NA	Indonesia	Oriental	Asia
Laos	Anophelinae	NA	Anopheles donaldi	Anopheles	Anopheles	donaldi	NA	Laos	Oriental	Asia
Malaysia	Anophelinae	NA	Anopheles donaldi	Anopheles	Anopheles	donaldi	NA	Malaysia	Oriental	Asia
Sarawak	Anophelinae	NA	Anopheles donaldi	Anopheles	Anopheles	donaldi	NA	Malaysia	Oriental	Asia
Thailand	Anophelinae	NA	Anopheles donaldi	Anopheles	Anopheles	donaldi	NA	Thailand	Oriental	Asia
Alaska	Anophelinae	NA	Anopheles earlei	Anopheles	Anopheles	earlei	NA	United States	Nearctic	North America
Canada	Anophelinae	NA	Anopheles earlei	Anopheles	Anopheles	earlei	NA	Canada	Nearctic	North America
United States of America	Anophelinae	NA	Anopheles earlei	Anopheles	Anopheles	earlei	NA	United States	Nearctic	North America
Belize	Anophelinae	NA	Anopheles eiseni	Anopheles	Anopheles	eiseni	NA	Belize	Neotropical	Central America and Caribbean
Bolivia	Anophelinae	NA	Anopheles eiseni	Anopheles	Anopheles	eiseni	NA	Bolivia	Neotropical	South America
Brazil	Anophelinae	NA	Anopheles eiseni	Anopheles	Anopheles	eiseni	NA	Brazil	Neotropical	South America
Colombia	Anophelinae	NA	Anopheles eiseni	Anopheles	Anopheles	eiseni	NA	Colombia	Neotropical	South America
Costa Rica	Anophelinae	NA	Anopheles eiseni	Anopheles	Anopheles	eiseni	NA	Costa Rica	Neotropical	Central America and Caribbean
Ecuador	Anophelinae	NA	Anopheles eiseni	Anopheles	Anopheles	eiseni	NA	Ecuador	Neotropical	South America
El Salvador	Anophelinae	NA	Anopheles eiseni	Anopheles	Anopheles	eiseni	NA	El Salvador	Neotropical	Central America and Caribbean
Guatemala	Anophelinae	NA	Anopheles eiseni	Anopheles	Anopheles	eiseni	NA	Guatemala	Neotropical	Central America and Caribbean
French Guiana	Anophelinae	NA	Anopheles eiseni	Anopheles	Anopheles	eiseni	NA	French Guiana	Neotropical	South America
Guyana	Anophelinae	NA	Anopheles eiseni	Anopheles	Anopheles	eiseni	NA	Guyana	Neotropical	South America
Honduras	Anophelinae	NA	Anopheles eiseni	Anopheles	Anopheles	eiseni	NA	Honduras	Neotropical	Central America and Caribbean
Mexico	Anophelinae	NA	Anopheles eiseni	Anopheles	Anopheles	eiseni	NA	Mexico	Neotropical	Central America and Caribbean
Nicaragua	Anophelinae	NA	Anopheles eiseni	Anopheles	Anopheles	eiseni	NA	Nicaragua	Neotropical	Central America and Caribbean
Panama	Anophelinae	NA	Anopheles eiseni	Anopheles	Anopheles	eiseni	NA	Panama	Neotropical	Central America and Caribbean
Peru	Anophelinae	NA	Anopheles eiseni	Anopheles	Anopheles	eiseni	NA	Peru	Neotropical	South America
Suriname	Anophelinae	NA	Anopheles eiseni	Anopheles	Anopheles	eiseni	NA	Suriname	Neotropical	South America
Trinidad and Tobago	Anophelinae	NA	Anopheles eiseni	Anopheles	Anopheles	eiseni	NA	Trinidad and Tobago	Neotropical	South America
Trinidad and Tobago	Anophelinae	NA	Anopheles eiseni	Anopheles	Anopheles	eiseni	NA	Trinidad and Tobago	Neotropical	South America
Venezuela	Anophelinae	NA	Anopheles eiseni	Anopheles	Anopheles	eiseni	NA	Venezuela	Neotropical	South America
Brazil	Anophelinae	NA	Anopheles eiseni	Anopheles	Anopheles	eiseni	geometricus	Brazil	Neotropical	South America
Philippines	Anophelinae	NA	Anopheles ejercitoi	Anopheles	Anopheles	ejercitoi	NA	Philippines	Oriental	Asia
Hokkaido	Anophelinae	NA	Anopheles engarensis	Anopheles	Anopheles	engarensis	NA	Japan	Palearctic	Asia
Japan	Anophelinae	NA	Anopheles engarensis	Anopheles	Anopheles	engarensis	NA	Japan	Palearctic	Asia
Japan	Anophelinae	NA	Anopheles engarensis	Anopheles	Anopheles	engarensis	NA	Japan	Palearctic	Asia
South Korea	Anophelinae	NA	Anopheles engarensis	Anopheles	Anopheles	engarensis	NA	South Korea	Palearctic	Asia
Argentina	Anophelinae	NA	Anopheles evandroi	Anopheles	Anopheles	evandroi	NA	Argentina	Neotropical	South America
Brazil	Anophelinae	NA	Anopheles evandroi	Anopheles	Anopheles	evandroi	NA	Brazil	Neotropical	South America
Mexico	Anophelinae	NA	Anopheles fausti	Anopheles	Anopheles	fausti	NA	Mexico	Neotropical	Central America and Caribbean
Nicaragua	Anophelinae	NA	Anopheles fausti	Anopheles	Anopheles	fausti	NA	Nicaragua	Neotropical	Central America and Caribbean
Argentina	Anophelinae	NA	Anopheles fluminensis	Anopheles	Anopheles	fluminensis	NA	Argentina	Neotropical	South America
Bolivia	Anophelinae	NA	Anopheles fluminensis	Anopheles	Anopheles	fluminensis	NA	Bolivia	Neotropical	South America
Brazil	Anophelinae	NA	Anopheles fluminensis	Anopheles	Anopheles	fluminensis	NA	Brazil	Neotropical	South America
Colombia	Anophelinae	NA	Anopheles fluminensis	Anopheles	Anopheles	fluminensis	NA	Colombia	Neotropical	South America
Ecuador	Anophelinae	NA	Anopheles fluminensis	Anopheles	Anopheles	fluminensis	NA	Ecuador	Neotropical	South America
Panama	Anophelinae	NA	Anopheles fluminensis	Anopheles	Anopheles	fluminensis	NA	Panama	Neotropical	Central America and Caribbean
Paraguay	Anophelinae	NA	Anopheles fluminensis	Anopheles	Anopheles	fluminensis	NA	Paraguay	Neotropical	South America
Peru	Anophelinae	NA	Anopheles fluminensis	Anopheles	Anopheles	fluminensis	NA	Peru	Neotropical	South America
Venezuela	Anophelinae	NA	Anopheles fluminensis	Anopheles	Anopheles	fluminensis	NA	Venezuela	Neotropical	South America
Brazil	Anophelinae	NA	Anopheles forattinii	Anopheles	Anopheles	forattinii	NA	Brazil	Neotropical	South America
Colombia	Anophelinae	NA	Anopheles forattinii	Anopheles	Anopheles	forattinii	NA	Colombia	Neotropical	South America
Ecuador	Anophelinae	NA	Anopheles forattinii	Anopheles	Anopheles	forattinii	NA	Ecuador	Neotropical	South America
French Guiana	Anophelinae	NA	Anopheles forattinii	Anopheles	Anopheles	forattinii	NA	French Guiana	Neotropical	South America
Peru	Anophelinae	NA	Anopheles forattinii	Anopheles	Anopheles	forattinii	NA	Peru	Neotropical	South America
Venezuela	Anophelinae	NA	Anopheles forattinii	Anopheles	Anopheles	forattinii	NA	Venezuela	Neotropical	South America
Indonesia	Anophelinae	NA	Anopheles fragilis	Anopheles	Anopheles	fragilis	NA	Indonesia	Oriental	Asia
Malaysia	Anophelinae	NA	Anopheles fragilis	Anopheles	Anopheles	fragilis	NA	Malaysia	Oriental	Asia
Nepal	Anophelinae	NA	Anopheles fragilis	Anopheles	Anopheles	fragilis	NA	Nepal	Oriental	Asia
Philippines	Anophelinae	NA	Anopheles fragilis	Anopheles	Anopheles	fragilis	NA	Philippines	Oriental	Asia
Thailand	Anophelinae	NA	Anopheles fragilis	Anopheles	Anopheles	fragilis	NA	Thailand	Oriental	Asia
Mexico	Anophelinae	NA	Anopheles franciscanus	Anopheles	Anopheles	franciscanus	NA	Mexico	Neotropical	Central America and Caribbean
United States of America	Anophelinae	NA	Anopheles franciscanus	Anopheles	Anopheles	franciscanus	NA	United States	Nearctic	North America
Philippines	Anophelinae	NA	Anopheles franciscoi	Anopheles	Anopheles	franciscoi	NA	Philippines	Oriental	Asia
Canada	Anophelinae	NA	Anopheles freeborni	Anopheles	Anopheles	freeborni	NA	Canada	Nearctic	North America
Mexico	Anophelinae	NA	Anopheles freeborni	Anopheles	Anopheles	freeborni	NA	Mexico	Neotropical	Central America and Caribbean
United States of America	Anophelinae	NA	Anopheles freeborni	Anopheles	Anopheles	freeborni	NA	United States	Nearctic	North America
China	Anophelinae	NA	Anopheles freyi	Anopheles	Anopheles	freyi	NA	China	Palearctic	Asia
Glorioso and Juan de Nova Islands	Anophelinae	NA	Anopheles fuscicolor	Anopheles	Anopheles	fuscicolor	NA	France	Palearctic	Europe
Madagascar	Anophelinae	NA	Anopheles fuscicolor	Anopheles	Anopheles	fuscicolor	NA	Madagascar	Afrotropical	Africa
Belize	Anophelinae	NA	Anopheles gabaldoni	Anopheles	Anopheles	gabaldoni	NA	Belize	Neotropical	Central America and Caribbean
Guatemala	Anophelinae	NA	Anopheles gabaldoni	Anopheles	Anopheles	gabaldoni	NA	Guatemala	Neotropical	Central America and Caribbean
Mexico	Anophelinae	NA	Anopheles gabaldoni	Anopheles	Anopheles	gabaldoni	NA	Mexico	Neotropical	Central America and Caribbean
United States of America	Anophelinae	NA	Anopheles georgianus	Anopheles	Anopheles	georgianus	NA	United States	Nearctic	North America
Bangladesh	Anophelinae	NA	Anopheles gigas	Anopheles	Anopheles	gigas	NA	Bangladesh	Oriental	Asia
India	Anophelinae	NA	Anopheles gigas	Anopheles	Anopheles	gigas	NA	India	Oriental	Asia
Indonesia	Anophelinae	NA	Anopheles gigas	Anopheles	Anopheles	gigas	NA	Indonesia	Oriental	Asia
Sri Lanka	Anophelinae	NA	Anopheles gigas	Anopheles	Anopheles	gigas	NA	Sri Lanka	Oriental	Asia
Myanmar	Anophelinae	NA	Anopheles gigas	Anopheles	Anopheles	gigas	NA	Myanmar	Oriental	Asia
Nepal	Anophelinae	NA	Anopheles gigas	Anopheles	Anopheles	gigas	NA	Nepal	Oriental	Asia
Philippines	Anophelinae	NA	Anopheles gigas	Anopheles	Anopheles	gigas	NA	Philippines	Oriental	Asia
Sri Lanka	Anophelinae	NA	Anopheles gigas	Anopheles	Anopheles	gigas	NA	Sri Lanka	Oriental	Asia
Thailand	Anophelinae	NA	Anopheles gigas	Anopheles	Anopheles	gigas	NA	Thailand	Oriental	Asia
Indonesia	Anophelinae	NA	Anopheles gigas	Anopheles	Anopheles	gigas	formosus	Indonesia	Oriental	Asia
Philippines	Anophelinae	NA	Anopheles gigas	Anopheles	Anopheles	gigas	formosus	Philippines	Oriental	Asia
India	Anophelinae	NA	Anopheles gigas	Anopheles	Anopheles	gigas	simlensis	India	Oriental	Asia
Bangladesh	Anophelinae	NA	Anopheles gigas	Anopheles	Anopheles	gigas	simlensis	Bangladesh	Oriental	Asia
Nepal	Anophelinae	NA	Anopheles gigas	Anopheles	Anopheles	gigas	simlensis	Nepal	Oriental	Asia
Pakistan	Anophelinae	NA	Anopheles gigas	Anopheles	Anopheles	gigas	simlensis	Pakistan	Palearctic	Asia
China	Anophelinae	NA	Anopheles gigas	Anopheles	Anopheles	gigas	simlensis	China	Palearctic	Asia
Sri Lanka	Anophelinae	NA	Anopheles gigas	Anopheles	Anopheles	gigas	refutans	Sri Lanka	Oriental	Asia
Sumatra	Anophelinae	NA	Anopheles gigas	Anopheles	Anopheles	gigas	danaubento	Indonesia	Oriental	Asia
Sumatra	Anophelinae	NA	Anopheles gigas	Anopheles	Anopheles	gigas	oedjalikalah	Indonesia	Oriental	Asia
Sumatra	Anophelinae	NA	Anopheles gigas	Anopheles	Anopheles	gigas	pantjarbatu	Indonesia	Oriental	Asia
Borneo	Anophelinae	NA	Anopheles gigas	Anopheles	Anopheles	gigas	crockeri	Indonesia	Oriental	Asia
Cayman Islands	Anophelinae	NA	Anopheles grabhamii	Anopheles	Anopheles	grabhamii	NA	Cayman Islands	Neotropical	Central America and Caribbean
Cuba	Anophelinae	NA	Anopheles grabhamii	Anopheles	Anopheles	grabhamii	NA	Cuba	Neotropical	Central America and Caribbean
Dominican Republic	Anophelinae	NA	Anopheles grabhamii	Anopheles	Anopheles	grabhamii	NA	Dominican Republic	Neotropical	Central America and Caribbean
Haiti	Anophelinae	NA	Anopheles grabhamii	Anopheles	Anopheles	grabhamii	NA	Haiti	Neotropical	Central America and Caribbean
Jamaica	Anophelinae	NA	Anopheles grabhamii	Anopheles	Anopheles	grabhamii	NA	Jamaica	Neotropical	Central America and Caribbean
Puerto Rico	Anophelinae	NA	Anopheles grabhamii	Anopheles	Anopheles	grabhamii	NA	Puerto Rico	Neotropical	Central America and Caribbean
United States of America	Anophelinae	NA	Anopheles grabhamii	Anopheles	Anopheles	grabhamii	NA	United States	Nearctic	North America
Virgin Islands	Anophelinae	NA	Anopheles grabhamii	Anopheles	Anopheles	grabhamii	NA	Virgin Islands	Neotropical	Central America and Caribbean
Trinidad and Tobago	Anophelinae	NA	Anopheles guarao	Anopheles	Anopheles	guarao	NA	Trinidad and Tobago	Neotropical	South America
Trinidad and Tobago	Anophelinae	NA	Anopheles guarao	Anopheles	Anopheles	guarao	NA	Trinidad and Tobago	Neotropical	South America
Venezuela	Anophelinae	NA	Anopheles guarao	Anopheles	Anopheles	guarao	NA	Venezuela	Neotropical	South America
China	Anophelinae	NA	Anopheles hailarensis	Anopheles	Anopheles	hailarensis	NA	China	Palearctic	Asia
El Salvador	Anophelinae	NA	Anopheles hectoris	Anopheles	Anopheles	hectoris	NA	El Salvador	Neotropical	Central America and Caribbean
Guatemala	Anophelinae	NA	Anopheles hectoris	Anopheles	Anopheles	hectoris	NA	Guatemala	Neotropical	Central America and Caribbean
Honduras	Anophelinae	NA	Anopheles hectoris	Anopheles	Anopheles	hectoris	NA	Honduras	Neotropical	Central America and Caribbean
Mexico	Anophelinae	NA	Anopheles hectoris	Anopheles	Anopheles	hectoris	NA	Mexico	Neotropical	Central America and Caribbean
China	Anophelinae	NA	Anopheles heiheensis	Anopheles	Anopheles	heiheensis	NA	China	Palearctic	Asia
United States of America	Anophelinae	NA	Anopheles hermsi	Anopheles	Anopheles	hermsi	NA	United States	Nearctic	North America
Cambodia	Anophelinae	NA	Anopheles hodgkini	Anopheles	Anopheles	hodgkini	NA	Cambodia	Oriental	Asia
Malaysia	Anophelinae	NA	Anopheles hodgkini	Anopheles	Anopheles	hodgkini	NA	Malaysia	Oriental	Asia
Thailand	Anophelinae	NA	Anopheles hodgkini	Anopheles	Anopheles	hodgkini	NA	Thailand	Oriental	Asia
Vietnam	Anophelinae	NA	Anopheles hodgkini	Anopheles	Anopheles	hodgkini	NA	Vietnam	Oriental	Asia
Indonesia	Anophelinae	NA	Anopheles hunteri	Anopheles	Anopheles	hunteri	NA	Indonesia	Oriental	Asia
Malaysia	Anophelinae	NA	Anopheles hunteri	Anopheles	Anopheles	hunteri	NA	Malaysia	Oriental	Asia
Afghanistan	Anophelinae	NA	Anopheles hyrcanus	Anopheles	Anopheles	hyrcanus	NA	Afghanistan	Palearctic	Asia
Albania	Anophelinae	NA	Anopheles hyrcanus	Anopheles	Anopheles	hyrcanus	NA	Albania	Palearctic	Europe
Armenia	Anophelinae	NA	Anopheles hyrcanus	Anopheles	Anopheles	hyrcanus	NA	Armenia	Palearctic	Europe
Austria	Anophelinae	NA	Anopheles hyrcanus	Anopheles	Anopheles	hyrcanus	NA	Austria	Palearctic	Europe
Azerbaijan	Anophelinae	NA	Anopheles hyrcanus	Anopheles	Anopheles	hyrcanus	NA	Azerbaijan	Palearctic	Europe
Bosnia and Herzegovina	Anophelinae	NA	Anopheles hyrcanus	Anopheles	Anopheles	hyrcanus	NA	Bosnia and Herzegovina	Palearctic	Europe
Bulgaria	Anophelinae	NA	Anopheles hyrcanus	Anopheles	Anopheles	hyrcanus	NA	Bulgaria	Palearctic	Europe
Cambodia	Anophelinae	NA	Anopheles hyrcanus	Anopheles	Anopheles	hyrcanus	NA	Cambodia	Oriental	Asia
China	Anophelinae	NA	Anopheles hyrcanus	Anopheles	Anopheles	hyrcanus	NA	China	Palearctic	Asia
Corsica	Anophelinae	NA	Anopheles hyrcanus	Anopheles	Anopheles	hyrcanus	NA	France	Palearctic	Europe
Crimea	Anophelinae	NA	Anopheles hyrcanus	Anopheles	Anopheles	hyrcanus	NA	Ukraine	Palearctic	Europe
Croatia	Anophelinae	NA	Anopheles hyrcanus	Anopheles	Anopheles	hyrcanus	NA	Croatia	Palearctic	Europe
Cyprus	Anophelinae	NA	Anopheles hyrcanus	Anopheles	Anopheles	hyrcanus	NA	Cyprus	Palearctic	Europe
Czech Republic	Anophelinae	NA	Anopheles hyrcanus	Anopheles	Anopheles	hyrcanus	NA	Czech Republic	Palearctic	Europe
France	Anophelinae	NA	Anopheles hyrcanus	Anopheles	Anopheles	hyrcanus	NA	France	Palearctic	Europe
Georgia	Anophelinae	NA	Anopheles hyrcanus	Anopheles	Anopheles	hyrcanus	NA	Georgia	Palearctic	Europe
Greece	Anophelinae	NA	Anopheles hyrcanus	Anopheles	Anopheles	hyrcanus	NA	Greece	Palearctic	Europe
Hungary	Anophelinae	NA	Anopheles hyrcanus	Anopheles	Anopheles	hyrcanus	NA	Hungary	Palearctic	Europe
Iran	Anophelinae	NA	Anopheles hyrcanus	Anopheles	Anopheles	hyrcanus	NA	Iran	Palearctic	Asia
Iraq	Anophelinae	NA	Anopheles hyrcanus	Anopheles	Anopheles	hyrcanus	NA	Iraq	Palearctic	Asia
Italy	Anophelinae	NA	Anopheles hyrcanus	Anopheles	Anopheles	hyrcanus	NA	Italy	Palearctic	Europe
Japan	Anophelinae	NA	Anopheles hyrcanus	Anopheles	Anopheles	hyrcanus	NA	Japan	Palearctic	Asia
Jordan	Anophelinae	NA	Anopheles hyrcanus	Anopheles	Anopheles	hyrcanus	NA	Jordan	Palearctic	Asia
Kazakhstan	Anophelinae	NA	Anopheles hyrcanus	Anopheles	Anopheles	hyrcanus	NA	Kazakhstan	Palearctic	Asia
Kosovo	Anophelinae	NA	Anopheles hyrcanus	Anopheles	Anopheles	hyrcanus	NA	Serbia	Palearctic	Europe
Kyrgyzstan	Anophelinae	NA	Anopheles hyrcanus	Anopheles	Anopheles	hyrcanus	NA	Kyrgyzstan	Palearctic	Asia
Sri Lanka	Anophelinae	NA	Anopheles hyrcanus	Anopheles	Anopheles	hyrcanus	NA	Sri Lanka	Oriental	Asia
Lebanon	Anophelinae	NA	Anopheles hyrcanus	Anopheles	Anopheles	hyrcanus	NA	Lebanon	Palearctic	Asia
Libya	Anophelinae	NA	Anopheles hyrcanus	Anopheles	Anopheles	hyrcanus	NA	Libya	Palearctic	Africa
Macedonia	Anophelinae	NA	Anopheles hyrcanus	Anopheles	Anopheles	hyrcanus	NA	North Macedonia	Palearctic	Europe
Malaysia	Anophelinae	NA	Anopheles hyrcanus	Anopheles	Anopheles	hyrcanus	NA	Malaysia	Oriental	Asia
Moldova	Anophelinae	NA	Anopheles hyrcanus	Anopheles	Anopheles	hyrcanus	NA	Moldova	Palearctic	Europe
Mongolia	Anophelinae	NA	Anopheles hyrcanus	Anopheles	Anopheles	hyrcanus	NA	Mongolia	Palearctic	Asia
Montenegro	Anophelinae	NA	Anopheles hyrcanus	Anopheles	Anopheles	hyrcanus	NA	Montenegro	Palearctic	Europe
Morocco	Anophelinae	NA	Anopheles hyrcanus	Anopheles	Anopheles	hyrcanus	NA	Morocco	Afrotropical	Africa
Romania	Anophelinae	NA	Anopheles hyrcanus	Anopheles	Anopheles	hyrcanus	NA	Romania	Palearctic	Europe
Russia	Anophelinae	NA	Anopheles hyrcanus	Anopheles	Anopheles	hyrcanus	NA	Russia	Palearctic	Europe
Sardinia	Anophelinae	NA	Anopheles hyrcanus	Anopheles	Anopheles	hyrcanus	NA	Italy	Palearctic	Europe
Serbia	Anophelinae	NA	Anopheles hyrcanus	Anopheles	Anopheles	hyrcanus	NA	Serbia	Palearctic	Europe
Sicily	Anophelinae	NA	Anopheles hyrcanus	Anopheles	Anopheles	hyrcanus	NA	Italy	Palearctic	Europe
Slovakia	Anophelinae	NA	Anopheles hyrcanus	Anopheles	Anopheles	hyrcanus	NA	Slovakia	Palearctic	Europe
Russia_southern	Anophelinae	NA	Anopheles hyrcanus	Anopheles	Anopheles	hyrcanus	NA	Russia	Palearctic	Europe
Spain	Anophelinae	NA	Anopheles hyrcanus	Anopheles	Anopheles	hyrcanus	NA	Spain	Palearctic	Europe
Sri Lanka	Anophelinae	NA	Anopheles hyrcanus	Anopheles	Anopheles	hyrcanus	NA	Sri Lanka	Oriental	Asia
Syria	Anophelinae	NA	Anopheles hyrcanus	Anopheles	Anopheles	hyrcanus	NA	Syria	Palearctic	Asia
Tajikistan	Anophelinae	NA	Anopheles hyrcanus	Anopheles	Anopheles	hyrcanus	NA	Tajikistan	Palearctic	Asia
Turkey	Anophelinae	NA	Anopheles hyrcanus	Anopheles	Anopheles	hyrcanus	NA	Turkey	Palearctic	Asia
Turkmenistan	Anophelinae	NA	Anopheles hyrcanus	Anopheles	Anopheles	hyrcanus	NA	Turkmenistan	Palearctic	Asia
Ukraine	Anophelinae	NA	Anopheles hyrcanus	Anopheles	Anopheles	hyrcanus	NA	Ukraine	Palearctic	Europe
Uzbekistan	Anophelinae	NA	Anopheles hyrcanus	Anopheles	Anopheles	hyrcanus	NA	Uzbekistan	Palearctic	Asia
Cambodia	Anophelinae	NA	Anopheles insulaeflorum	Anopheles	Anopheles	insulaeflorum	NA	Cambodia	Oriental	Asia
China	Anophelinae	NA	Anopheles insulaeflorum	Anopheles	Anopheles	insulaeflorum	NA	China	Palearctic	Asia
India	Anophelinae	NA	Anopheles insulaeflorum	Anopheles	Anopheles	insulaeflorum	NA	India	Oriental	Asia
Indonesia	Anophelinae	NA	Anopheles insulaeflorum	Anopheles	Anopheles	insulaeflorum	NA	Indonesia	Oriental	Asia
Java	Anophelinae	NA	Anopheles insulaeflorum	Anopheles	Anopheles	insulaeflorum	NA	Indonesia	Oriental	Asia
Malaysia	Anophelinae	NA	Anopheles insulaeflorum	Anopheles	Anopheles	insulaeflorum	NA	Malaysia	Oriental	Asia
Myanmar	Anophelinae	NA	Anopheles insulaeflorum	Anopheles	Anopheles	insulaeflorum	NA	Myanmar	Oriental	Asia
Philippines	Anophelinae	NA	Anopheles insulaeflorum	Anopheles	Anopheles	insulaeflorum	NA	Philippines	Oriental	Asia
Taiwan	Anophelinae	NA	Anopheles insulaeflorum	Anopheles	Anopheles	insulaeflorum	NA	China	Palearctic	Asia
Thailand	Anophelinae	NA	Anopheles insulaeflorum	Anopheles	Anopheles	insulaeflorum	NA	Thailand	Oriental	Asia
Vietnam	Anophelinae	NA	Anopheles insulaeflorum	Anopheles	Anopheles	insulaeflorum	NA	Vietnam	Oriental	Asia
Bhutan	Anophelinae	NA	Anopheles interruptus	Anopheles	Anopheles	interruptus	NA	Bhutan	Oriental	Asia
Borneo	Anophelinae	NA	Anopheles interruptus	Anopheles	Anopheles	interruptus	NA	Indonesia	Oriental	Asia
Brunei	Anophelinae	NA	Anopheles interruptus	Anopheles	Anopheles	interruptus	NA	Brunei	Oriental	Asia
Cambodia	Anophelinae	NA	Anopheles interruptus	Anopheles	Anopheles	interruptus	NA	Cambodia	Oriental	Asia
China	Anophelinae	NA	Anopheles interruptus	Anopheles	Anopheles	interruptus	NA	China	Palearctic	Asia
India	Anophelinae	NA	Anopheles interruptus	Anopheles	Anopheles	interruptus	NA	India	Oriental	Asia
Sri Lanka	Anophelinae	NA	Anopheles interruptus	Anopheles	Anopheles	interruptus	NA	Sri Lanka	Oriental	Asia
Malaysia	Anophelinae	NA	Anopheles interruptus	Anopheles	Anopheles	interruptus	NA	Malaysia	Oriental	Asia
Nepal	Anophelinae	NA	Anopheles interruptus	Anopheles	Anopheles	interruptus	NA	Nepal	Oriental	Asia
Sri Lanka	Anophelinae	NA	Anopheles interruptus	Anopheles	Anopheles	interruptus	NA	Sri Lanka	Oriental	Asia
Thailand	Anophelinae	NA	Anopheles interruptus	Anopheles	Anopheles	interruptus	NA	Thailand	Oriental	Asia
Vietnam	Anophelinae	NA	Anopheles interruptus	Anopheles	Anopheles	interruptus	NA	Vietnam	Oriental	Asia
United States of America	Anophelinae	NA	Anopheles inundatus	Anopheles	Anopheles	inundatus	NA	United States	Nearctic	North America
Mexico	Anophelinae	NA	Anopheles judithae	Anopheles	Anopheles	judithae	NA	Mexico	Neotropical	Central America and Caribbean
United States of America	Anophelinae	NA	Anopheles judithae	Anopheles	Anopheles	judithae	NA	United States	Nearctic	North America
South Korea	Anophelinae	NA	Anopheles kleini	Anopheles	Anopheles	kleini	NA	South Korea	Palearctic	Asia
China	Anophelinae	NA	Anopheles koreicus	Anopheles	Anopheles	koreicus	NA	China	Palearctic	Asia
Japan	Anophelinae	NA	Anopheles koreicus	Anopheles	Anopheles	koreicus	NA	Japan	Palearctic	Asia
South Korea	Anophelinae	NA	Anopheles koreicus	Anopheles	Anopheles	koreicus	NA	South Korea	Palearctic	Asia
China	Anophelinae	NA	Anopheles kweiyangensis	Anopheles	Anopheles	kweiyangensis	NA	China	Palearctic	Asia
Algeria	Anophelinae	NA	Anopheles labranchiae	Anopheles	Anopheles	labranchiae	NA	Algeria	Afrotropical	Africa
Bosnia and Herzegovina	Anophelinae	NA	Anopheles labranchiae	Anopheles	Anopheles	labranchiae	NA	Bosnia and Herzegovina	Palearctic	Europe
Bulgaria	Anophelinae	NA	Anopheles labranchiae	Anopheles	Anopheles	labranchiae	NA	Bulgaria	Palearctic	Europe
Corsica	Anophelinae	NA	Anopheles labranchiae	Anopheles	Anopheles	labranchiae	NA	France	Palearctic	Europe
Croatia	Anophelinae	NA	Anopheles labranchiae	Anopheles	Anopheles	labranchiae	NA	Croatia	Palearctic	Europe
Czech Republic	Anophelinae	NA	Anopheles labranchiae	Anopheles	Anopheles	labranchiae	NA	Czech Republic	Palearctic	Europe
Egypt	Anophelinae	NA	Anopheles labranchiae	Anopheles	Anopheles	labranchiae	NA	Egypt	Palearctic	Africa
France	Anophelinae	NA	Anopheles labranchiae	Anopheles	Anopheles	labranchiae	NA	France	Palearctic	Europe
Greece	Anophelinae	NA	Anopheles labranchiae	Anopheles	Anopheles	labranchiae	NA	Greece	Palearctic	Europe
Iran	Anophelinae	NA	Anopheles labranchiae	Anopheles	Anopheles	labranchiae	NA	Iran	Palearctic	Asia
Italy	Anophelinae	NA	Anopheles labranchiae	Anopheles	Anopheles	labranchiae	NA	Italy	Palearctic	Europe
United Kingdom	Anophelinae	NA	Anopheles labranchiae	Anopheles	Anopheles	labranchiae	NA	United Kingdom	Oceanian	Oceania
Libya	Anophelinae	NA	Anopheles labranchiae	Anopheles	Anopheles	labranchiae	NA	Libya	Palearctic	Africa
Morocco	Anophelinae	NA	Anopheles labranchiae	Anopheles	Anopheles	labranchiae	NA	Morocco	Afrotropical	Africa
Romania	Anophelinae	NA	Anopheles labranchiae	Anopheles	Anopheles	labranchiae	NA	Romania	Palearctic	Europe
Sardina	Anophelinae	NA	Anopheles labranchiae	Anopheles	Anopheles	labranchiae	NA	Italy	Palearctic	Europe
Sicily	Anophelinae	NA	Anopheles labranchiae	Anopheles	Anopheles	labranchiae	NA	Italy	Palearctic	Europe
Spain	Anophelinae	NA	Anopheles labranchiae	Anopheles	Anopheles	labranchiae	NA	Spain	Palearctic	Europe
Tunisia	Anophelinae	NA	Anopheles labranchiae	Anopheles	Anopheles	labranchiae	NA	Tunisia	Palearctic	Africa
Brunei	Anophelinae	NA	Anopheles lesteri	Anopheles	Anopheles	lesteri	NA	Brunei	Oriental	Asia
Cambodia	Anophelinae	NA	Anopheles lesteri	Anopheles	Anopheles	lesteri	NA	Cambodia	Oriental	Asia
China	Anophelinae	NA	Anopheles lesteri	Anopheles	Anopheles	lesteri	NA	China	Palearctic	Asia
Guam	Anophelinae	NA	Anopheles lesteri	Anopheles	Anopheles	lesteri	NA	Guam	Oceanian	Oceania
Hong Kong	Anophelinae	NA	Anopheles lesteri	Anopheles	Anopheles	lesteri	NA	China	Palearctic	Asia
Indonesia	Anophelinae	NA	Anopheles lesteri	Anopheles	Anopheles	lesteri	NA	Indonesia	Oriental	Asia
Japan	Anophelinae	NA	Anopheles lesteri	Anopheles	Anopheles	lesteri	NA	Japan	Palearctic	Asia
Kalimantan	Anophelinae	NA	Anopheles lesteri	Anopheles	Anopheles	lesteri	NA	Indonesia	Oriental	Asia
South Korea	Anophelinae	NA	Anopheles lesteri	Anopheles	Anopheles	lesteri	NA	South Korea	Palearctic	Asia
Malaysia	Anophelinae	NA	Anopheles lesteri	Anopheles	Anopheles	lesteri	NA	Malaysia	Oriental	Asia
Philippines	Anophelinae	NA	Anopheles lesteri	Anopheles	Anopheles	lesteri	NA	Philippines	Oriental	Asia
Singapore	Anophelinae	NA	Anopheles lesteri	Anopheles	Anopheles	lesteri	NA	Singapore	Oriental	Asia
Sulawesi	Anophelinae	NA	Anopheles lesteri	Anopheles	Anopheles	lesteri	NA	Indonesia	Oriental	Asia
Thailand	Anophelinae	NA	Anopheles lesteri	Anopheles	Anopheles	lesteri	NA	Thailand	Oriental	Asia
Vietnam	Anophelinae	NA	Anopheles lesteri	Anopheles	Anopheles	lesteri	NA	Vietnam	Oriental	Asia
Cambodia	Anophelinae	NA	Anopheles letifer	Anopheles	Anopheles	letifer	NA	Cambodia	Oriental	Asia
Indonesia	Anophelinae	NA	Anopheles letifer	Anopheles	Anopheles	letifer	NA	Indonesia	Oriental	Asia
Malaysia	Anophelinae	NA	Anopheles letifer	Anopheles	Anopheles	letifer	NA	Malaysia	Oriental	Asia
Sarawak	Anophelinae	NA	Anopheles letifer	Anopheles	Anopheles	letifer	NA	Malaysia	Oriental	Asia
Singapore	Anophelinae	NA	Anopheles letifer	Anopheles	Anopheles	letifer	NA	Singapore	Oriental	Asia
Thailand	Anophelinae	NA	Anopheles letifer	Anopheles	Anopheles	letifer	NA	Thailand	Oriental	Asia
Vietnam	Anophelinae	NA	Anopheles letifer	Anopheles	Anopheles	letifer	NA	Vietnam	Oriental	Asia
Japan	Anophelinae	NA	Anopheles lewisi	Anopheles	Anopheles	lewisi	NA	Japan	Palearctic	Asia
Russia	Anophelinae	NA	Anopheles lewisi	Anopheles	Anopheles	lewisi	NA	Russia	Palearctic	Europe
China	Anophelinae	NA	Anopheles liangshanensis	Anopheles	Anopheles	liangshanensis	NA	China	Palearctic	Asia
Bhutan	Anophelinae	NA	Anopheles lindesayi	Anopheles	Anopheles	lindesayi	NA	Bhutan	Oriental	Asia
China	Anophelinae	NA	Anopheles lindesayi	Anopheles	Anopheles	lindesayi	NA	China	Palearctic	Asia
Afghanistan	Anophelinae	NA	Anopheles lindesayi	Anopheles	Anopheles	lindesayi	NA	Afghanistan	Palearctic	Asia
India	Anophelinae	NA	Anopheles lindesayi	Anopheles	Anopheles	lindesayi	NA	India	Oriental	Asia
Japan	Anophelinae	NA	Anopheles lindesayi	Anopheles	Anopheles	lindesayi	NA	Japan	Palearctic	Asia
South Korea	Anophelinae	NA	Anopheles lindesayi	Anopheles	Anopheles	lindesayi	NA	South Korea	Palearctic	Asia
Myanmar	Anophelinae	NA	Anopheles lindesayi	Anopheles	Anopheles	lindesayi	NA	Myanmar	Oriental	Asia
Nepal	Anophelinae	NA	Anopheles lindesayi	Anopheles	Anopheles	lindesayi	NA	Nepal	Oriental	Asia
Pakistan	Anophelinae	NA	Anopheles lindesayi	Anopheles	Anopheles	lindesayi	NA	Pakistan	Palearctic	Asia
Taiwan	Anophelinae	NA	Anopheles lindesayi	Anopheles	Anopheles	lindesayi	NA	China	Palearctic	Asia
Tajikistan	Anophelinae	NA	Anopheles lindesayi	Anopheles	Anopheles	lindesayi	NA	Tajikistan	Palearctic	Asia
Thailand	Anophelinae	NA	Anopheles lindesayi	Anopheles	Anopheles	lindesayi	NA	Thailand	Oriental	Asia
Vietnam	Anophelinae	NA	Anopheles lindesayi	Anopheles	Anopheles	lindesayi	NA	Vietnam	Oriental	Asia
Japan	Anophelinae	NA	Anopheles lindesayi	Anopheles	Anopheles	lindesayi	japonicus	Japan	Palearctic	Asia
China	Anophelinae	NA	Anopheles lindesayi	Anopheles	Anopheles	lindesayi	japonicus	China	Palearctic	Asia
South Korea	Anophelinae	NA	Anopheles lindesayi	Anopheles	Anopheles	lindesayi	japonicus	South Korea	Palearctic	Asia
China	Anophelinae	NA	Anopheles lindesayi	Anopheles	Anopheles	lindesayi	pleccau	China	Palearctic	Asia
Taiwan	Anophelinae	NA	Anopheles lindesayi	Anopheles	Anopheles	lindesayi	pleccau	China	Palearctic	Asia
Malaysia	Anophelinae	NA	Anopheles lindesayi	Anopheles	Anopheles	lindesayi	cameronensis	Malaysia	Oriental	Asia
Thailand	Anophelinae	NA	Anopheles lindesayi	Anopheles	Anopheles	lindesayi	cameronensis	Thailand	Oriental	Asia
Philippines	Anophelinae	NA	Anopheles lindesayi	Anopheles	Anopheles	lindesayi	benguetensis	Philippines	Oriental	Asia
Albania	Anophelinae	NA	Anopheles maculipennis	Anopheles	Anopheles	maculipennis	NA	Albania	Palearctic	Europe
Algeria	Anophelinae	NA	Anopheles maculipennis	Anopheles	Anopheles	maculipennis	NA	Algeria	Afrotropical	Africa
United Arab Emirates	Anophelinae	NA	Anopheles maculipennis	Anopheles	Anopheles	maculipennis	NA	United Arab Emirates	Afrotropical	Asia
Armenia	Anophelinae	NA	Anopheles maculipennis	Anopheles	Anopheles	maculipennis	NA	Armenia	Palearctic	Europe
Austria	Anophelinae	NA	Anopheles maculipennis	Anopheles	Anopheles	maculipennis	NA	Austria	Palearctic	Europe
Azerbaijan	Anophelinae	NA	Anopheles maculipennis	Anopheles	Anopheles	maculipennis	NA	Azerbaijan	Palearctic	Europe
Belarus	Anophelinae	NA	Anopheles maculipennis	Anopheles	Anopheles	maculipennis	NA	Belarus	Palearctic	Asia
Belgium	Anophelinae	NA	Anopheles maculipennis	Anopheles	Anopheles	maculipennis	NA	Belgium	Palearctic	Europe
Bosnia and Herzegovina	Anophelinae	NA	Anopheles maculipennis	Anopheles	Anopheles	maculipennis	NA	Bosnia and Herzegovina	Palearctic	Europe
Brazil	Anophelinae	NA	Anopheles maculipennis	Anopheles	Anopheles	maculipennis	NA	Brazil	Neotropical	South America
Bulgaria	Anophelinae	NA	Anopheles maculipennis	Anopheles	Anopheles	maculipennis	NA	Bulgaria	Palearctic	Europe
Russia	Anophelinae	NA	Anopheles maculipennis	Anopheles	Anopheles	maculipennis	NA	Russia	Palearctic	Europe
China	Anophelinae	NA	Anopheles maculipennis	Anopheles	Anopheles	maculipennis	NA	China	Palearctic	Asia
Crimea	Anophelinae	NA	Anopheles maculipennis	Anopheles	Anopheles	maculipennis	NA	Ukraine	Palearctic	Europe
Croatia	Anophelinae	NA	Anopheles maculipennis	Anopheles	Anopheles	maculipennis	NA	Croatia	Palearctic	Europe
Cyprus	Anophelinae	NA	Anopheles maculipennis	Anopheles	Anopheles	maculipennis	NA	Cyprus	Palearctic	Europe
Czech Republic	Anophelinae	NA	Anopheles maculipennis	Anopheles	Anopheles	maculipennis	NA	Czech Republic	Palearctic	Europe
Denmark	Anophelinae	NA	Anopheles maculipennis	Anopheles	Anopheles	maculipennis	NA	Denmark	Palearctic	Europe
United Arab Emirates	Anophelinae	NA	Anopheles maculipennis	Anopheles	Anopheles	maculipennis	NA	United Arab Emirates	Afrotropical	Asia
Estonia	Anophelinae	NA	Anopheles maculipennis	Anopheles	Anopheles	maculipennis	NA	Estonia	Palearctic	Europe
Finland	Anophelinae	NA	Anopheles maculipennis	Anopheles	Anopheles	maculipennis	NA	Finland	Palearctic	Europe
France	Anophelinae	NA	Anopheles maculipennis	Anopheles	Anopheles	maculipennis	NA	France	Palearctic	Europe
Georgia	Anophelinae	NA	Anopheles maculipennis	Anopheles	Anopheles	maculipennis	NA	Georgia	Palearctic	Europe
Germany	Anophelinae	NA	Anopheles maculipennis	Anopheles	Anopheles	maculipennis	NA	Germany	Palearctic	Europe
Greece	Anophelinae	NA	Anopheles maculipennis	Anopheles	Anopheles	maculipennis	NA	Greece	Palearctic	Europe
Hungary	Anophelinae	NA	Anopheles maculipennis	Anopheles	Anopheles	maculipennis	NA	Hungary	Palearctic	Europe
India	Anophelinae	NA	Anopheles maculipennis	Anopheles	Anopheles	maculipennis	NA	India	Oriental	Asia
Iran	Anophelinae	NA	Anopheles maculipennis	Anopheles	Anopheles	maculipennis	NA	Iran	Palearctic	Asia
Iraq	Anophelinae	NA	Anopheles maculipennis	Anopheles	Anopheles	maculipennis	NA	Iraq	Palearctic	Asia
Ireland	Anophelinae	NA	Anopheles maculipennis	Anopheles	Anopheles	maculipennis	NA	Ireland	Palearctic	Europe
Israel	Anophelinae	NA	Anopheles maculipennis	Anopheles	Anopheles	maculipennis	NA	Israel	Palearctic	Asia
Italy	Anophelinae	NA	Anopheles maculipennis	Anopheles	Anopheles	maculipennis	NA	Italy	Palearctic	Europe
Jordan	Anophelinae	NA	Anopheles maculipennis	Anopheles	Anopheles	maculipennis	NA	Jordan	Palearctic	Asia
Kazakhstan	Anophelinae	NA	Anopheles maculipennis	Anopheles	Anopheles	maculipennis	NA	Kazakhstan	Palearctic	Asia
United Kingdom	Anophelinae	NA	Anopheles maculipennis	Anopheles	Anopheles	maculipennis	NA	United Kingdom	Oceanian	Oceania
Kyrgyzstan	Anophelinae	NA	Anopheles maculipennis	Anopheles	Anopheles	maculipennis	NA	Kyrgyzstan	Palearctic	Asia
Latvia	Anophelinae	NA	Anopheles maculipennis	Anopheles	Anopheles	maculipennis	NA	Latvia	Palearctic	Europe
Lithuania	Anophelinae	NA	Anopheles maculipennis	Anopheles	Anopheles	maculipennis	NA	Lithuania	Palearctic	Europe
Luxembourg	Anophelinae	NA	Anopheles maculipennis	Anopheles	Anopheles	maculipennis	NA	Luxembourg	Palearctic	Europe
Macedonia	Anophelinae	NA	Anopheles maculipennis	Anopheles	Anopheles	maculipennis	NA	North Macedonia	Palearctic	Europe
Moldova	Anophelinae	NA	Anopheles maculipennis	Anopheles	Anopheles	maculipennis	NA	Moldova	Palearctic	Europe
Mongolia	Anophelinae	NA	Anopheles maculipennis	Anopheles	Anopheles	maculipennis	NA	Mongolia	Palearctic	Asia
Mongolia	Anophelinae	NA	Anopheles maculipennis	Anopheles	Anopheles	maculipennis	NA	Mongolia	Palearctic	Asia
Montenegro	Anophelinae	NA	Anopheles maculipennis	Anopheles	Anopheles	maculipennis	NA	Montenegro	Palearctic	Europe
Morocco	Anophelinae	NA	Anopheles maculipennis	Anopheles	Anopheles	maculipennis	NA	Morocco	Afrotropical	Africa
Netherlands	Anophelinae	NA	Anopheles maculipennis	Anopheles	Anopheles	maculipennis	NA	Netherlands	Palearctic	Europe
Russia_northwestern	Anophelinae	NA	Anopheles maculipennis	Anopheles	Anopheles	maculipennis	NA	Russia	Palearctic	Europe
Norway	Anophelinae	NA	Anopheles maculipennis	Anopheles	Anopheles	maculipennis	NA	Norway	Palearctic	Europe
Poland	Anophelinae	NA	Anopheles maculipennis	Anopheles	Anopheles	maculipennis	NA	Poland	Palearctic	Europe
Portugal	Anophelinae	NA	Anopheles maculipennis	Anopheles	Anopheles	maculipennis	NA	Portugal	Palearctic	Europe
Romania	Anophelinae	NA	Anopheles maculipennis	Anopheles	Anopheles	maculipennis	NA	Romania	Palearctic	Europe
Russia	Anophelinae	NA	Anopheles maculipennis	Anopheles	Anopheles	maculipennis	NA	Russia	Palearctic	Europe
Serbia	Anophelinae	NA	Anopheles maculipennis	Anopheles	Anopheles	maculipennis	NA	Serbia	Palearctic	Europe
Sicily	Anophelinae	NA	Anopheles maculipennis	Anopheles	Anopheles	maculipennis	NA	Italy	Palearctic	Europe
Slovakia	Anophelinae	NA	Anopheles maculipennis	Anopheles	Anopheles	maculipennis	NA	Slovakia	Palearctic	Europe
Slovenia	Anophelinae	NA	Anopheles maculipennis	Anopheles	Anopheles	maculipennis	NA	Slovenia	Palearctic	Europe
Russia_southern	Anophelinae	NA	Anopheles maculipennis	Anopheles	Anopheles	maculipennis	NA	Russia	Palearctic	Europe
Spain	Anophelinae	NA	Anopheles maculipennis	Anopheles	Anopheles	maculipennis	NA	Spain	Palearctic	Europe
Sweden	Anophelinae	NA	Anopheles maculipennis	Anopheles	Anopheles	maculipennis	NA	Sweden	Palearctic	Europe
Switzerland	Anophelinae	NA	Anopheles maculipennis	Anopheles	Anopheles	maculipennis	NA	Switzerland	Palearctic	Europe
Syria	Anophelinae	NA	Anopheles maculipennis	Anopheles	Anopheles	maculipennis	NA	Syria	Palearctic	Asia
Taiwan	Anophelinae	NA	Anopheles maculipennis	Anopheles	Anopheles	maculipennis	NA	China	Palearctic	Asia
Tajikistan	Anophelinae	NA	Anopheles maculipennis	Anopheles	Anopheles	maculipennis	NA	Tajikistan	Palearctic	Asia
Tunisia	Anophelinae	NA	Anopheles maculipennis	Anopheles	Anopheles	maculipennis	NA	Tunisia	Palearctic	Africa
Turkestan	Anophelinae	NA	Anopheles maculipennis	Anopheles	Anopheles	maculipennis	NA	Turkestan	Palearctic	Asia
Turkey	Anophelinae	NA	Anopheles maculipennis	Anopheles	Anopheles	maculipennis	NA	Turkey	Palearctic	Asia
Turkmenistan	Anophelinae	NA	Anopheles maculipennis	Anopheles	Anopheles	maculipennis	NA	Turkmenistan	Palearctic	Asia
Ukraine	Anophelinae	NA	Anopheles maculipennis	Anopheles	Anopheles	maculipennis	NA	Ukraine	Palearctic	Europe
Uzbekistan	Anophelinae	NA	Anopheles maculipennis	Anopheles	Anopheles	maculipennis	NA	Uzbekistan	Palearctic	Asia
Volga	Anophelinae	NA	Anopheles maculipennis	Anopheles	Anopheles	maculipennis	NA	Russia	Palearctic	Europe
New Zealand	Anophelinae	NA	Anopheles maculipennis	Anopheles	Anopheles	maculipennis	NA	New Zealand	Australian	Oceania
Argentina	Anophelinae	NA	Anopheles maculipes	Anopheles	Anopheles	maculipes	NA	Argentina	Neotropical	South America
Bolivia	Anophelinae	NA	Anopheles maculipes	Anopheles	Anopheles	maculipes	NA	Bolivia	Neotropical	South America
Brazil	Anophelinae	NA	Anopheles maculipes	Anopheles	Anopheles	maculipes	NA	Brazil	Neotropical	South America
French Guiana	Anophelinae	NA	Anopheles maculipes	Anopheles	Anopheles	maculipes	NA	French Guiana	Neotropical	South America
Paraguay	Anophelinae	NA	Anopheles maculipes	Anopheles	Anopheles	maculipes	NA	Paraguay	Neotropical	South America
Trinidad and Tobago	Anophelinae	NA	Anopheles maculipes	Anopheles	Anopheles	maculipes	NA	Trinidad and Tobago	Neotropical	South America
Trinidad and Tobago	Anophelinae	NA	Anopheles maculipes	Anopheles	Anopheles	maculipes	NA	Trinidad and Tobago	Neotropical	South America
Uruguay	Anophelinae	NA	Anopheles maculipes	Anopheles	Anopheles	maculipes	NA	Uruguay	Neotropical	South America
Colombia	Anophelinae	NA	Anopheles malefactor	Anopheles	Anopheles	malefactor	NA	Colombia	Neotropical	South America
Costa Rica	Anophelinae	NA	Anopheles malefactor	Anopheles	Anopheles	malefactor	NA	Costa Rica	Neotropical	Central America and Caribbean
Ecuador	Anophelinae	NA	Anopheles malefactor	Anopheles	Anopheles	malefactor	NA	Ecuador	Neotropical	South America
Panama	Anophelinae	NA	Anopheles malefactor	Anopheles	Anopheles	malefactor	NA	Panama	Neotropical	Central America and Caribbean
Venezuela	Anophelinae	NA	Anopheles malefactor	Anopheles	Anopheles	malefactor	NA	Venezuela	Neotropical	South America
Philippines	Anophelinae	NA	Anopheles manalangi	Anopheles	Anopheles	manalangi	NA	Philippines	Oriental	Asia
Albania	Anophelinae	NA	Anopheles marteri	Anopheles	Anopheles	marteri	NA	Albania	Palearctic	Europe
Algeria	Anophelinae	NA	Anopheles marteri	Anopheles	Anopheles	marteri	NA	Algeria	Afrotropical	Africa
Gaza Stripe and West Bank	Anophelinae	NA	Anopheles marteri	Anopheles	Anopheles	marteri	NA	Palestine	Palearctic	Asia
Bulgaria	Anophelinae	NA	Anopheles marteri	Anopheles	Anopheles	marteri	NA	Bulgaria	Palearctic	Europe
Corsica	Anophelinae	NA	Anopheles marteri	Anopheles	Anopheles	marteri	NA	France	Palearctic	Europe
Cyprus	Anophelinae	NA	Anopheles marteri	Anopheles	Anopheles	marteri	NA	Cyprus	Palearctic	Europe
France	Anophelinae	NA	Anopheles marteri	Anopheles	Anopheles	marteri	NA	France	Palearctic	Europe
Greece	Anophelinae	NA	Anopheles marteri	Anopheles	Anopheles	marteri	NA	Greece	Palearctic	Europe
Iran	Anophelinae	NA	Anopheles marteri	Anopheles	Anopheles	marteri	NA	Iran	Palearctic	Asia
Iraq	Anophelinae	NA	Anopheles marteri	Anopheles	Anopheles	marteri	NA	Iraq	Palearctic	Asia
Israel	Anophelinae	NA	Anopheles marteri	Anopheles	Anopheles	marteri	NA	Israel	Palearctic	Asia
Italy	Anophelinae	NA	Anopheles marteri	Anopheles	Anopheles	marteri	NA	Italy	Palearctic	Europe
Jordan	Anophelinae	NA	Anopheles marteri	Anopheles	Anopheles	marteri	NA	Jordan	Palearctic	Asia
Lebanon	Anophelinae	NA	Anopheles marteri	Anopheles	Anopheles	marteri	NA	Lebanon	Palearctic	Asia
Libya	Anophelinae	NA	Anopheles marteri	Anopheles	Anopheles	marteri	NA	Libya	Palearctic	Africa
Morocco	Anophelinae	NA	Anopheles marteri	Anopheles	Anopheles	marteri	NA	Morocco	Afrotropical	Africa
Portugal	Anophelinae	NA	Anopheles marteri	Anopheles	Anopheles	marteri	NA	Portugal	Palearctic	Europe
Sardinia	Anophelinae	NA	Anopheles marteri	Anopheles	Anopheles	marteri	NA	Italy	Palearctic	Europe
Sicily	Anophelinae	NA	Anopheles marteri	Anopheles	Anopheles	marteri	NA	Italy	Palearctic	Europe
Spain	Anophelinae	NA	Anopheles marteri	Anopheles	Anopheles	marteri	NA	Spain	Palearctic	Europe
Syria	Anophelinae	NA	Anopheles marteri	Anopheles	Anopheles	marteri	NA	Syria	Palearctic	Asia
Tajikistan	Anophelinae	NA	Anopheles marteri	Anopheles	Anopheles	marteri	NA	Tajikistan	Palearctic	Asia
Tunisia	Anophelinae	NA	Anopheles marteri	Anopheles	Anopheles	marteri	NA	Tunisia	Palearctic	Africa
Turkey	Anophelinae	NA	Anopheles marteri	Anopheles	Anopheles	marteri	NA	Turkey	Palearctic	Asia
Afghanistan	Anophelinae	NA	Anopheles martinius	Anopheles	Anopheles	martinius	NA	Afghanistan	Palearctic	Asia
Iran	Anophelinae	NA	Anopheles martinius	Anopheles	Anopheles	martinius	NA	Iran	Palearctic	Asia
Kazakhstan	Anophelinae	NA	Anopheles martinius	Anopheles	Anopheles	martinius	NA	Kazakhstan	Palearctic	Asia
Kyrgyzstan	Anophelinae	NA	Anopheles martinius	Anopheles	Anopheles	martinius	NA	Kyrgyzstan	Palearctic	Asia
Uzbekistan	Anophelinae	NA	Anopheles martinius	Anopheles	Anopheles	martinius	NA	Uzbekistan	Palearctic	Asia
Bolivia	Anophelinae	NA	Anopheles mattogrossensis	Anopheles	Anopheles	mattogrossensis	NA	Bolivia	Neotropical	South America
Brazil	Anophelinae	NA	Anopheles mattogrossensis	Anopheles	Anopheles	mattogrossensis	NA	Brazil	Neotropical	South America
Colombia	Anophelinae	NA	Anopheles mattogrossensis	Anopheles	Anopheles	mattogrossensis	NA	Colombia	Neotropical	South America
Ecuador	Anophelinae	NA	Anopheles mattogrossensis	Anopheles	Anopheles	mattogrossensis	NA	Ecuador	Neotropical	South America
Peru	Anophelinae	NA	Anopheles mattogrossensis	Anopheles	Anopheles	mattogrossensis	NA	Peru	Neotropical	South America
Venezuela	Anophelinae	NA	Anopheles mattogrossensis	Anopheles	Anopheles	mattogrossensis	NA	Venezuela	Neotropical	South America
United States of America	Anophelinae	NA	Anopheles maverlius	Anopheles	Anopheles	maverlius	NA	United States	Nearctic	North America
Argentina	Anophelinae	NA	Anopheles medialis	Anopheles	Anopheles	medialis	NA	Argentina	Neotropical	South America
Bolivia	Anophelinae	NA	Anopheles medialis	Anopheles	Anopheles	medialis	NA	Bolivia	Neotropical	South America
Brazil	Anophelinae	NA	Anopheles medialis	Anopheles	Anopheles	medialis	NA	Brazil	Neotropical	South America
Colombia	Anophelinae	NA	Anopheles medialis	Anopheles	Anopheles	medialis	NA	Colombia	Neotropical	South America
Costa Rica	Anophelinae	NA	Anopheles medialis	Anopheles	Anopheles	medialis	NA	Costa Rica	Neotropical	Central America and Caribbean
Ecuador	Anophelinae	NA	Anopheles medialis	Anopheles	Anopheles	medialis	NA	Ecuador	Neotropical	South America
French Guiana	Anophelinae	NA	Anopheles medialis	Anopheles	Anopheles	medialis	NA	French Guiana	Neotropical	South America
Guyana	Anophelinae	NA	Anopheles medialis	Anopheles	Anopheles	medialis	NA	Guyana	Neotropical	South America
Nicaragua	Anophelinae	NA	Anopheles medialis	Anopheles	Anopheles	medialis	NA	Nicaragua	Neotropical	Central America and Caribbean
Paraguay	Anophelinae	NA	Anopheles medialis	Anopheles	Anopheles	medialis	NA	Paraguay	Neotropical	South America
Peru	Anophelinae	NA	Anopheles medialis	Anopheles	Anopheles	medialis	NA	Peru	Neotropical	South America
Suriname	Anophelinae	NA	Anopheles medialis	Anopheles	Anopheles	medialis	NA	Suriname	Neotropical	South America
Trinidad and Tobago	Anophelinae	NA	Anopheles medialis	Anopheles	Anopheles	medialis	NA	Trinidad and Tobago	Neotropical	South America
Trinidad and Tobago	Anophelinae	NA	Anopheles medialis	Anopheles	Anopheles	medialis	NA	Trinidad and Tobago	Neotropical	South America
Venezuela	Anophelinae	NA	Anopheles medialis	Anopheles	Anopheles	medialis	NA	Venezuela	Neotropical	South America
Argentina	Anophelinae	NA	Anopheles mediopunctatus	Anopheles	Anopheles	mediopunctatus	NA	Argentina	Neotropical	South America
Brazil	Anophelinae	NA	Anopheles mediopunctatus	Anopheles	Anopheles	mediopunctatus	NA	Brazil	Neotropical	South America
Colombia	Anophelinae	NA	Anopheles mediopunctatus	Anopheles	Anopheles	mediopunctatus	NA	Colombia	Neotropical	South America
French Guiana	Anophelinae	NA	Anopheles mediopunctatus	Anopheles	Anopheles	mediopunctatus	NA	French Guiana	Neotropical	South America
Guyana	Anophelinae	NA	Anopheles mediopunctatus	Anopheles	Anopheles	mediopunctatus	NA	Guyana	Neotropical	South America
Peru	Anophelinae	NA	Anopheles mediopunctatus	Anopheles	Anopheles	mediopunctatus	NA	Peru	Neotropical	South America
Suriname	Anophelinae	NA	Anopheles mediopunctatus	Anopheles	Anopheles	mediopunctatus	NA	Suriname	Neotropical	South America
Trinidad and Tobago	Anophelinae	NA	Anopheles mediopunctatus	Anopheles	Anopheles	mediopunctatus	NA	Trinidad and Tobago	Neotropical	South America
Trinidad and Tobago	Anophelinae	NA	Anopheles mediopunctatus	Anopheles	Anopheles	mediopunctatus	NA	Trinidad and Tobago	Neotropical	South America
Albania	Anophelinae	NA	Anopheles melanoon	Anopheles	Anopheles	melanoon	NA	Albania	Palearctic	Europe
Azerbaijan	Anophelinae	NA	Anopheles melanoon	Anopheles	Anopheles	melanoon	NA	Azerbaijan	Palearctic	Europe
Bosnia and Herzegovina	Anophelinae	NA	Anopheles melanoon	Anopheles	Anopheles	melanoon	NA	Bosnia and Herzegovina	Palearctic	Europe
Bulgaria	Anophelinae	NA	Anopheles melanoon	Anopheles	Anopheles	melanoon	NA	Bulgaria	Palearctic	Europe
Corsica	Anophelinae	NA	Anopheles melanoon	Anopheles	Anopheles	melanoon	NA	France	Palearctic	Europe
France	Anophelinae	NA	Anopheles melanoon	Anopheles	Anopheles	melanoon	NA	France	Palearctic	Europe
Georgia	Anophelinae	NA	Anopheles melanoon	Anopheles	Anopheles	melanoon	NA	Georgia	Palearctic	Europe
Greece	Anophelinae	NA	Anopheles melanoon	Anopheles	Anopheles	melanoon	NA	Greece	Palearctic	Europe
Iran	Anophelinae	NA	Anopheles melanoon	Anopheles	Anopheles	melanoon	NA	Iran	Palearctic	Asia
Iraq	Anophelinae	NA	Anopheles melanoon	Anopheles	Anopheles	melanoon	NA	Iraq	Palearctic	Asia
Italy	Anophelinae	NA	Anopheles melanoon	Anopheles	Anopheles	melanoon	NA	Italy	Palearctic	Europe
Kosovo	Anophelinae	NA	Anopheles melanoon	Anopheles	Anopheles	melanoon	NA	Serbia	Palearctic	Europe
Macedonia	Anophelinae	NA	Anopheles melanoon	Anopheles	Anopheles	melanoon	NA	North Macedonia	Palearctic	Europe
Moldova	Anophelinae	NA	Anopheles melanoon	Anopheles	Anopheles	melanoon	NA	Moldova	Palearctic	Europe
Netherlands	Anophelinae	NA	Anopheles melanoon	Anopheles	Anopheles	melanoon	NA	Netherlands	Palearctic	Europe
Portugal	Anophelinae	NA	Anopheles melanoon	Anopheles	Anopheles	melanoon	NA	Portugal	Palearctic	Europe
Romania	Anophelinae	NA	Anopheles melanoon	Anopheles	Anopheles	melanoon	NA	Romania	Palearctic	Europe
Russia	Anophelinae	NA	Anopheles melanoon	Anopheles	Anopheles	melanoon	NA	Russia	Palearctic	Europe
Sardinia	Anophelinae	NA	Anopheles melanoon	Anopheles	Anopheles	melanoon	NA	Italy	Palearctic	Europe
Serbia	Anophelinae	NA	Anopheles melanoon	Anopheles	Anopheles	melanoon	NA	Serbia	Palearctic	Europe
Russia_southern	Anophelinae	NA	Anopheles melanoon	Anopheles	Anopheles	melanoon	NA	Russia	Palearctic	Europe
Spain	Anophelinae	NA	Anopheles melanoon	Anopheles	Anopheles	melanoon	NA	Spain	Palearctic	Europe
Turkey	Anophelinae	NA	Anopheles melanoon	Anopheles	Anopheles	melanoon	NA	Turkey	Palearctic	Asia
China	Anophelinae	NA	Anopheles menglangensis	Anopheles	Anopheles	menglangensis	NA	China	Palearctic	Asia
Albania	Anophelinae	NA	Anopheles messeae	Anopheles	Anopheles	messeae	NA	Albania	Palearctic	Europe
Austria	Anophelinae	NA	Anopheles messeae	Anopheles	Anopheles	messeae	NA	Austria	Palearctic	Europe
Belarus	Anophelinae	NA	Anopheles messeae	Anopheles	Anopheles	messeae	NA	Belarus	Palearctic	Asia
Belgium	Anophelinae	NA	Anopheles messeae	Anopheles	Anopheles	messeae	NA	Belgium	Palearctic	Europe
Bosnia and Herzegovina	Anophelinae	NA	Anopheles messeae	Anopheles	Anopheles	messeae	NA	Bosnia and Herzegovina	Palearctic	Europe
Bulgaria	Anophelinae	NA	Anopheles messeae	Anopheles	Anopheles	messeae	NA	Bulgaria	Palearctic	Europe
China	Anophelinae	NA	Anopheles messeae	Anopheles	Anopheles	messeae	NA	China	Palearctic	Asia
Crimea	Anophelinae	NA	Anopheles messeae	Anopheles	Anopheles	messeae	NA	Ukraine	Palearctic	Europe
Croatia	Anophelinae	NA	Anopheles messeae	Anopheles	Anopheles	messeae	NA	Croatia	Palearctic	Europe
Czech Republic	Anophelinae	NA	Anopheles messeae	Anopheles	Anopheles	messeae	NA	Czech Republic	Palearctic	Europe
Denmark	Anophelinae	NA	Anopheles messeae	Anopheles	Anopheles	messeae	NA	Denmark	Palearctic	Europe
Estonia	Anophelinae	NA	Anopheles messeae	Anopheles	Anopheles	messeae	NA	Estonia	Palearctic	Europe
Finland	Anophelinae	NA	Anopheles messeae	Anopheles	Anopheles	messeae	NA	Finland	Palearctic	Europe
France	Anophelinae	NA	Anopheles messeae	Anopheles	Anopheles	messeae	NA	France	Palearctic	Europe
Germany	Anophelinae	NA	Anopheles messeae	Anopheles	Anopheles	messeae	NA	Germany	Palearctic	Europe
Greece	Anophelinae	NA	Anopheles messeae	Anopheles	Anopheles	messeae	NA	Greece	Palearctic	Europe
Hungary	Anophelinae	NA	Anopheles messeae	Anopheles	Anopheles	messeae	NA	Hungary	Palearctic	Europe
Iran	Anophelinae	NA	Anopheles messeae	Anopheles	Anopheles	messeae	NA	Iran	Palearctic	Asia
Ireland	Anophelinae	NA	Anopheles messeae	Anopheles	Anopheles	messeae	NA	Ireland	Palearctic	Europe
Italy	Anophelinae	NA	Anopheles messeae	Anopheles	Anopheles	messeae	NA	Italy	Palearctic	Europe
Kazakhstan	Anophelinae	NA	Anopheles messeae	Anopheles	Anopheles	messeae	NA	Kazakhstan	Palearctic	Asia
United Kingdom	Anophelinae	NA	Anopheles messeae	Anopheles	Anopheles	messeae	NA	United Kingdom	Oceanian	Oceania
Kosovo	Anophelinae	NA	Anopheles messeae	Anopheles	Anopheles	messeae	NA	Serbia	Palearctic	Europe
Kyrgyzstan	Anophelinae	NA	Anopheles messeae	Anopheles	Anopheles	messeae	NA	Kyrgyzstan	Palearctic	Asia
Latvia	Anophelinae	NA	Anopheles messeae	Anopheles	Anopheles	messeae	NA	Latvia	Palearctic	Europe
Lithuania	Anophelinae	NA	Anopheles messeae	Anopheles	Anopheles	messeae	NA	Lithuania	Palearctic	Europe
Macedonia	Anophelinae	NA	Anopheles messeae	Anopheles	Anopheles	messeae	NA	North Macedonia	Palearctic	Europe
Moldova	Anophelinae	NA	Anopheles messeae	Anopheles	Anopheles	messeae	NA	Moldova	Palearctic	Europe
Mongolia	Anophelinae	NA	Anopheles messeae	Anopheles	Anopheles	messeae	NA	Mongolia	Palearctic	Asia
Montenegro	Anophelinae	NA	Anopheles messeae	Anopheles	Anopheles	messeae	NA	Montenegro	Palearctic	Europe
Netherlands	Anophelinae	NA	Anopheles messeae	Anopheles	Anopheles	messeae	NA	Netherlands	Palearctic	Europe
Russia_northwestern	Anophelinae	NA	Anopheles messeae	Anopheles	Anopheles	messeae	NA	Russia	Palearctic	Europe
Norway	Anophelinae	NA	Anopheles messeae	Anopheles	Anopheles	messeae	NA	Norway	Palearctic	Europe
Poland	Anophelinae	NA	Anopheles messeae	Anopheles	Anopheles	messeae	NA	Poland	Palearctic	Europe
Romania	Anophelinae	NA	Anopheles messeae	Anopheles	Anopheles	messeae	NA	Romania	Palearctic	Europe
Russia	Anophelinae	NA	Anopheles messeae	Anopheles	Anopheles	messeae	NA	Russia	Palearctic	Europe
Serbia	Anophelinae	NA	Anopheles messeae	Anopheles	Anopheles	messeae	NA	Serbia	Palearctic	Europe
Slovakia	Anophelinae	NA	Anopheles messeae	Anopheles	Anopheles	messeae	NA	Slovakia	Palearctic	Europe
Slovenia	Anophelinae	NA	Anopheles messeae	Anopheles	Anopheles	messeae	NA	Slovenia	Palearctic	Europe
Russia_southern	Anophelinae	NA	Anopheles messeae	Anopheles	Anopheles	messeae	NA	Russia	Palearctic	Europe
Sweden	Anophelinae	NA	Anopheles messeae	Anopheles	Anopheles	messeae	NA	Sweden	Palearctic	Europe
Switzerland	Anophelinae	NA	Anopheles messeae	Anopheles	Anopheles	messeae	NA	Switzerland	Palearctic	Europe
Turkey	Anophelinae	NA	Anopheles messeae	Anopheles	Anopheles	messeae	NA	Turkey	Palearctic	Asia
Ukraine	Anophelinae	NA	Anopheles messeae	Anopheles	Anopheles	messeae	NA	Ukraine	Palearctic	Europe
Volga	Anophelinae	NA	Anopheles messeae	Anopheles	Anopheles	messeae	NA	Russia	Palearctic	Europe
Argentina	Anophelinae	NA	Anopheles minor	Anopheles	Anopheles	minor	NA	Argentina	Neotropical	South America
Brazil	Anophelinae	NA	Anopheles minor	Anopheles	Anopheles	minor	NA	Brazil	Neotropical	South America
French Guiana	Anophelinae	NA	Anopheles minor	Anopheles	Anopheles	minor	NA	French Guiana	Neotropical	South America
Paraguay	Anophelinae	NA	Anopheles minor	Anopheles	Anopheles	minor	NA	Paraguay	Neotropical	South America
Suriname	Anophelinae	NA	Anopheles minor	Anopheles	Anopheles	minor	NA	Suriname	Neotropical	South America
Indonesia	Anophelinae	NA	Anopheles montanus	Anopheles	Anopheles	montanus	NA	Indonesia	Oriental	Asia
Malaysia	Anophelinae	NA	Anopheles montanus	Anopheles	Anopheles	montanus	NA	Malaysia	Oriental	Asia
Thailand	Anophelinae	NA	Anopheles montanus	Anopheles	Anopheles	montanus	NA	Thailand	Oriental	Asia
Guinea-Bissau	Anophelinae	NA	Anopheles namibiensis	Anopheles	Anopheles	namibiensis	NA	Guinea-Bissau	Afrotropical	Africa
Kenya	Anophelinae	NA	Anopheles namibiensis	Anopheles	Anopheles	namibiensis	NA	Kenya	Afrotropical	Africa
Mali	Anophelinae	NA	Anopheles namibiensis	Anopheles	Anopheles	namibiensis	NA	Mali	Afrotropical	Africa
Mozambique	Anophelinae	NA	Anopheles namibiensis	Anopheles	Anopheles	namibiensis	NA	Mozambique	Afrotropical	Africa
Namibia	Anophelinae	NA	Anopheles namibiensis	Anopheles	Anopheles	namibiensis	NA	Namibia	Afrotropical	Africa
Tanzania	Anophelinae	NA	Anopheles namibiensis	Anopheles	Anopheles	namibiensis	NA	Tanzania	Afrotropical	Africa
Argentina	Anophelinae	NA	Anopheles neomaculipalpus	Anopheles	Anopheles	neomaculipalpus	NA	Argentina	Neotropical	South America
Belize	Anophelinae	NA	Anopheles neomaculipalpus	Anopheles	Anopheles	neomaculipalpus	NA	Belize	Neotropical	Central America and Caribbean
Bolivia	Anophelinae	NA	Anopheles neomaculipalpus	Anopheles	Anopheles	neomaculipalpus	NA	Bolivia	Neotropical	South America
Brazil	Anophelinae	NA	Anopheles neomaculipalpus	Anopheles	Anopheles	neomaculipalpus	NA	Brazil	Neotropical	South America
Colombia	Anophelinae	NA	Anopheles neomaculipalpus	Anopheles	Anopheles	neomaculipalpus	NA	Colombia	Neotropical	South America
Costa Rica	Anophelinae	NA	Anopheles neomaculipalpus	Anopheles	Anopheles	neomaculipalpus	NA	Costa Rica	Neotropical	Central America and Caribbean
Ecuador	Anophelinae	NA	Anopheles neomaculipalpus	Anopheles	Anopheles	neomaculipalpus	NA	Ecuador	Neotropical	South America
El Salvador	Anophelinae	NA	Anopheles neomaculipalpus	Anopheles	Anopheles	neomaculipalpus	NA	El Salvador	Neotropical	Central America and Caribbean
Guatemala	Anophelinae	NA	Anopheles neomaculipalpus	Anopheles	Anopheles	neomaculipalpus	NA	Guatemala	Neotropical	Central America and Caribbean
Honduras	Anophelinae	NA	Anopheles neomaculipalpus	Anopheles	Anopheles	neomaculipalpus	NA	Honduras	Neotropical	Central America and Caribbean
Mexico	Anophelinae	NA	Anopheles neomaculipalpus	Anopheles	Anopheles	neomaculipalpus	NA	Mexico	Neotropical	Central America and Caribbean
Nicaragua	Anophelinae	NA	Anopheles neomaculipalpus	Anopheles	Anopheles	neomaculipalpus	NA	Nicaragua	Neotropical	Central America and Caribbean
Panama	Anophelinae	NA	Anopheles neomaculipalpus	Anopheles	Anopheles	neomaculipalpus	NA	Panama	Neotropical	Central America and Caribbean
Paraguay	Anophelinae	NA	Anopheles neomaculipalpus	Anopheles	Anopheles	neomaculipalpus	NA	Paraguay	Neotropical	South America
Peru	Anophelinae	NA	Anopheles neomaculipalpus	Anopheles	Anopheles	neomaculipalpus	NA	Peru	Neotropical	South America
Trinidad and Tobago	Anophelinae	NA	Anopheles neomaculipalpus	Anopheles	Anopheles	neomaculipalpus	NA	Trinidad and Tobago	Neotropical	South America
Trinidad and Tobago	Anophelinae	NA	Anopheles neomaculipalpus	Anopheles	Anopheles	neomaculipalpus	NA	Trinidad and Tobago	Neotropical	South America
Venezuela	Anophelinae	NA	Anopheles neomaculipalpus	Anopheles	Anopheles	neomaculipalpus	NA	Venezuela	Neotropical	South America
Bangladesh	Anophelinae	NA	Anopheles nigerrimus	Anopheles	Anopheles	nigerrimus	NA	Bangladesh	Oriental	Asia
Brunei	Anophelinae	NA	Anopheles nigerrimus	Anopheles	Anopheles	nigerrimus	NA	Brunei	Oriental	Asia
Cambodia	Anophelinae	NA	Anopheles nigerrimus	Anopheles	Anopheles	nigerrimus	NA	Cambodia	Oriental	Asia
China	Anophelinae	NA	Anopheles nigerrimus	Anopheles	Anopheles	nigerrimus	NA	China	Palearctic	Asia
Hainan Island	Anophelinae	NA	Anopheles nigerrimus	Anopheles	Anopheles	nigerrimus	NA	China	Palearctic	Asia
Hong Kong	Anophelinae	NA	Anopheles nigerrimus	Anopheles	Anopheles	nigerrimus	NA	China	Palearctic	Asia
India	Anophelinae	NA	Anopheles nigerrimus	Anopheles	Anopheles	nigerrimus	NA	India	Oriental	Asia
Indonesia	Anophelinae	NA	Anopheles nigerrimus	Anopheles	Anopheles	nigerrimus	NA	Indonesia	Oriental	Asia
Kalimantan	Anophelinae	NA	Anopheles nigerrimus	Anopheles	Anopheles	nigerrimus	NA	Indonesia	Oriental	Asia
Sri Lanka	Anophelinae	NA	Anopheles nigerrimus	Anopheles	Anopheles	nigerrimus	NA	Sri Lanka	Oriental	Asia
Malaysia	Anophelinae	NA	Anopheles nigerrimus	Anopheles	Anopheles	nigerrimus	NA	Malaysia	Oriental	Asia
Myanmar	Anophelinae	NA	Anopheles nigerrimus	Anopheles	Anopheles	nigerrimus	NA	Myanmar	Oriental	Asia
Nepal	Anophelinae	NA	Anopheles nigerrimus	Anopheles	Anopheles	nigerrimus	NA	Nepal	Oriental	Asia
Pakistan	Anophelinae	NA	Anopheles nigerrimus	Anopheles	Anopheles	nigerrimus	NA	Pakistan	Palearctic	Asia
Philippines	Anophelinae	NA	Anopheles nigerrimus	Anopheles	Anopheles	nigerrimus	NA	Philippines	Oriental	Asia
Sabah	Anophelinae	NA	Anopheles nigerrimus	Anopheles	Anopheles	nigerrimus	NA	Indonesia	Oriental	Asia
Sarawak	Anophelinae	NA	Anopheles nigerrimus	Anopheles	Anopheles	nigerrimus	NA	Malaysia	Oriental	Asia
Sri Lanka	Anophelinae	NA	Anopheles nigerrimus	Anopheles	Anopheles	nigerrimus	NA	Sri Lanka	Oriental	Asia
Thailand	Anophelinae	NA	Anopheles nigerrimus	Anopheles	Anopheles	nigerrimus	NA	Thailand	Oriental	Asia
Timor	Anophelinae	NA	Anopheles nigerrimus	Anopheles	Anopheles	nigerrimus	NA	Timor-Leste	Oriental	Asia
Vietnam	Anophelinae	NA	Anopheles nigerrimus	Anopheles	Anopheles	nigerrimus	NA	Vietnam	Oriental	Asia
India	Anophelinae	NA	Anopheles nilgiricus	Anopheles	Anopheles	nilgiricus	NA	India	Oriental	Asia
Vietnam	Anophelinae	NA	Anopheles nimpe	Anopheles	Anopheles	nimpe	NA	Vietnam	Oriental	Asia
Cambodia	Anophelinae	NA	Anopheles nitidus	Anopheles	Anopheles	nitidus	NA	Cambodia	Oriental	Asia
China	Anophelinae	NA	Anopheles nitidus	Anopheles	Anopheles	nitidus	NA	China	Palearctic	Asia
India	Anophelinae	NA	Anopheles nitidus	Anopheles	Anopheles	nitidus	NA	India	Oriental	Asia
Indonesia	Anophelinae	NA	Anopheles nitidus	Anopheles	Anopheles	nitidus	NA	Indonesia	Oriental	Asia
Malaysia	Anophelinae	NA	Anopheles nitidus	Anopheles	Anopheles	nitidus	NA	Malaysia	Oriental	Asia
Myanmar	Anophelinae	NA	Anopheles nitidus	Anopheles	Anopheles	nitidus	NA	Myanmar	Oriental	Asia
Thailand	Anophelinae	NA	Anopheles nitidus	Anopheles	Anopheles	nitidus	NA	Thailand	Oriental	Asia
Vietnam	Anophelinae	NA	Anopheles nitidus	Anopheles	Anopheles	nitidus	NA	Vietnam	Oriental	Asia
Malaysia	Anophelinae	NA	Anopheles noniae	Anopheles	Anopheles	noniae	NA	Malaysia	Oriental	Asia
Philippines	Anophelinae	NA	Anopheles noniae	Anopheles	Anopheles	noniae	NA	Philippines	Oriental	Asia
Central African Republic	Anophelinae	NA	Anopheles obscurus	Anopheles	Anopheles	obscurus	NA	Central African Republic	Afrotropical	Africa
Angola	Anophelinae	NA	Anopheles obscurus	Anopheles	Anopheles	obscurus	NA	Angola	Afrotropical	Africa
Benin	Anophelinae	NA	Anopheles obscurus	Anopheles	Anopheles	obscurus	NA	Benin	Afrotropical	Africa
Burkina Faso	Anophelinae	NA	Anopheles obscurus	Anopheles	Anopheles	obscurus	NA	Burkina Faso	Afrotropical	Africa
Cameroon	Anophelinae	NA	Anopheles obscurus	Anopheles	Anopheles	obscurus	NA	Cameroon	Afrotropical	Africa
Republic of Congo	Anophelinae	NA	Anopheles obscurus	Anopheles	Anopheles	obscurus	NA	Republic of Congo	Afrotropical	Africa
Democratic Republic of Congo	Anophelinae	NA	Anopheles obscurus	Anopheles	Anopheles	obscurus	NA	Democratic Republic of the Congo	Afrotropical	Africa
Côte d’Ivoire	Anophelinae	NA	Anopheles obscurus	Anopheles	Anopheles	obscurus	NA	Côte d’Ivoire	Afrotropical	Africa
Equatorial Guinea	Anophelinae	NA	Anopheles obscurus	Anopheles	Anopheles	obscurus	NA	Equatorial Guinea	Afrotropical	Africa
Ethiopia	Anophelinae	NA	Anopheles obscurus	Anopheles	Anopheles	obscurus	NA	Ethiopia	Afrotropical	Africa
Gabon	Anophelinae	NA	Anopheles obscurus	Anopheles	Anopheles	obscurus	NA	Gabon	Afrotropical	Africa
Ghana	Anophelinae	NA	Anopheles obscurus	Anopheles	Anopheles	obscurus	NA	Ghana	Afrotropical	Africa
Guinea	Anophelinae	NA	Anopheles obscurus	Anopheles	Anopheles	obscurus	NA	Guinea	Afrotropical	Africa
Sierra Leone	Anophelinae	NA	Anopheles obscurus	Anopheles	Anopheles	obscurus	NA	Sierra Leone	Afrotropical	Africa
Liberia	Anophelinae	NA	Anopheles obscurus	Anopheles	Anopheles	obscurus	NA	Liberia	Afrotropical	Africa
Mali	Anophelinae	NA	Anopheles obscurus	Anopheles	Anopheles	obscurus	NA	Mali	Afrotropical	Africa
Nigeria	Anophelinae	NA	Anopheles obscurus	Anopheles	Anopheles	obscurus	NA	Nigeria	Afrotropical	Africa
South Sudan	Anophelinae	NA	Anopheles obscurus	Anopheles	Anopheles	obscurus	NA	South Sudan	Afrotropical	Africa
Tanzania	Anophelinae	NA	Anopheles obscurus	Anopheles	Anopheles	obscurus	NA	Tanzania	Afrotropical	Africa
Togo	Anophelinae	NA	Anopheles obscurus	Anopheles	Anopheles	obscurus	NA	Togo	Afrotropical	Africa
Uganda	Anophelinae	NA	Anopheles obscurus	Anopheles	Anopheles	obscurus	NA	Uganda	Afrotropical	Africa
Zanzibar	Anophelinae	NA	Anopheles obscurus	Anopheles	Anopheles	obscurus	NA	Tanzania	Afrotropical	Africa
United States of America	Anophelinae	NA	Anopheles occidentalis	Anopheles	Anopheles	occidentalis	NA	United States	Nearctic	North America
Japan	Anophelinae	NA	Anopheles omorii	Anopheles	Anopheles	omorii	NA	Japan	Palearctic	Asia
China	Anophelinae	NA	Anopheles palmatus	Anopheles	Anopheles	palmatus	NA	China	Palearctic	Asia
Indonesia	Anophelinae	NA	Anopheles palmatus	Anopheles	Anopheles	palmatus	NA	Indonesia	Oriental	Asia
Java	Anophelinae	NA	Anopheles palmatus	Anopheles	Anopheles	palmatus	NA	Indonesia	Oriental	Asia
Malaysia	Anophelinae	NA	Anopheles palmatus	Anopheles	Anopheles	palmatus	NA	Malaysia	Oriental	Asia
Thailand	Anophelinae	NA	Anopheles palmatus	Anopheles	Anopheles	palmatus	NA	Thailand	Oriental	Asia
Central African Republic	Anophelinae	NA	Anopheles paludis	Anopheles	Anopheles	paludis	NA	Central African Republic	Afrotropical	Africa
Angola	Anophelinae	NA	Anopheles paludis	Anopheles	Anopheles	paludis	NA	Angola	Afrotropical	Africa
Benin	Anophelinae	NA	Anopheles paludis	Anopheles	Anopheles	paludis	NA	Benin	Afrotropical	Africa
Burkina Faso	Anophelinae	NA	Anopheles paludis	Anopheles	Anopheles	paludis	NA	Burkina Faso	Afrotropical	Africa
Burundi	Anophelinae	NA	Anopheles paludis	Anopheles	Anopheles	paludis	NA	Burundi	Afrotropical	Africa
Cameroon	Anophelinae	NA	Anopheles paludis	Anopheles	Anopheles	paludis	NA	Cameroon	Afrotropical	Africa
Democratic Republic of Congo	Anophelinae	NA	Anopheles paludis	Anopheles	Anopheles	paludis	NA	Democratic Republic of the Congo	Afrotropical	Africa
Côte d’Ivoire	Anophelinae	NA	Anopheles paludis	Anopheles	Anopheles	paludis	NA	Côte d’Ivoire	Afrotropical	Africa
Ethiopia	Anophelinae	NA	Anopheles paludis	Anopheles	Anopheles	paludis	NA	Ethiopia	Afrotropical	Africa
Gabon	Anophelinae	NA	Anopheles paludis	Anopheles	Anopheles	paludis	NA	Gabon	Afrotropical	Africa
Ghana	Anophelinae	NA	Anopheles paludis	Anopheles	Anopheles	paludis	NA	Ghana	Afrotropical	Africa
Guinea	Anophelinae	NA	Anopheles paludis	Anopheles	Anopheles	paludis	NA	Guinea	Afrotropical	Africa
Kenya	Anophelinae	NA	Anopheles paludis	Anopheles	Anopheles	paludis	NA	Kenya	Afrotropical	Africa
Sierra Leone	Anophelinae	NA	Anopheles paludis	Anopheles	Anopheles	paludis	NA	Sierra Leone	Afrotropical	Africa
Liberia	Anophelinae	NA	Anopheles paludis	Anopheles	Anopheles	paludis	NA	Liberia	Afrotropical	Africa
Malawi	Anophelinae	NA	Anopheles paludis	Anopheles	Anopheles	paludis	NA	Malawi	Afrotropical	Africa
Mali	Anophelinae	NA	Anopheles paludis	Anopheles	Anopheles	paludis	NA	Mali	Afrotropical	Africa
Nigeria	Anophelinae	NA	Anopheles paludis	Anopheles	Anopheles	paludis	NA	Nigeria	Afrotropical	Africa
São Tomé and Principe	Anophelinae	NA	Anopheles paludis	Anopheles	Anopheles	paludis	NA	Sao Tome and Principe	Afrotropical	Africa
Rwanda	Anophelinae	NA	Anopheles paludis	Anopheles	Anopheles	paludis	NA	Rwanda	Afrotropical	Africa
Senegal	Anophelinae	NA	Anopheles paludis	Anopheles	Anopheles	paludis	NA	Senegal	Afrotropical	Africa
Somalia	Anophelinae	NA	Anopheles paludis	Anopheles	Anopheles	paludis	NA	Somalia	Afrotropical	Africa
South Sudan	Anophelinae	NA	Anopheles paludis	Anopheles	Anopheles	paludis	NA	South Sudan	Afrotropical	Africa
Sudan	Anophelinae	NA	Anopheles paludis	Anopheles	Anopheles	paludis	NA	Sudan	Afrotropical	Africa
Tanzania	Anophelinae	NA	Anopheles paludis	Anopheles	Anopheles	paludis	NA	Tanzania	Afrotropical	Africa
Togo	Anophelinae	NA	Anopheles paludis	Anopheles	Anopheles	paludis	NA	Togo	Afrotropical	Africa
Uganda	Anophelinae	NA	Anopheles paludis	Anopheles	Anopheles	paludis	NA	Uganda	Afrotropical	Africa
Zanzibar	Anophelinae	NA	Anopheles paludis	Anopheles	Anopheles	paludis	NA	Tanzania	Afrotropical	Africa
Papua New Guinea	Anophelinae	NA	Anopheles papuensis	Anopheles	Anopheles	papuensis	NA	Papua New Guinea	Oceanian	Oceania
Indonesia	Anophelinae	NA	Anopheles papuensis	Anopheles	Anopheles	papuensis	NA	Indonesia	Oriental	Asia
Guatemala	Anophelinae	NA	Anopheles parapunctipennis	Anopheles	Anopheles	parapunctipennis	NA	Guatemala	Neotropical	Central America and Caribbean
Mexico	Anophelinae	NA	Anopheles parapunctipennis	Anopheles	Anopheles	parapunctipennis	NA	Mexico	Neotropical	Central America and Caribbean
Guatemala	Anophelinae	NA	Anopheles parapunctipennis	Anopheles	Anopheles	parapunctipennis	guatemalensis	Guatemala	Neotropical	Central America and Caribbean
Mexico	Anophelinae	NA	Anopheles parapunctipennis	Anopheles	Anopheles	parapunctipennis	guatemalensis	Mexico	Neotropical	Central America and Caribbean
Afghanistan	Anophelinae	NA	Anopheles peditaeniatus	Anopheles	Anopheles	peditaeniatus	NA	Afghanistan	Palearctic	Asia
Bangladesh	Anophelinae	NA	Anopheles peditaeniatus	Anopheles	Anopheles	peditaeniatus	NA	Bangladesh	Oriental	Asia
Bhutan	Anophelinae	NA	Anopheles peditaeniatus	Anopheles	Anopheles	peditaeniatus	NA	Bhutan	Oriental	Asia
Cambodia	Anophelinae	NA	Anopheles peditaeniatus	Anopheles	Anopheles	peditaeniatus	NA	Cambodia	Oriental	Asia
China	Anophelinae	NA	Anopheles peditaeniatus	Anopheles	Anopheles	peditaeniatus	NA	China	Palearctic	Asia
India	Anophelinae	NA	Anopheles peditaeniatus	Anopheles	Anopheles	peditaeniatus	NA	India	Oriental	Asia
Indonesia	Anophelinae	NA	Anopheles peditaeniatus	Anopheles	Anopheles	peditaeniatus	NA	Indonesia	Oriental	Asia
Iran	Anophelinae	NA	Anopheles peditaeniatus	Anopheles	Anopheles	peditaeniatus	NA	Iran	Palearctic	Asia
Sri Lanka	Anophelinae	NA	Anopheles peditaeniatus	Anopheles	Anopheles	peditaeniatus	NA	Sri Lanka	Oriental	Asia
Malaysia	Anophelinae	NA	Anopheles peditaeniatus	Anopheles	Anopheles	peditaeniatus	NA	Malaysia	Oriental	Asia
Myanmar	Anophelinae	NA	Anopheles peditaeniatus	Anopheles	Anopheles	peditaeniatus	NA	Myanmar	Oriental	Asia
Nepal	Anophelinae	NA	Anopheles peditaeniatus	Anopheles	Anopheles	peditaeniatus	NA	Nepal	Oriental	Asia
Pakistan	Anophelinae	NA	Anopheles peditaeniatus	Anopheles	Anopheles	peditaeniatus	NA	Pakistan	Palearctic	Asia
Philippines	Anophelinae	NA	Anopheles peditaeniatus	Anopheles	Anopheles	peditaeniatus	NA	Philippines	Oriental	Asia
Sri Lanka	Anophelinae	NA	Anopheles peditaeniatus	Anopheles	Anopheles	peditaeniatus	NA	Sri Lanka	Oriental	Asia
Thailand	Anophelinae	NA	Anopheles peditaeniatus	Anopheles	Anopheles	peditaeniatus	NA	Thailand	Oriental	Asia
Vietnam	Anophelinae	NA	Anopheles peditaeniatus	Anopheles	Anopheles	peditaeniatus	NA	Vietnam	Oriental	Asia
Canada	Anophelinae	NA	Anopheles perplexens	Anopheles	Anopheles	perplexens	NA	Canada	Nearctic	North America
United States of America	Anophelinae	NA	Anopheles perplexens	Anopheles	Anopheles	perplexens	NA	United States	Nearctic	North America
Azerbaijan	Anophelinae	NA	Anopheles persiensis	Anopheles	Anopheles	persiensis	NA	Azerbaijan	Palearctic	Europe
Iran	Anophelinae	NA	Anopheles persiensis	Anopheles	Anopheles	persiensis	NA	Iran	Palearctic	Asia
Bolivia	Anophelinae	NA	Anopheles peryassui	Anopheles	Anopheles	peryassui	NA	Bolivia	Neotropical	South America
Brazil	Anophelinae	NA	Anopheles peryassui	Anopheles	Anopheles	peryassui	NA	Brazil	Neotropical	South America
Colombia	Anophelinae	NA	Anopheles peryassui	Anopheles	Anopheles	peryassui	NA	Colombia	Neotropical	South America
French Guiana	Anophelinae	NA	Anopheles peryassui	Anopheles	Anopheles	peryassui	NA	French Guiana	Neotropical	South America
Guyana	Anophelinae	NA	Anopheles peryassui	Anopheles	Anopheles	peryassui	NA	Guyana	Neotropical	South America
Peru	Anophelinae	NA	Anopheles peryassui	Anopheles	Anopheles	peryassui	NA	Peru	Neotropical	South America
Suriname	Anophelinae	NA	Anopheles peryassui	Anopheles	Anopheles	peryassui	NA	Suriname	Neotropical	South America
Venezuela	Anophelinae	NA	Anopheles peryassui	Anopheles	Anopheles	peryassui	NA	Venezuela	Neotropical	South America
Algeria	Anophelinae	NA	Anopheles petragnani	Anopheles	Anopheles	petragnani	NA	Algeria	Afrotropical	Africa
Balearic Islands	Anophelinae	NA	Anopheles petragnani	Anopheles	Anopheles	petragnani	NA	Spain	Palearctic	Europe
Corsica	Anophelinae	NA	Anopheles petragnani	Anopheles	Anopheles	petragnani	NA	France	Palearctic	Europe
France	Anophelinae	NA	Anopheles petragnani	Anopheles	Anopheles	petragnani	NA	France	Palearctic	Europe
Germany	Anophelinae	NA	Anopheles petragnani	Anopheles	Anopheles	petragnani	NA	Germany	Palearctic	Europe
Greece	Anophelinae	NA	Anopheles petragnani	Anopheles	Anopheles	petragnani	NA	Greece	Palearctic	Europe
Italy	Anophelinae	NA	Anopheles petragnani	Anopheles	Anopheles	petragnani	NA	Italy	Palearctic	Europe
United Kingdom	Anophelinae	NA	Anopheles petragnani	Anopheles	Anopheles	petragnani	NA	United Kingdom	Oceanian	Oceania
Morocco	Anophelinae	NA	Anopheles petragnani	Anopheles	Anopheles	petragnani	NA	Morocco	Afrotropical	Africa
Portugal	Anophelinae	NA	Anopheles petragnani	Anopheles	Anopheles	petragnani	NA	Portugal	Palearctic	Europe
Sardinia	Anophelinae	NA	Anopheles petragnani	Anopheles	Anopheles	petragnani	NA	Italy	Palearctic	Europe
Sicily	Anophelinae	NA	Anopheles petragnani	Anopheles	Anopheles	petragnani	NA	Italy	Palearctic	Europe
Spain	Anophelinae	NA	Anopheles petragnani	Anopheles	Anopheles	petragnani	NA	Spain	Palearctic	Europe
Tunisia	Anophelinae	NA	Anopheles petragnani	Anopheles	Anopheles	petragnani	NA	Tunisia	Palearctic	Africa
United Kingdom	Anophelinae	NA	Anopheles petragnani	Anopheles	Anopheles	petragnani	NA	United Kingdom	Oceanian	Oceania
Sri Lanka	Anophelinae	NA	Anopheles peytoni	Anopheles	Anopheles	peytoni	NA	Sri Lanka	Oriental	Asia
Sri Lanka	Anophelinae	NA	Anopheles peytoni	Anopheles	Anopheles	peytoni	NA	Sri Lanka	Oriental	Asia
Indonesia	Anophelinae	NA	Anopheles pilinotum	Anopheles	Anopheles	pilinotum	NA	Indonesia	Oriental	Asia
Philippines	Anophelinae	NA	Anopheles pilinotum	Anopheles	Anopheles	pilinotum	NA	Philippines	Oriental	Asia
India	Anophelinae	NA	Anopheles pinjaurensis	Anopheles	Anopheles	pinjaurensis	NA	India	Oriental	Asia
Albania	Anophelinae	NA	Anopheles plumbeus	Anopheles	Anopheles	plumbeus	NA	Albania	Palearctic	Europe
Algeria	Anophelinae	NA	Anopheles plumbeus	Anopheles	Anopheles	plumbeus	NA	Algeria	Afrotropical	Africa
Armenia	Anophelinae	NA	Anopheles plumbeus	Anopheles	Anopheles	plumbeus	NA	Armenia	Palearctic	Europe
Austria	Anophelinae	NA	Anopheles plumbeus	Anopheles	Anopheles	plumbeus	NA	Austria	Palearctic	Europe
Azerbaijan	Anophelinae	NA	Anopheles plumbeus	Anopheles	Anopheles	plumbeus	NA	Azerbaijan	Palearctic	Europe
Belarus	Anophelinae	NA	Anopheles plumbeus	Anopheles	Anopheles	plumbeus	NA	Belarus	Palearctic	Asia
Belgium	Anophelinae	NA	Anopheles plumbeus	Anopheles	Anopheles	plumbeus	NA	Belgium	Palearctic	Europe
Bosnia and Herzegovina	Anophelinae	NA	Anopheles plumbeus	Anopheles	Anopheles	plumbeus	NA	Bosnia and Herzegovina	Palearctic	Europe
Bulgaria	Anophelinae	NA	Anopheles plumbeus	Anopheles	Anopheles	plumbeus	NA	Bulgaria	Palearctic	Europe
Corsica	Anophelinae	NA	Anopheles plumbeus	Anopheles	Anopheles	plumbeus	NA	France	Palearctic	Europe
Crimea	Anophelinae	NA	Anopheles plumbeus	Anopheles	Anopheles	plumbeus	NA	Ukraine	Palearctic	Europe
Croatia	Anophelinae	NA	Anopheles plumbeus	Anopheles	Anopheles	plumbeus	NA	Croatia	Palearctic	Europe
Cyprus	Anophelinae	NA	Anopheles plumbeus	Anopheles	Anopheles	plumbeus	NA	Cyprus	Palearctic	Europe
Czech Republic	Anophelinae	NA	Anopheles plumbeus	Anopheles	Anopheles	plumbeus	NA	Czech Republic	Palearctic	Europe
Denmark	Anophelinae	NA	Anopheles plumbeus	Anopheles	Anopheles	plumbeus	NA	Denmark	Palearctic	Europe
Estonia	Anophelinae	NA	Anopheles plumbeus	Anopheles	Anopheles	plumbeus	NA	Estonia	Palearctic	Europe
France	Anophelinae	NA	Anopheles plumbeus	Anopheles	Anopheles	plumbeus	NA	France	Palearctic	Europe
Georgia	Anophelinae	NA	Anopheles plumbeus	Anopheles	Anopheles	plumbeus	NA	Georgia	Palearctic	Europe
Germany	Anophelinae	NA	Anopheles plumbeus	Anopheles	Anopheles	plumbeus	NA	Germany	Palearctic	Europe
Greece	Anophelinae	NA	Anopheles plumbeus	Anopheles	Anopheles	plumbeus	NA	Greece	Palearctic	Europe
Hungary	Anophelinae	NA	Anopheles plumbeus	Anopheles	Anopheles	plumbeus	NA	Hungary	Palearctic	Europe
Iran	Anophelinae	NA	Anopheles plumbeus	Anopheles	Anopheles	plumbeus	NA	Iran	Palearctic	Asia
Ireland	Anophelinae	NA	Anopheles plumbeus	Anopheles	Anopheles	plumbeus	NA	Ireland	Palearctic	Europe
Italy	Anophelinae	NA	Anopheles plumbeus	Anopheles	Anopheles	plumbeus	NA	Italy	Palearctic	Europe
United Kingdom	Anophelinae	NA	Anopheles plumbeus	Anopheles	Anopheles	plumbeus	NA	United Kingdom	Oceanian	Oceania
Kosovo	Anophelinae	NA	Anopheles plumbeus	Anopheles	Anopheles	plumbeus	NA	Serbia	Palearctic	Europe
Liechtenstein	Anophelinae	NA	Anopheles plumbeus	Anopheles	Anopheles	plumbeus	NA	Liechtenstein	Palearctic	Europe
Lithuania	Anophelinae	NA	Anopheles plumbeus	Anopheles	Anopheles	plumbeus	NA	Lithuania	Palearctic	Europe
Luxembourg	Anophelinae	NA	Anopheles plumbeus	Anopheles	Anopheles	plumbeus	NA	Luxembourg	Palearctic	Europe
Macedonia	Anophelinae	NA	Anopheles plumbeus	Anopheles	Anopheles	plumbeus	NA	North Macedonia	Palearctic	Europe
Moldova	Anophelinae	NA	Anopheles plumbeus	Anopheles	Anopheles	plumbeus	NA	Moldova	Palearctic	Europe
Montenegro	Anophelinae	NA	Anopheles plumbeus	Anopheles	Anopheles	plumbeus	NA	Montenegro	Palearctic	Europe
Morocco	Anophelinae	NA	Anopheles plumbeus	Anopheles	Anopheles	plumbeus	NA	Morocco	Afrotropical	Africa
Netherlands	Anophelinae	NA	Anopheles plumbeus	Anopheles	Anopheles	plumbeus	NA	Netherlands	Palearctic	Europe
Poland	Anophelinae	NA	Anopheles plumbeus	Anopheles	Anopheles	plumbeus	NA	Poland	Palearctic	Europe
Portugal	Anophelinae	NA	Anopheles plumbeus	Anopheles	Anopheles	plumbeus	NA	Portugal	Palearctic	Europe
Romania	Anophelinae	NA	Anopheles plumbeus	Anopheles	Anopheles	plumbeus	NA	Romania	Palearctic	Europe
Russia	Anophelinae	NA	Anopheles plumbeus	Anopheles	Anopheles	plumbeus	NA	Russia	Palearctic	Europe
Sardinia	Anophelinae	NA	Anopheles plumbeus	Anopheles	Anopheles	plumbeus	NA	Italy	Palearctic	Europe
Serbia	Anophelinae	NA	Anopheles plumbeus	Anopheles	Anopheles	plumbeus	NA	Serbia	Palearctic	Europe
Sicily	Anophelinae	NA	Anopheles plumbeus	Anopheles	Anopheles	plumbeus	NA	Italy	Palearctic	Europe
Slovakia	Anophelinae	NA	Anopheles plumbeus	Anopheles	Anopheles	plumbeus	NA	Slovakia	Palearctic	Europe
Slovenia	Anophelinae	NA	Anopheles plumbeus	Anopheles	Anopheles	plumbeus	NA	Slovenia	Palearctic	Europe
Russia_southern	Anophelinae	NA	Anopheles plumbeus	Anopheles	Anopheles	plumbeus	NA	Russia	Palearctic	Europe
Spain	Anophelinae	NA	Anopheles plumbeus	Anopheles	Anopheles	plumbeus	NA	Spain	Palearctic	Europe
Sweden	Anophelinae	NA	Anopheles plumbeus	Anopheles	Anopheles	plumbeus	NA	Sweden	Palearctic	Europe
Switzerland	Anophelinae	NA	Anopheles plumbeus	Anopheles	Anopheles	plumbeus	NA	Switzerland	Palearctic	Europe
Syria	Anophelinae	NA	Anopheles plumbeus	Anopheles	Anopheles	plumbeus	NA	Syria	Palearctic	Asia
Tunisia	Anophelinae	NA	Anopheles plumbeus	Anopheles	Anopheles	plumbeus	NA	Tunisia	Palearctic	Africa
Turkey	Anophelinae	NA	Anopheles plumbeus	Anopheles	Anopheles	plumbeus	NA	Turkey	Palearctic	Asia
Ukraine	Anophelinae	NA	Anopheles plumbeus	Anopheles	Anopheles	plumbeus	NA	Ukraine	Palearctic	Europe
United Kingdom	Anophelinae	NA	Anopheles plumbeus	Anopheles	Anopheles	plumbeus	NA	United Kingdom	Oceanian	Oceania
Malaysia	Anophelinae	NA	Anopheles pollicaris	Anopheles	Anopheles	pollicaris	NA	Malaysia	Oriental	Asia
Thailand	Anophelinae	NA	Anopheles pollicaris	Anopheles	Anopheles	pollicaris	NA	Thailand	Oriental	Asia
Costa Rica	Anophelinae	NA	Anopheles powderi	Anopheles	Anopheles	powderi	NA	Costa Rica	Neotropical	Central America and Caribbean
Panama	Anophelinae	NA	Anopheles powderi	Anopheles	Anopheles	powderi	NA	Panama	Neotropical	Central America and Caribbean
Australia	Anophelinae	NA	Anopheles powelli	Anopheles	Anopheles	powelli	NA	Australia	Australian	Oceania
Laos	Anophelinae	NA	Anopheles prachongae	Anopheles	Anopheles	prachongae	NA	Laos	Oriental	Asia
Thailand	Anophelinae	NA	Anopheles prachongae	Anopheles	Anopheles	prachongae	NA	Thailand	Oriental	Asia
Australia	Anophelinae	NA	Anopheles pseudobarbirostris	Anopheles	Anopheles	pseudobarbirostris	NA	Australia	Australian	Oceania
Papua New Guinea	Anophelinae	NA	Anopheles pseudobarbirostris	Anopheles	Anopheles	pseudobarbirostris	NA	Papua New Guinea	Oceanian	Oceania
Indonesia	Anophelinae	NA	Anopheles pseudobarbirostris	Anopheles	Anopheles	pseudobarbirostris	NA	Indonesia	Oriental	Asia
Philippines	Anophelinae	NA	Anopheles pseudobarbirostris	Anopheles	Anopheles	pseudobarbirostris	NA	Philippines	Oriental	Asia
Brazil	Anophelinae	NA	Anopheles pseudomaculipes	Anopheles	Anopheles	pseudomaculipes	NA	Brazil	Neotropical	South America
Colombia	Anophelinae	NA	Anopheles pseudomaculipes	Anopheles	Anopheles	pseudomaculipes	NA	Colombia	Neotropical	South America
Peru	Anophelinae	NA	Anopheles pseudomaculipes	Anopheles	Anopheles	pseudomaculipes	NA	Peru	Neotropical	South America
Uruguay	Anophelinae	NA	Anopheles pseudomaculipes	Anopheles	Anopheles	pseudomaculipes	NA	Uruguay	Neotropical	South America
Afghanistan	Anophelinae	NA	Anopheles pseudopictus	Anopheles	Anopheles	pseudopictus	NA	Afghanistan	Palearctic	Asia
Corsica	Anophelinae	NA	Anopheles pseudopictus	Anopheles	Anopheles	pseudopictus	NA	France	Palearctic	Europe
France	Anophelinae	NA	Anopheles pseudopictus	Anopheles	Anopheles	pseudopictus	NA	France	Palearctic	Europe
Iran	Anophelinae	NA	Anopheles pseudopictus	Anopheles	Anopheles	pseudopictus	NA	Iran	Palearctic	Asia
Iraq	Anophelinae	NA	Anopheles pseudopictus	Anopheles	Anopheles	pseudopictus	NA	Iraq	Palearctic	Asia
Italy	Anophelinae	NA	Anopheles pseudopictus	Anopheles	Anopheles	pseudopictus	NA	Italy	Palearctic	Europe
Romania	Anophelinae	NA	Anopheles pseudopictus	Anopheles	Anopheles	pseudopictus	NA	Romania	Palearctic	Europe
Sardinia	Anophelinae	NA	Anopheles pseudopictus	Anopheles	Anopheles	pseudopictus	NA	Italy	Palearctic	Europe
Sicily	Anophelinae	NA	Anopheles pseudopictus	Anopheles	Anopheles	pseudopictus	NA	Italy	Palearctic	Europe
Spain	Anophelinae	NA	Anopheles pseudopictus	Anopheles	Anopheles	pseudopictus	NA	Spain	Palearctic	Europe
Turkey	Anophelinae	NA	Anopheles pseudopictus	Anopheles	Anopheles	pseudopictus	NA	Turkey	Palearctic	Asia
Turkmenistan	Anophelinae	NA	Anopheles pseudopictus	Anopheles	Anopheles	pseudopictus	NA	Turkmenistan	Palearctic	Asia
Uzbekistan	Anophelinae	NA	Anopheles pseudopictus	Anopheles	Anopheles	pseudopictus	NA	Uzbekistan	Palearctic	Asia
Antigua and Barbuda	Anophelinae	NA	Anopheles pseudopunctipennis	Anopheles	Anopheles	pseudopunctipennis	NA	Antigua and Barbuda	Neotropical	Central America and Caribbean
Argentina	Anophelinae	NA	Anopheles pseudopunctipennis	Anopheles	Anopheles	pseudopunctipennis	NA	Argentina	Neotropical	South America
Aruba	Anophelinae	NA	Anopheles pseudopunctipennis	Anopheles	Anopheles	pseudopunctipennis	NA	Aruba	Neotropical	Central America and Caribbean
Belize	Anophelinae	NA	Anopheles pseudopunctipennis	Anopheles	Anopheles	pseudopunctipennis	NA	Belize	Neotropical	Central America and Caribbean
Bolivia	Anophelinae	NA	Anopheles pseudopunctipennis	Anopheles	Anopheles	pseudopunctipennis	NA	Bolivia	Neotropical	South America
Brazil	Anophelinae	NA	Anopheles pseudopunctipennis	Anopheles	Anopheles	pseudopunctipennis	NA	Brazil	Neotropical	South America
Chile	Anophelinae	NA	Anopheles pseudopunctipennis	Anopheles	Anopheles	pseudopunctipennis	NA	Chile	Neotropical	South America
Colombia	Anophelinae	NA	Anopheles pseudopunctipennis	Anopheles	Anopheles	pseudopunctipennis	NA	Colombia	Neotropical	South America
Costa Rica	Anophelinae	NA	Anopheles pseudopunctipennis	Anopheles	Anopheles	pseudopunctipennis	NA	Costa Rica	Neotropical	Central America and Caribbean
Curaçao	Anophelinae	NA	Anopheles pseudopunctipennis	Anopheles	Anopheles	pseudopunctipennis	NA	Curaçao	Neotropical	Central America and Caribbean
Ecuador	Anophelinae	NA	Anopheles pseudopunctipennis	Anopheles	Anopheles	pseudopunctipennis	NA	Ecuador	Neotropical	South America
El Salvador	Anophelinae	NA	Anopheles pseudopunctipennis	Anopheles	Anopheles	pseudopunctipennis	NA	El Salvador	Neotropical	Central America and Caribbean
Grenada	Anophelinae	NA	Anopheles pseudopunctipennis	Anopheles	Anopheles	pseudopunctipennis	NA	Grenada	Neotropical	Central America and Caribbean
Guatemala	Anophelinae	NA	Anopheles pseudopunctipennis	Anopheles	Anopheles	pseudopunctipennis	NA	Guatemala	Neotropical	Central America and Caribbean
Guyana	Anophelinae	NA	Anopheles pseudopunctipennis	Anopheles	Anopheles	pseudopunctipennis	NA	Guyana	Neotropical	South America
Haiti	Anophelinae	NA	Anopheles pseudopunctipennis	Anopheles	Anopheles	pseudopunctipennis	NA	Haiti	Neotropical	Central America and Caribbean
Honduras	Anophelinae	NA	Anopheles pseudopunctipennis	Anopheles	Anopheles	pseudopunctipennis	NA	Honduras	Neotropical	Central America and Caribbean
Mexico	Anophelinae	NA	Anopheles pseudopunctipennis	Anopheles	Anopheles	pseudopunctipennis	NA	Mexico	Neotropical	Central America and Caribbean
Nicaragua	Anophelinae	NA	Anopheles pseudopunctipennis	Anopheles	Anopheles	pseudopunctipennis	NA	Nicaragua	Neotropical	Central America and Caribbean
Panama	Anophelinae	NA	Anopheles pseudopunctipennis	Anopheles	Anopheles	pseudopunctipennis	NA	Panama	Neotropical	Central America and Caribbean
Paraguay	Anophelinae	NA	Anopheles pseudopunctipennis	Anopheles	Anopheles	pseudopunctipennis	NA	Paraguay	Neotropical	South America
Peru	Anophelinae	NA	Anopheles pseudopunctipennis	Anopheles	Anopheles	pseudopunctipennis	NA	Peru	Neotropical	South America
Suriname	Anophelinae	NA	Anopheles pseudopunctipennis	Anopheles	Anopheles	pseudopunctipennis	NA	Suriname	Neotropical	South America
Trinidad and Tobago	Anophelinae	NA	Anopheles pseudopunctipennis	Anopheles	Anopheles	pseudopunctipennis	NA	Trinidad and Tobago	Neotropical	South America
Trinidad and Tobago	Anophelinae	NA	Anopheles pseudopunctipennis	Anopheles	Anopheles	pseudopunctipennis	NA	Trinidad and Tobago	Neotropical	South America
United States of America	Anophelinae	NA	Anopheles pseudopunctipennis	Anopheles	Anopheles	pseudopunctipennis	NA	United States	Nearctic	North America
Venezuela	Anophelinae	NA	Anopheles pseudopunctipennis	Anopheles	Anopheles	pseudopunctipennis	NA	Venezuela	Neotropical	South America
Ecuador	Anophelinae	NA	Anopheles pseudopunctipennis	Anopheles	Anopheles	pseudopunctipennis	levicastilloi	Ecuador	Neotropical	South America
Ecuador	Anophelinae	NA	Anopheles pseudopunctipennis	Anopheles	Anopheles	pseudopunctipennis	rivadeneirai	Ecuador	Neotropical	South America
Argentina	Anophelinae	NA	Anopheles pseudopunctipennis	Anopheles	Anopheles	pseudopunctipennis	patersoni	Argentina	Neotropical	South America
Chile	Anophelinae	NA	Anopheles pseudopunctipennis	Anopheles	Anopheles	pseudopunctipennis	neghmei	Chile	Neotropical	South America
Chile	Anophelinae	NA	Anopheles pseudopunctipennis	Anopheles	Anopheles	pseudopunctipennis	noei	Chile	Neotropical	South America
Philippines	Anophelinae	NA	Anopheles pseudosinensis	Anopheles	Anopheles	pseudosinensis	NA	Philippines	Oriental	Asia
Australia	Anophelinae	NA	Anopheles pseudostigmaticus	Anopheles	Anopheles	pseudostigmaticus	NA	Australia	Australian	Oceania
Australia	Anophelinae	NA	Anopheles pullus	Anopheles	Anopheles	pullus	NA	Australia	Australian	Oceania
China	Anophelinae	NA	Anopheles pullus	Anopheles	Anopheles	pullus	NA	China	Palearctic	Asia
Japan	Anophelinae	NA	Anopheles pullus	Anopheles	Anopheles	pullus	NA	Japan	Palearctic	Asia
South Korea	Anophelinae	NA	Anopheles pullus	Anopheles	Anopheles	pullus	NA	South Korea	Palearctic	Asia
Argentina	Anophelinae	NA	Anopheles punctimacula	Anopheles	Anopheles	punctimacula	NA	Argentina	Neotropical	South America
Belize	Anophelinae	NA	Anopheles punctimacula	Anopheles	Anopheles	punctimacula	NA	Belize	Neotropical	Central America and Caribbean
Bolivia	Anophelinae	NA	Anopheles punctimacula	Anopheles	Anopheles	punctimacula	NA	Bolivia	Neotropical	South America
Brazil	Anophelinae	NA	Anopheles punctimacula	Anopheles	Anopheles	punctimacula	NA	Brazil	Neotropical	South America
Colombia	Anophelinae	NA	Anopheles punctimacula	Anopheles	Anopheles	punctimacula	NA	Colombia	Neotropical	South America
Costa Rica	Anophelinae	NA	Anopheles punctimacula	Anopheles	Anopheles	punctimacula	NA	Costa Rica	Neotropical	Central America and Caribbean
Ecuador	Anophelinae	NA	Anopheles punctimacula	Anopheles	Anopheles	punctimacula	NA	Ecuador	Neotropical	South America
El Salvador	Anophelinae	NA	Anopheles punctimacula	Anopheles	Anopheles	punctimacula	NA	El Salvador	Neotropical	Central America and Caribbean
Guatemala	Anophelinae	NA	Anopheles punctimacula	Anopheles	Anopheles	punctimacula	NA	Guatemala	Neotropical	Central America and Caribbean
Guyana	Anophelinae	NA	Anopheles punctimacula	Anopheles	Anopheles	punctimacula	NA	Guyana	Neotropical	South America
Honduras	Anophelinae	NA	Anopheles punctimacula	Anopheles	Anopheles	punctimacula	NA	Honduras	Neotropical	Central America and Caribbean
Mexico	Anophelinae	NA	Anopheles punctimacula	Anopheles	Anopheles	punctimacula	NA	Mexico	Neotropical	Central America and Caribbean
Nicaragua	Anophelinae	NA	Anopheles punctimacula	Anopheles	Anopheles	punctimacula	NA	Nicaragua	Neotropical	Central America and Caribbean
Panama	Anophelinae	NA	Anopheles punctimacula	Anopheles	Anopheles	punctimacula	NA	Panama	Neotropical	Central America and Caribbean
Peru	Anophelinae	NA	Anopheles punctimacula	Anopheles	Anopheles	punctimacula	NA	Peru	Neotropical	South America
Uruguay	Anophelinae	NA	Anopheles punctimacula	Anopheles	Anopheles	punctimacula	NA	Uruguay	Neotropical	South America
Venezuela	Anophelinae	NA	Anopheles punctimacula	Anopheles	Anopheles	punctimacula	NA	Venezuela	Neotropical	South America
Canada	Anophelinae	NA	Anopheles punctipennis	Anopheles	Anopheles	punctipennis	NA	Canada	Nearctic	North America
Dominican Republic	Anophelinae	NA	Anopheles punctipennis	Anopheles	Anopheles	punctipennis	NA	Dominican Republic	Neotropical	Central America and Caribbean
Jamaica	Anophelinae	NA	Anopheles punctipennis	Anopheles	Anopheles	punctipennis	NA	Jamaica	Neotropical	Central America and Caribbean
Mexico	Anophelinae	NA	Anopheles punctipennis	Anopheles	Anopheles	punctipennis	NA	Mexico	Neotropical	Central America and Caribbean
Panama	Anophelinae	NA	Anopheles punctipennis	Anopheles	Anopheles	punctipennis	NA	Panama	Neotropical	Central America and Caribbean
United States of America	Anophelinae	NA	Anopheles punctipennis	Anopheles	Anopheles	punctipennis	NA	United States	Nearctic	North America
Venezuela	Anophelinae	NA	Anopheles punctipennis	Anopheles	Anopheles	punctipennis	NA	Venezuela	Neotropical	South America
Cambodia	Anophelinae	NA	Anopheles pursati	Anopheles	Anopheles	pursati	NA	Cambodia	Oriental	Asia
Malaysia	Anophelinae	NA	Anopheles pursati	Anopheles	Anopheles	pursati	NA	Malaysia	Oriental	Asia
Thailand	Anophelinae	NA	Anopheles pursati	Anopheles	Anopheles	pursati	NA	Thailand	Oriental	Asia
Vietnam	Anophelinae	NA	Anopheles pursati	Anopheles	Anopheles	pursati	NA	Vietnam	Oriental	Asia
Belize	Anophelinae	NA	Anopheles quadrimaculatus	Anopheles	Anopheles	quadrimaculatus	NA	Belize	Neotropical	Central America and Caribbean
Canada	Anophelinae	NA	Anopheles quadrimaculatus	Anopheles	Anopheles	quadrimaculatus	NA	Canada	Nearctic	North America
Costa Rica	Anophelinae	NA	Anopheles quadrimaculatus	Anopheles	Anopheles	quadrimaculatus	NA	Costa Rica	Neotropical	Central America and Caribbean
Cuba	Anophelinae	NA	Anopheles quadrimaculatus	Anopheles	Anopheles	quadrimaculatus	NA	Cuba	Neotropical	Central America and Caribbean
Dominican Republic	Anophelinae	NA	Anopheles quadrimaculatus	Anopheles	Anopheles	quadrimaculatus	NA	Dominican Republic	Neotropical	Central America and Caribbean
Mexico	Anophelinae	NA	Anopheles quadrimaculatus	Anopheles	Anopheles	quadrimaculatus	NA	Mexico	Neotropical	Central America and Caribbean
Panama	Anophelinae	NA	Anopheles quadrimaculatus	Anopheles	Anopheles	quadrimaculatus	NA	Panama	Neotropical	Central America and Caribbean
Puerto Rico	Anophelinae	NA	Anopheles quadrimaculatus	Anopheles	Anopheles	quadrimaculatus	NA	Puerto Rico	Neotropical	Central America and Caribbean
United States of America	Anophelinae	NA	Anopheles quadrimaculatus	Anopheles	Anopheles	quadrimaculatus	NA	United States	Nearctic	North America
Brazil	Anophelinae	NA	Anopheles rachoui	Anopheles	Anopheles	rachoui	NA	Brazil	Neotropical	South America
Sri Lanka	Anophelinae	NA	Anopheles reidi	Anopheles	Anopheles	reidi	NA	Sri Lanka	Oriental	Asia
Sri Lanka	Anophelinae	NA	Anopheles reidi	Anopheles	Anopheles	reidi	NA	Sri Lanka	Oriental	Asia
Cambodia	Anophelinae	NA	Anopheles roperi	Anopheles	Anopheles	roperi	NA	Cambodia	Oriental	Asia
India	Anophelinae	NA	Anopheles roperi	Anopheles	Anopheles	roperi	NA	India	Oriental	Asia
Indonesia	Anophelinae	NA	Anopheles roperi	Anopheles	Anopheles	roperi	NA	Indonesia	Oriental	Asia
Malaysia	Anophelinae	NA	Anopheles roperi	Anopheles	Anopheles	roperi	NA	Malaysia	Oriental	Asia
Thailand	Anophelinae	NA	Anopheles roperi	Anopheles	Anopheles	roperi	NA	Thailand	Oriental	Asia
Afghanistan	Anophelinae	NA	Anopheles sacharovi	Anopheles	Anopheles	sacharovi	NA	Afghanistan	Palearctic	Asia
Albania	Anophelinae	NA	Anopheles sacharovi	Anopheles	Anopheles	sacharovi	NA	Albania	Palearctic	Europe
Algeria	Anophelinae	NA	Anopheles sacharovi	Anopheles	Anopheles	sacharovi	NA	Algeria	Afrotropical	Africa
Armenia	Anophelinae	NA	Anopheles sacharovi	Anopheles	Anopheles	sacharovi	NA	Armenia	Palearctic	Europe
Austria	Anophelinae	NA	Anopheles sacharovi	Anopheles	Anopheles	sacharovi	NA	Austria	Palearctic	Europe
Azerbaijan	Anophelinae	NA	Anopheles sacharovi	Anopheles	Anopheles	sacharovi	NA	Azerbaijan	Palearctic	Europe
Gaza Stripe and West Bank	Anophelinae	NA	Anopheles sacharovi	Anopheles	Anopheles	sacharovi	NA	Palestine	Palearctic	Asia
Bosnia and Herzegovina	Anophelinae	NA	Anopheles sacharovi	Anopheles	Anopheles	sacharovi	NA	Bosnia and Herzegovina	Palearctic	Europe
Bulgaria	Anophelinae	NA	Anopheles sacharovi	Anopheles	Anopheles	sacharovi	NA	Bulgaria	Palearctic	Europe
China	Anophelinae	NA	Anopheles sacharovi	Anopheles	Anopheles	sacharovi	NA	China	Palearctic	Asia
Crimea	Anophelinae	NA	Anopheles sacharovi	Anopheles	Anopheles	sacharovi	NA	Ukraine	Palearctic	Europe
Croatia	Anophelinae	NA	Anopheles sacharovi	Anopheles	Anopheles	sacharovi	NA	Croatia	Palearctic	Europe
Cyprus	Anophelinae	NA	Anopheles sacharovi	Anopheles	Anopheles	sacharovi	NA	Cyprus	Palearctic	Europe
France	Anophelinae	NA	Anopheles sacharovi	Anopheles	Anopheles	sacharovi	NA	France	Palearctic	Europe
Georgia	Anophelinae	NA	Anopheles sacharovi	Anopheles	Anopheles	sacharovi	NA	Georgia	Palearctic	Europe
Greece	Anophelinae	NA	Anopheles sacharovi	Anopheles	Anopheles	sacharovi	NA	Greece	Palearctic	Europe
Iran	Anophelinae	NA	Anopheles sacharovi	Anopheles	Anopheles	sacharovi	NA	Iran	Palearctic	Asia
Iraq	Anophelinae	NA	Anopheles sacharovi	Anopheles	Anopheles	sacharovi	NA	Iraq	Palearctic	Asia
Israel	Anophelinae	NA	Anopheles sacharovi	Anopheles	Anopheles	sacharovi	NA	Israel	Palearctic	Asia
Italy	Anophelinae	NA	Anopheles sacharovi	Anopheles	Anopheles	sacharovi	NA	Italy	Palearctic	Europe
Jordan	Anophelinae	NA	Anopheles sacharovi	Anopheles	Anopheles	sacharovi	NA	Jordan	Palearctic	Asia
Lebanon	Anophelinae	NA	Anopheles sacharovi	Anopheles	Anopheles	sacharovi	NA	Lebanon	Palearctic	Asia
Macedonia	Anophelinae	NA	Anopheles sacharovi	Anopheles	Anopheles	sacharovi	NA	North Macedonia	Palearctic	Europe
Moldova	Anophelinae	NA	Anopheles sacharovi	Anopheles	Anopheles	sacharovi	NA	Moldova	Palearctic	Europe
Montenegro	Anophelinae	NA	Anopheles sacharovi	Anopheles	Anopheles	sacharovi	NA	Montenegro	Palearctic	Europe
Palestine	Anophelinae	NA	Anopheles sacharovi	Anopheles	Anopheles	sacharovi	NA	Palestine	Palearctic	Asia
Portugal	Anophelinae	NA	Anopheles sacharovi	Anopheles	Anopheles	sacharovi	NA	Portugal	Palearctic	Europe
Russia	Anophelinae	NA	Anopheles sacharovi	Anopheles	Anopheles	sacharovi	NA	Russia	Palearctic	Europe
Sardinia	Anophelinae	NA	Anopheles sacharovi	Anopheles	Anopheles	sacharovi	NA	Italy	Palearctic	Europe
Russia_southern	Anophelinae	NA	Anopheles sacharovi	Anopheles	Anopheles	sacharovi	NA	Russia	Palearctic	Europe
Spain	Anophelinae	NA	Anopheles sacharovi	Anopheles	Anopheles	sacharovi	NA	Spain	Palearctic	Europe
Syria	Anophelinae	NA	Anopheles sacharovi	Anopheles	Anopheles	sacharovi	NA	Syria	Palearctic	Asia
Tajikistan	Anophelinae	NA	Anopheles sacharovi	Anopheles	Anopheles	sacharovi	NA	Tajikistan	Palearctic	Asia
Turkey	Anophelinae	NA	Anopheles sacharovi	Anopheles	Anopheles	sacharovi	NA	Turkey	Palearctic	Asia
Indonesia	Anophelinae	NA	Anopheles saeungae	Anopheles	Anopheles	saeungae	NA	Indonesia	Oriental	Asia
Thailand	Anophelinae	NA	Anopheles saeungae	Anopheles	Anopheles	saeungae	NA	Thailand	Oriental	Asia
Philippines	Anophelinae	NA	Anopheles samarensis	Anopheles	Anopheles	samarensis	NA	Philippines	Oriental	Asia
Japan	Anophelinae	NA	Anopheles saperoi	Anopheles	Anopheles	saperoi	NA	Japan	Palearctic	Asia
Japan	Anophelinae	NA	Anopheles saperoi	Anopheles	Anopheles	saperoi	ohamai	Japan	Palearctic	Asia
Cambodia	Anophelinae	NA	Anopheles separatus	Anopheles	Anopheles	separatus	NA	Cambodia	Oriental	Asia
Indonesia	Anophelinae	NA	Anopheles separatus	Anopheles	Anopheles	separatus	NA	Indonesia	Oriental	Asia
Malaysia	Anophelinae	NA	Anopheles separatus	Anopheles	Anopheles	separatus	NA	Malaysia	Oriental	Asia
Singapore	Anophelinae	NA	Anopheles separatus	Anopheles	Anopheles	separatus	NA	Singapore	Oriental	Asia
Thailand	Anophelinae	NA	Anopheles separatus	Anopheles	Anopheles	separatus	NA	Thailand	Oriental	Asia
Vietnam	Anophelinae	NA	Anopheles separatus	Anopheles	Anopheles	separatus	NA	Vietnam	Oriental	Asia
Bolivia	Anophelinae	NA	Anopheles shannoni	Anopheles	Anopheles	shannoni	NA	Bolivia	Neotropical	South America
Brazil	Anophelinae	NA	Anopheles shannoni	Anopheles	Anopheles	shannoni	NA	Brazil	Neotropical	South America
Colombia	Anophelinae	NA	Anopheles shannoni	Anopheles	Anopheles	shannoni	NA	Colombia	Neotropical	South America
Ecuador	Anophelinae	NA	Anopheles shannoni	Anopheles	Anopheles	shannoni	NA	Ecuador	Neotropical	South America
Guyana	Anophelinae	NA	Anopheles shannoni	Anopheles	Anopheles	shannoni	NA	Guyana	Neotropical	South America
Peru	Anophelinae	NA	Anopheles shannoni	Anopheles	Anopheles	shannoni	NA	Peru	Neotropical	South America
Suriname	Anophelinae	NA	Anopheles shannoni	Anopheles	Anopheles	shannoni	NA	Suriname	Neotropical	South America
Venezuela	Anophelinae	NA	Anopheles shannoni	Anopheles	Anopheles	shannoni	NA	Venezuela	Neotropical	South America
Malaysia	Anophelinae	NA	Anopheles similissimus	Anopheles	Anopheles	similissimus	NA	Malaysia	Oriental	Asia
Afghanistan	Anophelinae	NA	Anopheles sinensis	Anopheles	Anopheles	sinensis	NA	Afghanistan	Palearctic	Asia
Cambodia	Anophelinae	NA	Anopheles sinensis	Anopheles	Anopheles	sinensis	NA	Cambodia	Oriental	Asia
China	Anophelinae	NA	Anopheles sinensis	Anopheles	Anopheles	sinensis	NA	China	Palearctic	Asia
Flores_Indonesia	Anophelinae	NA	Anopheles sinensis	Anopheles	Anopheles	sinensis	NA	Indonesia	Oriental	Asia
Hong Kong	Anophelinae	NA	Anopheles sinensis	Anopheles	Anopheles	sinensis	NA	China	Palearctic	Asia
India	Anophelinae	NA	Anopheles sinensis	Anopheles	Anopheles	sinensis	NA	India	Oriental	Asia
Indonesia	Anophelinae	NA	Anopheles sinensis	Anopheles	Anopheles	sinensis	NA	Indonesia	Oriental	Asia
Japan	Anophelinae	NA	Anopheles sinensis	Anopheles	Anopheles	sinensis	NA	Japan	Palearctic	Asia
Java	Anophelinae	NA	Anopheles sinensis	Anopheles	Anopheles	sinensis	NA	Indonesia	Oriental	Asia
Kalimantan	Anophelinae	NA	Anopheles sinensis	Anopheles	Anopheles	sinensis	NA	Indonesia	Oriental	Asia
Ketulauan	Anophelinae	NA	Anopheles sinensis	Anopheles	Anopheles	sinensis	NA	Indonesia	Oriental	Asia
South Korea	Anophelinae	NA	Anopheles sinensis	Anopheles	Anopheles	sinensis	NA	South Korea	Palearctic	Asia
Laos	Anophelinae	NA	Anopheles sinensis	Anopheles	Anopheles	sinensis	NA	Laos	Oriental	Asia
Macao	Anophelinae	NA	Anopheles sinensis	Anopheles	Anopheles	sinensis	NA	China	Palearctic	Asia
Malaysia	Anophelinae	NA	Anopheles sinensis	Anopheles	Anopheles	sinensis	NA	Malaysia	Oriental	Asia
Myanmar	Anophelinae	NA	Anopheles sinensis	Anopheles	Anopheles	sinensis	NA	Myanmar	Oriental	Asia
Nepal	Anophelinae	NA	Anopheles sinensis	Anopheles	Anopheles	sinensis	NA	Nepal	Oriental	Asia
Pakistan	Anophelinae	NA	Anopheles sinensis	Anopheles	Anopheles	sinensis	NA	Pakistan	Palearctic	Asia
Riouw Islands	Anophelinae	NA	Anopheles sinensis	Anopheles	Anopheles	sinensis	NA	Indonesia	Oriental	Asia
Russia	Anophelinae	NA	Anopheles sinensis	Anopheles	Anopheles	sinensis	NA	Russia	Palearctic	Europe
Singapore	Anophelinae	NA	Anopheles sinensis	Anopheles	Anopheles	sinensis	NA	Singapore	Oriental	Asia
Sulawesi	Anophelinae	NA	Anopheles sinensis	Anopheles	Anopheles	sinensis	NA	Indonesia	Oriental	Asia
Sumatra	Anophelinae	NA	Anopheles sinensis	Anopheles	Anopheles	sinensis	NA	Indonesia	Oriental	Asia
Taiwan	Anophelinae	NA	Anopheles sinensis	Anopheles	Anopheles	sinensis	NA	China	Palearctic	Asia
Thailand	Anophelinae	NA	Anopheles sinensis	Anopheles	Anopheles	sinensis	NA	Thailand	Oriental	Asia
Timor	Anophelinae	NA	Anopheles sinensis	Anopheles	Anopheles	sinensis	NA	Timor-Leste	Oriental	Asia
Vietnam	Anophelinae	NA	Anopheles sinensis	Anopheles	Anopheles	sinensis	NA	Vietnam	Oriental	Asia
China	Anophelinae	NA	Anopheles sineroides	Anopheles	Anopheles	sineroides	NA	China	Palearctic	Asia
Japan	Anophelinae	NA	Anopheles sineroides	Anopheles	Anopheles	sineroides	NA	Japan	Palearctic	Asia
South Korea	Anophelinae	NA	Anopheles sineroides	Anopheles	Anopheles	sineroides	NA	South Korea	Palearctic	Asia
India	Anophelinae	NA	Anopheles sintoni	Anopheles	Anopheles	sintoni	NA	India	Oriental	Asia
China	Anophelinae	NA	Anopheles sintonoides	Anopheles	Anopheles	sintonoides	NA	China	Palearctic	Asia
Malaysia	Anophelinae	NA	Anopheles sintonoides	Anopheles	Anopheles	sintonoides	NA	Malaysia	Oriental	Asia
Thailand	Anophelinae	NA	Anopheles sintonoides	Anopheles	Anopheles	sintonoides	NA	Thailand	Oriental	Asia
Vietnam	Anophelinae	NA	Anopheles sintonoides	Anopheles	Anopheles	sintonoides	NA	Vietnam	Oriental	Asia
United States of America	Anophelinae	NA	Anopheles smaragdinus	Anopheles	Anopheles	smaragdinus	NA	United States	Nearctic	North America
Australia	Anophelinae	NA	Anopheles stigmaticus	Anopheles	Anopheles	stigmaticus	NA	Australia	Australian	Oceania
Malaysia	Anophelinae	NA	Anopheles stricklandi	Anopheles	Anopheles	stricklandi	NA	Malaysia	Oriental	Asia
Thailand	Anophelinae	NA	Anopheles stricklandi	Anopheles	Anopheles	stricklandi	NA	Thailand	Oriental	Asia
Indonesia	Anophelinae	NA	Anopheles sumatranus	Anopheles	Anopheles	sumatranus	NA	Indonesia	Oriental	Asia
Sumatra	Anophelinae	NA	Anopheles sumatranus	Anopheles	Anopheles	sumatranus	NA	Indonesia	Oriental	Asia
Democratic Republic of Congo	Anophelinae	NA	Anopheles symesi	Anopheles	Anopheles	symesi	NA	Democratic Republic of the Congo	Afrotropical	Africa
Kenya	Anophelinae	NA	Anopheles symesi	Anopheles	Anopheles	symesi	NA	Kenya	Afrotropical	Africa
South Sudan	Anophelinae	NA	Anopheles symesi	Anopheles	Anopheles	symesi	NA	South Sudan	Afrotropical	Africa
Uganda	Anophelinae	NA	Anopheles symesi	Anopheles	Anopheles	symesi	NA	Uganda	Afrotropical	Africa
Australia	Anophelinae	NA	Anopheles tasmaniensis	Anopheles	Anopheles	tasmaniensis	NA	Australia	Australian	Oceania
South Africa	Anophelinae	NA	Anopheles tenebrosus	Anopheles	Anopheles	tenebrosus	NA	South Africa	Afrotropical	Africa
Angola	Anophelinae	NA	Anopheles tenebrosus	Anopheles	Anopheles	tenebrosus	NA	Angola	Afrotropical	Africa
Gaza Stripe and West Bank	Anophelinae	NA	Anopheles tenebrosus	Anopheles	Anopheles	tenebrosus	NA	Palestine	Palearctic	Asia
Botswana	Anophelinae	NA	Anopheles tenebrosus	Anopheles	Anopheles	tenebrosus	NA	Botswana	Afrotropical	Africa
Burundi	Anophelinae	NA	Anopheles tenebrosus	Anopheles	Anopheles	tenebrosus	NA	Burundi	Afrotropical	Africa
Cameroon	Anophelinae	NA	Anopheles tenebrosus	Anopheles	Anopheles	tenebrosus	NA	Cameroon	Afrotropical	Africa
Chad	Anophelinae	NA	Anopheles tenebrosus	Anopheles	Anopheles	tenebrosus	NA	Chad	Afrotropical	Africa
Republic of Congo	Anophelinae	NA	Anopheles tenebrosus	Anopheles	Anopheles	tenebrosus	NA	Republic of Congo	Afrotropical	Africa
Democratic Republic of Congo	Anophelinae	NA	Anopheles tenebrosus	Anopheles	Anopheles	tenebrosus	NA	Democratic Republic of the Congo	Afrotropical	Africa
Egypt	Anophelinae	NA	Anopheles tenebrosus	Anopheles	Anopheles	tenebrosus	NA	Egypt	Palearctic	Africa
Ethiopia	Anophelinae	NA	Anopheles tenebrosus	Anopheles	Anopheles	tenebrosus	NA	Ethiopia	Afrotropical	Africa
Gabon	Anophelinae	NA	Anopheles tenebrosus	Anopheles	Anopheles	tenebrosus	NA	Gabon	Afrotropical	Africa
Glorioso and Juan de Nova Islands	Anophelinae	NA	Anopheles tenebrosus	Anopheles	Anopheles	tenebrosus	NA	France	Palearctic	Europe
Israel	Anophelinae	NA	Anopheles tenebrosus	Anopheles	Anopheles	tenebrosus	NA	Israel	Palearctic	Asia
Jordan	Anophelinae	NA	Anopheles tenebrosus	Anopheles	Anopheles	tenebrosus	NA	Jordan	Palearctic	Asia
Kenya	Anophelinae	NA	Anopheles tenebrosus	Anopheles	Anopheles	tenebrosus	NA	Kenya	Afrotropical	Africa
Sierra Leone	Anophelinae	NA	Anopheles tenebrosus	Anopheles	Anopheles	tenebrosus	NA	Sierra Leone	Afrotropical	Africa
Libya	Anophelinae	NA	Anopheles tenebrosus	Anopheles	Anopheles	tenebrosus	NA	Libya	Palearctic	Africa
Madagascar	Anophelinae	NA	Anopheles tenebrosus	Anopheles	Anopheles	tenebrosus	NA	Madagascar	Afrotropical	Africa
Malawi	Anophelinae	NA	Anopheles tenebrosus	Anopheles	Anopheles	tenebrosus	NA	Malawi	Afrotropical	Africa
Mozambique	Anophelinae	NA	Anopheles tenebrosus	Anopheles	Anopheles	tenebrosus	NA	Mozambique	Afrotropical	Africa
Oman	Anophelinae	NA	Anopheles tenebrosus	Anopheles	Anopheles	tenebrosus	NA	Oman	Afrotropical	Asia
Rwanda	Anophelinae	NA	Anopheles tenebrosus	Anopheles	Anopheles	tenebrosus	NA	Rwanda	Afrotropical	Africa
Saudi Arabia	Anophelinae	NA	Anopheles tenebrosus	Anopheles	Anopheles	tenebrosus	NA	Saudi Arabia	Afrotropical	Asia
Somalia	Anophelinae	NA	Anopheles tenebrosus	Anopheles	Anopheles	tenebrosus	NA	Somalia	Afrotropical	Africa
Tanzania	Anophelinae	NA	Anopheles tenebrosus	Anopheles	Anopheles	tenebrosus	NA	Tanzania	Afrotropical	Africa
Uganda	Anophelinae	NA	Anopheles tenebrosus	Anopheles	Anopheles	tenebrosus	NA	Uganda	Afrotropical	Africa
Zambia	Anophelinae	NA	Anopheles tenebrosus	Anopheles	Anopheles	tenebrosus	NA	Zambia	Afrotropical	Africa
Zanzibar	Anophelinae	NA	Anopheles tenebrosus	Anopheles	Anopheles	tenebrosus	NA	Tanzania	Afrotropical	Africa
Zimbabwe	Anophelinae	NA	Anopheles tenebrosus	Anopheles	Anopheles	tenebrosus	NA	Zimbabwe	Afrotropical	Africa
Argentina	Anophelinae	NA	Anopheles tibiamaculatus	Anopheles	Anopheles	tibiamaculatus	NA	Argentina	Neotropical	South America
Bolivia	Anophelinae	NA	Anopheles tibiamaculatus	Anopheles	Anopheles	tibiamaculatus	NA	Bolivia	Neotropical	South America
Brazil	Anophelinae	NA	Anopheles tibiamaculatus	Anopheles	Anopheles	tibiamaculatus	NA	Brazil	Neotropical	South America
Peru	Anophelinae	NA	Anopheles tibiamaculatus	Anopheles	Anopheles	tibiamaculatus	NA	Peru	Neotropical	South America
Thailand	Anophelinae	NA	Anopheles tigertti	Anopheles	Anopheles	tigertti	NA	Thailand	Oriental	Asia
Bangladesh	Anophelinae	NA	Anopheles umbrosus	Anopheles	Anopheles	umbrosus	NA	Bangladesh	Oriental	Asia
Cambodia	Anophelinae	NA	Anopheles umbrosus	Anopheles	Anopheles	umbrosus	NA	Cambodia	Oriental	Asia
India	Anophelinae	NA	Anopheles umbrosus	Anopheles	Anopheles	umbrosus	NA	India	Oriental	Asia
Indonesia	Anophelinae	NA	Anopheles umbrosus	Anopheles	Anopheles	umbrosus	NA	Indonesia	Oriental	Asia
Malaysia	Anophelinae	NA	Anopheles umbrosus	Anopheles	Anopheles	umbrosus	NA	Malaysia	Oriental	Asia
Philippines	Anophelinae	NA	Anopheles umbrosus	Anopheles	Anopheles	umbrosus	NA	Philippines	Oriental	Asia
Singapore	Anophelinae	NA	Anopheles umbrosus	Anopheles	Anopheles	umbrosus	NA	Singapore	Oriental	Asia
Thailand	Anophelinae	NA	Anopheles umbrosus	Anopheles	Anopheles	umbrosus	NA	Thailand	Oriental	Asia
Vietnam	Anophelinae	NA	Anopheles umbrosus	Anopheles	Anopheles	umbrosus	NA	Vietnam	Oriental	Asia
Indonesia	Anophelinae	NA	Anopheles vanderwulpi	Anopheles	Anopheles	vanderwulpi	NA	Indonesia	Oriental	Asia
Indonesia	Anophelinae	NA	Anopheles vanus	Anopheles	Anopheles	vanus	NA	Indonesia	Oriental	Asia
Malaysia	Anophelinae	NA	Anopheles vanus	Anopheles	Anopheles	vanus	NA	Malaysia	Oriental	Asia
Philippines	Anophelinae	NA	Anopheles vanus	Anopheles	Anopheles	vanus	NA	Philippines	Oriental	Asia
Sulawesi	Anophelinae	NA	Anopheles vanus	Anopheles	Anopheles	vanus	NA	Indonesia	Oriental	Asia
Mexico	Anophelinae	NA	Anopheles veruslanei	Anopheles	Anopheles	veruslanei	NA	Mexico	Neotropical	Central America and Caribbean
Belize	Anophelinae	NA	Anopheles vestitipennis	Anopheles	Anopheles	vestitipennis	NA	Belize	Neotropical	Central America and Caribbean
Colombia	Anophelinae	NA	Anopheles vestitipennis	Anopheles	Anopheles	vestitipennis	NA	Colombia	Neotropical	South America
Costa Rica	Anophelinae	NA	Anopheles vestitipennis	Anopheles	Anopheles	vestitipennis	NA	Costa Rica	Neotropical	Central America and Caribbean
Cuba	Anophelinae	NA	Anopheles vestitipennis	Anopheles	Anopheles	vestitipennis	NA	Cuba	Neotropical	Central America and Caribbean
Dominican Republic	Anophelinae	NA	Anopheles vestitipennis	Anopheles	Anopheles	vestitipennis	NA	Dominican Republic	Neotropical	Central America and Caribbean
El Salvador	Anophelinae	NA	Anopheles vestitipennis	Anopheles	Anopheles	vestitipennis	NA	El Salvador	Neotropical	Central America and Caribbean
Guatemala	Anophelinae	NA	Anopheles vestitipennis	Anopheles	Anopheles	vestitipennis	NA	Guatemala	Neotropical	Central America and Caribbean
Guyana	Anophelinae	NA	Anopheles vestitipennis	Anopheles	Anopheles	vestitipennis	NA	Guyana	Neotropical	South America
Haiti	Anophelinae	NA	Anopheles vestitipennis	Anopheles	Anopheles	vestitipennis	NA	Haiti	Neotropical	Central America and Caribbean
Honduras	Anophelinae	NA	Anopheles vestitipennis	Anopheles	Anopheles	vestitipennis	NA	Honduras	Neotropical	Central America and Caribbean
Jamaica	Anophelinae	NA	Anopheles vestitipennis	Anopheles	Anopheles	vestitipennis	NA	Jamaica	Neotropical	Central America and Caribbean
Mexico	Anophelinae	NA	Anopheles vestitipennis	Anopheles	Anopheles	vestitipennis	NA	Mexico	Neotropical	Central America and Caribbean
Nicaragua	Anophelinae	NA	Anopheles vestitipennis	Anopheles	Anopheles	vestitipennis	NA	Nicaragua	Neotropical	Central America and Caribbean
Panama	Anophelinae	NA	Anopheles vestitipennis	Anopheles	Anopheles	vestitipennis	NA	Panama	Neotropical	Central America and Caribbean
Paraguay	Anophelinae	NA	Anopheles vestitipennis	Anopheles	Anopheles	vestitipennis	NA	Paraguay	Neotropical	South America
Puerto Rico	Anophelinae	NA	Anopheles vestitipennis	Anopheles	Anopheles	vestitipennis	NA	Puerto Rico	Neotropical	Central America and Caribbean
Vietnam	Anophelinae	NA	Anopheles vietnamensis	Anopheles	Anopheles	vietnamensis	NA	Vietnam	Oriental	Asia
Canada	Anophelinae	NA	Anopheles walkeri	Anopheles	Anopheles	walkeri	NA	Canada	Nearctic	North America
Mexico	Anophelinae	NA	Anopheles walkeri	Anopheles	Anopheles	walkeri	NA	Mexico	Neotropical	Central America and Caribbean
United States of America	Anophelinae	NA	Anopheles walkeri	Anopheles	Anopheles	walkeri	NA	United States	Nearctic	North America
Thailand	Anophelinae	NA	Anopheles wejchoochotei	Anopheles	Anopheles	wejchoochotei	NA	Thailand	Oriental	Asia
Malaysia	Anophelinae	NA	Anopheles wellingtonianus	Anopheles	Anopheles	wellingtonianus	NA	Malaysia	Oriental	Asia
Cambodia	Anophelinae	NA	Anopheles whartoni	Anopheles	Anopheles	whartoni	NA	Cambodia	Oriental	Asia
Malaysia	Anophelinae	NA	Anopheles whartoni	Anopheles	Anopheles	whartoni	NA	Malaysia	Oriental	Asia
Thailand	Anophelinae	NA	Anopheles whartoni	Anopheles	Anopheles	whartoni	NA	Thailand	Oriental	Asia
Guatemala	Anophelinae	NA	Anopheles xelajuensis	Anopheles	Anopheles	xelajuensis	NA	Guatemala	Neotropical	Central America and Caribbean
Mexico	Anophelinae	NA	Anopheles xelajuensis	Anopheles	Anopheles	xelajuensis	NA	Mexico	Neotropical	Central America and Caribbean
China	Anophelinae	NA	Anopheles xui	Anopheles	Anopheles	xui	NA	China	Palearctic	Asia
South Africa	Anophelinae	NA	Anopheles ziemanni	Anopheles	Anopheles	ziemanni	NA	South Africa	Afrotropical	Africa
Central African Republic	Anophelinae	NA	Anopheles ziemanni	Anopheles	Anopheles	ziemanni	NA	Central African Republic	Afrotropical	Africa
Angola	Anophelinae	NA	Anopheles ziemanni	Anopheles	Anopheles	ziemanni	NA	Angola	Afrotropical	Africa
Benin	Anophelinae	NA	Anopheles ziemanni	Anopheles	Anopheles	ziemanni	NA	Benin	Afrotropical	Africa
Guinea-Bissau	Anophelinae	NA	Anopheles ziemanni	Anopheles	Anopheles	ziemanni	NA	Guinea-Bissau	Afrotropical	Africa
Botswana	Anophelinae	NA	Anopheles ziemanni	Anopheles	Anopheles	ziemanni	NA	Botswana	Afrotropical	Africa
Burkina Faso	Anophelinae	NA	Anopheles ziemanni	Anopheles	Anopheles	ziemanni	NA	Burkina Faso	Afrotropical	Africa
Burundi	Anophelinae	NA	Anopheles ziemanni	Anopheles	Anopheles	ziemanni	NA	Burundi	Afrotropical	Africa
Cameroon	Anophelinae	NA	Anopheles ziemanni	Anopheles	Anopheles	ziemanni	NA	Cameroon	Afrotropical	Africa
Chad	Anophelinae	NA	Anopheles ziemanni	Anopheles	Anopheles	ziemanni	NA	Chad	Afrotropical	Africa
Democratic Republic of Congo	Anophelinae	NA	Anopheles ziemanni	Anopheles	Anopheles	ziemanni	NA	Democratic Republic of the Congo	Afrotropical	Africa
Republic of Congo	Anophelinae	NA	Anopheles ziemanni	Anopheles	Anopheles	ziemanni	NA	Republic of Congo	Afrotropical	Africa
Côte d’Ivoire	Anophelinae	NA	Anopheles ziemanni	Anopheles	Anopheles	ziemanni	NA	Côte d’Ivoire	Afrotropical	Africa
Egypt	Anophelinae	NA	Anopheles ziemanni	Anopheles	Anopheles	ziemanni	NA	Egypt	Palearctic	Africa
Ethiopia	Anophelinae	NA	Anopheles ziemanni	Anopheles	Anopheles	ziemanni	NA	Ethiopia	Afrotropical	Africa
Gabon	Anophelinae	NA	Anopheles ziemanni	Anopheles	Anopheles	ziemanni	NA	Gabon	Afrotropical	Africa
Gambia	Anophelinae	NA	Anopheles ziemanni	Anopheles	Anopheles	ziemanni	NA	Gambia	Afrotropical	Africa
Ghana	Anophelinae	NA	Anopheles ziemanni	Anopheles	Anopheles	ziemanni	NA	Ghana	Afrotropical	Africa
Guinea	Anophelinae	NA	Anopheles ziemanni	Anopheles	Anopheles	ziemanni	NA	Guinea	Afrotropical	Africa
Kenya	Anophelinae	NA	Anopheles ziemanni	Anopheles	Anopheles	ziemanni	NA	Kenya	Afrotropical	Africa
Sierra Leone	Anophelinae	NA	Anopheles ziemanni	Anopheles	Anopheles	ziemanni	NA	Sierra Leone	Afrotropical	Africa
Liberia	Anophelinae	NA	Anopheles ziemanni	Anopheles	Anopheles	ziemanni	NA	Liberia	Afrotropical	Africa
Libya	Anophelinae	NA	Anopheles ziemanni	Anopheles	Anopheles	ziemanni	NA	Libya	Palearctic	Africa
Malawi	Anophelinae	NA	Anopheles ziemanni	Anopheles	Anopheles	ziemanni	NA	Malawi	Afrotropical	Africa
Mali	Anophelinae	NA	Anopheles ziemanni	Anopheles	Anopheles	ziemanni	NA	Mali	Afrotropical	Africa
Mauritania	Anophelinae	NA	Anopheles ziemanni	Anopheles	Anopheles	ziemanni	NA	Mauritania	Afrotropical	Africa
Morocco	Anophelinae	NA	Anopheles ziemanni	Anopheles	Anopheles	ziemanni	NA	Morocco	Afrotropical	Africa
Mozambique	Anophelinae	NA	Anopheles ziemanni	Anopheles	Anopheles	ziemanni	NA	Mozambique	Afrotropical	Africa
Namibia	Anophelinae	NA	Anopheles ziemanni	Anopheles	Anopheles	ziemanni	NA	Namibia	Afrotropical	Africa
Niger	Anophelinae	NA	Anopheles ziemanni	Anopheles	Anopheles	ziemanni	NA	Niger	Afrotropical	Africa
Nigeria	Anophelinae	NA	Anopheles ziemanni	Anopheles	Anopheles	ziemanni	NA	Nigeria	Afrotropical	Africa
Rwanda	Anophelinae	NA	Anopheles ziemanni	Anopheles	Anopheles	ziemanni	NA	Rwanda	Afrotropical	Africa
Senegal	Anophelinae	NA	Anopheles ziemanni	Anopheles	Anopheles	ziemanni	NA	Senegal	Afrotropical	Africa
South Sudan	Anophelinae	NA	Anopheles ziemanni	Anopheles	Anopheles	ziemanni	NA	South Sudan	Afrotropical	Africa
Sudan	Anophelinae	NA	Anopheles ziemanni	Anopheles	Anopheles	ziemanni	NA	Sudan	Afrotropical	Africa
Tanzania	Anophelinae	NA	Anopheles ziemanni	Anopheles	Anopheles	ziemanni	NA	Tanzania	Afrotropical	Africa
Togo	Anophelinae	NA	Anopheles ziemanni	Anopheles	Anopheles	ziemanni	NA	Togo	Afrotropical	Africa
Tunisia	Anophelinae	NA	Anopheles ziemanni	Anopheles	Anopheles	ziemanni	NA	Tunisia	Palearctic	Africa
Uganda	Anophelinae	NA	Anopheles ziemanni	Anopheles	Anopheles	ziemanni	NA	Uganda	Afrotropical	Africa
Zambia	Anophelinae	NA	Anopheles ziemanni	Anopheles	Anopheles	ziemanni	NA	Zambia	Afrotropical	Africa
Zanzibar	Anophelinae	NA	Anopheles ziemanni	Anopheles	Anopheles	ziemanni	NA	Tanzania	Afrotropical	Africa
Zimbabwe	Anophelinae	NA	Anopheles ziemanni	Anopheles	Anopheles	ziemanni	NA	Zimbabwe	Afrotropical	Africa
Thailand	Anophelinae	NA	Anopheles kyondawensis	Anopheles	Baimaia	kyondawensis	NA	Thailand	Oriental	Asia
Myanmar	Anophelinae	NA	Anopheles kyondawensis	Anopheles	Baimaia	kyondawensis	NA	Myanmar	Oriental	Asia
Bangladesh	Anophelinae	NA	Anopheles aconitus	Anopheles	Cellia	aconitus	NA	Bangladesh	Oriental	Asia
Bengal	Anophelinae	NA	Anopheles aconitus	Anopheles	Cellia	aconitus	NA	India	Oriental	Asia
Bhutan	Anophelinae	NA	Anopheles aconitus	Anopheles	Cellia	aconitus	NA	Bhutan	Oriental	Asia
Cambodia	Anophelinae	NA	Anopheles aconitus	Anopheles	Cellia	aconitus	NA	Cambodia	Oriental	Asia
India	Anophelinae	NA	Anopheles aconitus	Anopheles	Cellia	aconitus	NA	India	Oriental	Asia
Andaman Island	Anophelinae	NA	Anopheles aconitus	Anopheles	Cellia	aconitus	NA	India	Oriental	Asia
Indonesia	Anophelinae	NA	Anopheles aconitus	Anopheles	Cellia	aconitus	NA	Indonesia	Oriental	Asia
Flores_Indonesia	Anophelinae	NA	Anopheles aconitus	Anopheles	Cellia	aconitus	NA	Indonesia	Oriental	Asia
Java	Anophelinae	NA	Anopheles aconitus	Anopheles	Cellia	aconitus	NA	Indonesia	Oriental	Asia
Kalimantan	Anophelinae	NA	Anopheles aconitus	Anopheles	Cellia	aconitus	NA	Indonesia	Oriental	Asia
Moluccas	Anophelinae	NA	Anopheles aconitus	Anopheles	Cellia	aconitus	NA	Indonesia	Oriental	Asia
Sulawesi	Anophelinae	NA	Anopheles aconitus	Anopheles	Cellia	aconitus	NA	Indonesia	Oriental	Asia
Sumatra	Anophelinae	NA	Anopheles aconitus	Anopheles	Cellia	aconitus	NA	Indonesia	Oriental	Asia
Ketulauan	Anophelinae	NA	Anopheles aconitus	Anopheles	Cellia	aconitus	NA	Indonesia	Oriental	Asia
Riouw Islands	Anophelinae	NA	Anopheles aconitus	Anopheles	Cellia	aconitus	NA	Indonesia	Oriental	Asia
Timor	Anophelinae	NA	Anopheles aconitus	Anopheles	Cellia	aconitus	NA	Timor-Leste	Oriental	Asia
Japan	Anophelinae	NA	Anopheles aconitus	Anopheles	Cellia	aconitus	NA	Japan	Palearctic	Asia
Laos	Anophelinae	NA	Anopheles aconitus	Anopheles	Cellia	aconitus	NA	Laos	Oriental	Asia
Malaysia	Anophelinae	NA	Anopheles aconitus	Anopheles	Cellia	aconitus	NA	Malaysia	Oriental	Asia
Myanmar	Anophelinae	NA	Anopheles aconitus	Anopheles	Cellia	aconitus	NA	Myanmar	Oriental	Asia
Nepal	Anophelinae	NA	Anopheles aconitus	Anopheles	Cellia	aconitus	NA	Nepal	Oriental	Asia
Pakistan	Anophelinae	NA	Anopheles aconitus	Anopheles	Cellia	aconitus	NA	Pakistan	Palearctic	Asia
China	Anophelinae	NA	Anopheles aconitus	Anopheles	Cellia	aconitus	NA	China	Palearctic	Asia
Hainan Island	Anophelinae	NA	Anopheles aconitus	Anopheles	Cellia	aconitus	NA	China	Palearctic	Asia
Hong Kong	Anophelinae	NA	Anopheles aconitus	Anopheles	Cellia	aconitus	NA	China	Palearctic	Asia
Philippines	Anophelinae	NA	Anopheles aconitus	Anopheles	Cellia	aconitus	NA	Philippines	Oriental	Asia
Sri Lanka	Anophelinae	NA	Anopheles aconitus	Anopheles	Cellia	aconitus	NA	Sri Lanka	Oriental	Asia
Thailand	Anophelinae	NA	Anopheles aconitus	Anopheles	Cellia	aconitus	NA	Thailand	Oriental	Asia
Timor	Anophelinae	NA	Anopheles aconitus	Anopheles	Cellia	aconitus	NA	Timor-Leste	Oriental	Asia
Vietnam	Anophelinae	NA	Anopheles aconitus	Anopheles	Cellia	aconitus	NA	Vietnam	Oriental	Asia
Egypt	Anophelinae	NA	Anopheles ainshamsi	Anopheles	Cellia	ainshamsi	NA	Egypt	Palearctic	Africa
Ethiopia	Anophelinae	NA	Anopheles amharicus	Anopheles	Cellia	amharicus	NA	Ethiopia	Afrotropical	Africa
Australia	Anophelinae	NA	Anopheles amictus	Anopheles	Cellia	amictus	NA	Australia	Australian	Oceania
Indonesia	Anophelinae	NA	Anopheles amictus	Anopheles	Cellia	amictus	NA	Indonesia	Oriental	Asia
Afghanistan	Anophelinae	NA	Anopheles annularis	Anopheles	Cellia	annularis	NA	Afghanistan	Palearctic	Asia
Bangladesh	Anophelinae	NA	Anopheles annularis	Anopheles	Cellia	annularis	NA	Bangladesh	Oriental	Asia
Bhutan	Anophelinae	NA	Anopheles annularis	Anopheles	Cellia	annularis	NA	Bhutan	Oriental	Asia
Cambodia	Anophelinae	NA	Anopheles annularis	Anopheles	Cellia	annularis	NA	Cambodia	Oriental	Asia
India	Anophelinae	NA	Anopheles annularis	Anopheles	Cellia	annularis	NA	India	Oriental	Asia
Indonesia	Anophelinae	NA	Anopheles annularis	Anopheles	Cellia	annularis	NA	Indonesia	Oriental	Asia
Java	Anophelinae	NA	Anopheles annularis	Anopheles	Cellia	annularis	NA	Indonesia	Oriental	Asia
Flores_Indonesia	Anophelinae	NA	Anopheles annularis	Anopheles	Cellia	annularis	NA	Indonesia	Oriental	Asia
Kalimantan	Anophelinae	NA	Anopheles annularis	Anopheles	Cellia	annularis	NA	Indonesia	Oriental	Asia
Moluccas	Anophelinae	NA	Anopheles annularis	Anopheles	Cellia	annularis	NA	Indonesia	Oriental	Asia
Sulawesi	Anophelinae	NA	Anopheles annularis	Anopheles	Cellia	annularis	NA	Indonesia	Oriental	Asia
Sumatra	Anophelinae	NA	Anopheles annularis	Anopheles	Cellia	annularis	NA	Indonesia	Oriental	Asia
Ketulauan	Anophelinae	NA	Anopheles annularis	Anopheles	Cellia	annularis	NA	Indonesia	Oriental	Asia
Riouw Islands	Anophelinae	NA	Anopheles annularis	Anopheles	Cellia	annularis	NA	Indonesia	Oriental	Asia
Timor	Anophelinae	NA	Anopheles annularis	Anopheles	Cellia	annularis	NA	Timor-Leste	Oriental	Asia
Malaysia	Anophelinae	NA	Anopheles annularis	Anopheles	Cellia	annularis	NA	Malaysia	Oriental	Asia
Myanmar	Anophelinae	NA	Anopheles annularis	Anopheles	Cellia	annularis	NA	Myanmar	Oriental	Asia
Nepal	Anophelinae	NA	Anopheles annularis	Anopheles	Cellia	annularis	NA	Nepal	Oriental	Asia
Pakistan	Anophelinae	NA	Anopheles annularis	Anopheles	Cellia	annularis	NA	Pakistan	Palearctic	Asia
China	Anophelinae	NA	Anopheles annularis	Anopheles	Cellia	annularis	NA	China	Palearctic	Asia
Philippines	Anophelinae	NA	Anopheles annularis	Anopheles	Cellia	annularis	NA	Philippines	Oriental	Asia
Sri Lanka	Anophelinae	NA	Anopheles annularis	Anopheles	Cellia	annularis	NA	Sri Lanka	Oriental	Asia
Taiwan	Anophelinae	NA	Anopheles annularis	Anopheles	Cellia	annularis	NA	China	Palearctic	Asia
Thailand	Anophelinae	NA	Anopheles annularis	Anopheles	Cellia	annularis	NA	Thailand	Oriental	Asia
Timor	Anophelinae	NA	Anopheles annularis	Anopheles	Cellia	annularis	NA	Timor-Leste	Oriental	Asia
Vietnam	Anophelinae	NA	Anopheles annularis	Anopheles	Cellia	annularis	NA	Vietnam	Oriental	Asia
Australia	Anophelinae	NA	Anopheles annulatus	Anopheles	Cellia	annulatus	NA	Australia	Australian	Oceania
Indonesia	Anophelinae	NA	Anopheles annulatus	Anopheles	Cellia	annulatus	NA	Indonesia	Oriental	Asia
Australia	Anophelinae	NA	Anopheles annulipes	Anopheles	Cellia	annulipes	NA	Australia	Australian	Oceania
Indonesia	Anophelinae	NA	Anopheles annulipes	Anopheles	Cellia	annulipes	NA	Indonesia	Oriental	Asia
Philippines	Anophelinae	NA	Anopheles annulipes	Anopheles	Cellia	annulipes	NA	Philippines	Oriental	Asia
Taiwan	Anophelinae	NA	Anopheles annulipes	Anopheles	Cellia	annulipes	NA	China	Palearctic	Asia
Iran	Anophelinae	NA	Anopheles apoci	Anopheles	Cellia	apoci	NA	Iran	Palearctic	Asia
Iraq	Anophelinae	NA	Anopheles apoci	Anopheles	Cellia	apoci	NA	Iraq	Palearctic	Asia
Angola	Anophelinae	NA	Anopheles arabiensis	Anopheles	Cellia	arabiensis	NA	Angola	Afrotropical	Africa
Benin	Anophelinae	NA	Anopheles arabiensis	Anopheles	Cellia	arabiensis	NA	Benin	Afrotropical	Africa
Brazil	Anophelinae	NA	Anopheles arabiensis	Anopheles	Cellia	arabiensis	NA	Brazil	Neotropical	South America
Burkina Faso	Anophelinae	NA	Anopheles arabiensis	Anopheles	Cellia	arabiensis	NA	Burkina Faso	Afrotropical	Africa
Burundi	Anophelinae	NA	Anopheles arabiensis	Anopheles	Cellia	arabiensis	NA	Burundi	Afrotropical	Africa
Cabo Verde	Anophelinae	NA	Anopheles arabiensis	Anopheles	Cellia	arabiensis	NA	Cape Verde	Afrotropical	Africa
Cameroon	Anophelinae	NA	Anopheles arabiensis	Anopheles	Cellia	arabiensis	NA	Cameroon	Afrotropical	Africa
Chad	Anophelinae	NA	Anopheles arabiensis	Anopheles	Cellia	arabiensis	NA	Chad	Afrotropical	Africa
Democratic Republic of Congo	Anophelinae	NA	Anopheles arabiensis	Anopheles	Cellia	arabiensis	NA	Democratic Republic of the Congo	Afrotropical	Africa
Democratic Republic of Congo	Anophelinae	NA	Anopheles arabiensis	Anopheles	Cellia	arabiensis	NA	Democratic Republic of the Congo	Afrotropical	Africa
Djibouti	Anophelinae	NA	Anopheles arabiensis	Anopheles	Cellia	arabiensis	NA	Djibouti	Afrotropical	Africa
Egypt	Anophelinae	NA	Anopheles arabiensis	Anopheles	Cellia	arabiensis	NA	Egypt	Palearctic	Africa
Eritrea	Anophelinae	NA	Anopheles arabiensis	Anopheles	Cellia	arabiensis	NA	Eritrea	Afrotropical	Africa
Eswatini	Anophelinae	NA	Anopheles arabiensis	Anopheles	Cellia	arabiensis	NA	Eswatini	Afrotropical	Africa
Ethiopia	Anophelinae	NA	Anopheles arabiensis	Anopheles	Cellia	arabiensis	NA	Ethiopia	Afrotropical	Africa
Gambia	Anophelinae	NA	Anopheles arabiensis	Anopheles	Cellia	arabiensis	NA	Gambia	Afrotropical	Africa
Ghana	Anophelinae	NA	Anopheles arabiensis	Anopheles	Cellia	arabiensis	NA	Ghana	Afrotropical	Africa
Guinea	Anophelinae	NA	Anopheles arabiensis	Anopheles	Cellia	arabiensis	NA	Guinea	Afrotropical	Africa
Guinea-Bissau	Anophelinae	NA	Anopheles arabiensis	Anopheles	Cellia	arabiensis	NA	Guinea-Bissau	Afrotropical	Africa
Guinea-Bissau	Anophelinae	NA	Anopheles arabiensis	Anopheles	Cellia	arabiensis	NA	Guinea-Bissau	Afrotropical	Africa
Kenya	Anophelinae	NA	Anopheles arabiensis	Anopheles	Cellia	arabiensis	NA	Kenya	Afrotropical	Africa
Laos	Anophelinae	NA	Anopheles arabiensis	Anopheles	Cellia	arabiensis	NA	Laos	Oriental	Asia
La Réunion	Anophelinae	NA	Anopheles arabiensis	Anopheles	Cellia	arabiensis	NA	France	Palearctic	Europe
Madagascar	Anophelinae	NA	Anopheles arabiensis	Anopheles	Cellia	arabiensis	NA	Madagascar	Afrotropical	Africa
Glorioso and Juan de Nova Islands	Anophelinae	NA	Anopheles arabiensis	Anopheles	Cellia	arabiensis	NA	France	Palearctic	Europe
Malawi	Anophelinae	NA	Anopheles arabiensis	Anopheles	Cellia	arabiensis	NA	Malawi	Afrotropical	Africa
Mali	Anophelinae	NA	Anopheles arabiensis	Anopheles	Cellia	arabiensis	NA	Mali	Afrotropical	Africa
Mauritania	Anophelinae	NA	Anopheles arabiensis	Anopheles	Cellia	arabiensis	NA	Mauritania	Afrotropical	Africa
Mauritius	Anophelinae	NA	Anopheles arabiensis	Anopheles	Cellia	arabiensis	NA	Mauritius	Afrotropical	Africa
Mozambique	Anophelinae	NA	Anopheles arabiensis	Anopheles	Cellia	arabiensis	NA	Mozambique	Afrotropical	Africa
Namibia	Anophelinae	NA	Anopheles arabiensis	Anopheles	Cellia	arabiensis	NA	Namibia	Afrotropical	Africa
Niger	Anophelinae	NA	Anopheles arabiensis	Anopheles	Cellia	arabiensis	NA	Niger	Afrotropical	Africa
Nigeria	Anophelinae	NA	Anopheles arabiensis	Anopheles	Cellia	arabiensis	NA	Nigeria	Afrotropical	Africa
South Africa	Anophelinae	NA	Anopheles arabiensis	Anopheles	Cellia	arabiensis	NA	South Africa	Afrotropical	Africa
Rwanda	Anophelinae	NA	Anopheles arabiensis	Anopheles	Cellia	arabiensis	NA	Rwanda	Afrotropical	Africa
Saudi Arabia	Anophelinae	NA	Anopheles arabiensis	Anopheles	Cellia	arabiensis	NA	Saudi Arabia	Afrotropical	Asia
Senegal	Anophelinae	NA	Anopheles arabiensis	Anopheles	Cellia	arabiensis	NA	Senegal	Afrotropical	Africa
Somalia	Anophelinae	NA	Anopheles arabiensis	Anopheles	Cellia	arabiensis	NA	Somalia	Afrotropical	Africa
South Sudan	Anophelinae	NA	Anopheles arabiensis	Anopheles	Cellia	arabiensis	NA	South Sudan	Afrotropical	Africa
Sudan	Anophelinae	NA	Anopheles arabiensis	Anopheles	Cellia	arabiensis	NA	Sudan	Afrotropical	Africa
Tanzania	Anophelinae	NA	Anopheles arabiensis	Anopheles	Cellia	arabiensis	NA	Tanzania	Afrotropical	Africa
Zanzibar	Anophelinae	NA	Anopheles arabiensis	Anopheles	Cellia	arabiensis	NA	Tanzania	Afrotropical	Africa
Togo	Anophelinae	NA	Anopheles arabiensis	Anopheles	Cellia	arabiensis	NA	Togo	Afrotropical	Africa
Uganda	Anophelinae	NA	Anopheles arabiensis	Anopheles	Cellia	arabiensis	NA	Uganda	Afrotropical	Africa
Yemen	Anophelinae	NA	Anopheles arabiensis	Anopheles	Cellia	arabiensis	NA	Yemen	Afrotropical	Asia
Zambia	Anophelinae	NA	Anopheles arabiensis	Anopheles	Cellia	arabiensis	NA	Zambia	Afrotropical	Africa
Zimbabwe	Anophelinae	NA	Anopheles arabiensis	Anopheles	Cellia	arabiensis	NA	Zimbabwe	Afrotropical	Africa
Angola	Anophelinae	NA	Anopheles ardensis	Anopheles	Cellia	ardensis	NA	Angola	Afrotropical	Africa
Democratic Republic of Congo	Anophelinae	NA	Anopheles ardensis	Anopheles	Cellia	ardensis	NA	Democratic Republic of the Congo	Afrotropical	Africa
Ethiopia	Anophelinae	NA	Anopheles ardensis	Anopheles	Cellia	ardensis	NA	Ethiopia	Afrotropical	Africa
Kenya	Anophelinae	NA	Anopheles ardensis	Anopheles	Cellia	ardensis	NA	Kenya	Afrotropical	Africa
Nigeria	Anophelinae	NA	Anopheles ardensis	Anopheles	Cellia	ardensis	NA	Nigeria	Afrotropical	Africa
Republic of Congo	Anophelinae	NA	Anopheles ardensis	Anopheles	Cellia	ardensis	NA	Republic of Congo	Afrotropical	Africa
South Africa	Anophelinae	NA	Anopheles ardensis	Anopheles	Cellia	ardensis	NA	South Africa	Afrotropical	Africa
Rwanda	Anophelinae	NA	Anopheles ardensis	Anopheles	Cellia	ardensis	NA	Rwanda	Afrotropical	Africa
Uganda	Anophelinae	NA	Anopheles ardensis	Anopheles	Cellia	ardensis	NA	Uganda	Afrotropical	Africa
Zimbabwe	Anophelinae	NA	Anopheles ardensis	Anopheles	Cellia	ardensis	NA	Zimbabwe	Afrotropical	Africa
Angola	Anophelinae	NA	Anopheles argenteolobatus	Anopheles	Cellia	argenteolobatus	NA	Angola	Afrotropical	Africa
Botswana	Anophelinae	NA	Anopheles argenteolobatus	Anopheles	Cellia	argenteolobatus	NA	Botswana	Afrotropical	Africa
Burkina Faso	Anophelinae	NA	Anopheles argenteolobatus	Anopheles	Cellia	argenteolobatus	NA	Burkina Faso	Afrotropical	Africa
Democratic Republic of Congo	Anophelinae	NA	Anopheles argenteolobatus	Anopheles	Cellia	argenteolobatus	NA	Democratic Republic of the Congo	Afrotropical	Africa
South Africa	Anophelinae	NA	Anopheles argenteolobatus	Anopheles	Cellia	argenteolobatus	NA	South Africa	Afrotropical	Africa
Senegal	Anophelinae	NA	Anopheles argenteolobatus	Anopheles	Cellia	argenteolobatus	NA	Senegal	Afrotropical	Africa
Tanzania	Anophelinae	NA	Anopheles argenteolobatus	Anopheles	Cellia	argenteolobatus	NA	Tanzania	Afrotropical	Africa
Zambia	Anophelinae	NA	Anopheles argenteolobatus	Anopheles	Cellia	argenteolobatus	NA	Zambia	Afrotropical	Africa
Zimbabwe	Anophelinae	NA	Anopheles argenteolobatus	Anopheles	Cellia	argenteolobatus	NA	Zimbabwe	Afrotropical	Africa
Tanzania	Anophelinae	NA	Anopheles aruni	Anopheles	Cellia	aruni	NA	Tanzania	Afrotropical	Africa
Zanzibar	Anophelinae	NA	Anopheles aruni	Anopheles	Cellia	aruni	NA	Tanzania	Afrotropical	Africa
Malaysia	Anophelinae	NA	Anopheles aurirostris	Anopheles	Cellia	aurirostris	NA	Malaysia	Oriental	Asia
Angola	Anophelinae	NA	Anopheles austenii	Anopheles	Cellia	austenii	NA	Angola	Afrotropical	Africa
Democratic Republic of Congo	Anophelinae	NA	Anopheles austenii	Anopheles	Cellia	austenii	NA	Democratic Republic of the Congo	Afrotropical	Africa
Djibouti	Anophelinae	NA	Anopheles azaniae	Anopheles	Cellia	azaniae	NA	Djibouti	Afrotropical	Africa
Ethiopia	Anophelinae	NA	Anopheles azaniae	Anopheles	Cellia	azaniae	NA	Ethiopia	Afrotropical	Africa
Kenya	Anophelinae	NA	Anopheles azaniae	Anopheles	Cellia	azaniae	NA	Kenya	Afrotropical	Africa
Saudi Arabia	Anophelinae	NA	Anopheles azaniae	Anopheles	Cellia	azaniae	NA	Saudi Arabia	Afrotropical	Asia
Somalia	Anophelinae	NA	Anopheles azaniae	Anopheles	Cellia	azaniae	NA	Somalia	Afrotropical	Africa
Yemen	Anophelinae	NA	Anopheles azaniae	Anopheles	Cellia	azaniae	NA	Yemen	Afrotropical	Asia
Angola	Anophelinae	NA	Anopheles azevedoi	Anopheles	Cellia	azevedoi	NA	Angola	Afrotropical	Africa
Namibia	Anophelinae	NA	Anopheles azevedoi	Anopheles	Cellia	azevedoi	NA	Namibia	Afrotropical	Africa
South Africa	Anophelinae	NA	Anopheles azevedoi	Anopheles	Cellia	azevedoi	NA	South Africa	Afrotropical	Africa
Bangladesh	Anophelinae	NA	Anopheles baimaii	Anopheles	Cellia	baimaii	NA	Bangladesh	Oriental	Asia
India	Anophelinae	NA	Anopheles baimaii	Anopheles	Cellia	baimaii	NA	India	Oriental	Asia
Myanmar	Anophelinae	NA	Anopheles baimaii	Anopheles	Cellia	baimaii	NA	Myanmar	Oriental	Asia
China	Anophelinae	NA	Anopheles baimaii	Anopheles	Cellia	baimaii	NA	China	Palearctic	Asia
Thailand	Anophelinae	NA	Anopheles baimaii	Anopheles	Cellia	baimaii	NA	Thailand	Oriental	Asia
Philippines	Anophelinae	NA	Anopheles baisasi	Anopheles	Cellia	baisasi	NA	Philippines	Oriental	Asia
Brunei	Anophelinae	NA	Anopheles balabacensis	Anopheles	Cellia	balabacensis	NA	Brunei	Oriental	Asia
Indonesia	Anophelinae	NA	Anopheles balabacensis	Anopheles	Cellia	balabacensis	NA	Indonesia	Oriental	Asia
Java	Anophelinae	NA	Anopheles balabacensis	Anopheles	Cellia	balabacensis	NA	Indonesia	Oriental	Asia
Kalimantan	Anophelinae	NA	Anopheles balabacensis	Anopheles	Cellia	balabacensis	NA	Indonesia	Oriental	Asia
Lombok	Anophelinae	NA	Anopheles balabacensis	Anopheles	Cellia	balabacensis	NA	Indonesia	Oriental	Asia
Sumba	Anophelinae	NA	Anopheles balabacensis	Anopheles	Cellia	balabacensis	NA	Indonesia	Oriental	Asia
Sumbawa	Anophelinae	NA	Anopheles balabacensis	Anopheles	Cellia	balabacensis	NA	Indonesia	Oriental	Asia
Malaysia	Anophelinae	NA	Anopheles balabacensis	Anopheles	Cellia	balabacensis	NA	Malaysia	Oriental	Asia
Borneo	Anophelinae	NA	Anopheles balabacensis	Anopheles	Cellia	balabacensis	NA	Indonesia	Oriental	Asia
Sabah	Anophelinae	NA	Anopheles balabacensis	Anopheles	Cellia	balabacensis	NA	Indonesia	Oriental	Asia
Sarawak	Anophelinae	NA	Anopheles balabacensis	Anopheles	Cellia	balabacensis	NA	Malaysia	Oriental	Asia
Philippines	Anophelinae	NA	Anopheles balabacensis	Anopheles	Cellia	balabacensis	NA	Philippines	Oriental	Asia
Culion	Anophelinae	NA	Anopheles balabacensis	Anopheles	Cellia	balabacensis	NA	Philippines	Oriental	Asia
Palawan	Anophelinae	NA	Anopheles balabacensis	Anopheles	Cellia	balabacensis	NA	Philippines	Oriental	Asia
Angola	Anophelinae	NA	Anopheles barberellus	Anopheles	Cellia	barberellus	NA	Angola	Afrotropical	Africa
Côte d’Ivoire	Anophelinae	NA	Anopheles barberellus	Anopheles	Cellia	barberellus	NA	Côte d’Ivoire	Afrotropical	Africa
Democratic Republic of Congo	Anophelinae	NA	Anopheles barberellus	Anopheles	Cellia	barberellus	NA	Democratic Republic of the Congo	Afrotropical	Africa
Guinea	Anophelinae	NA	Anopheles barberellus	Anopheles	Cellia	barberellus	NA	Guinea	Afrotropical	Africa
Liberia	Anophelinae	NA	Anopheles barberellus	Anopheles	Cellia	barberellus	NA	Liberia	Afrotropical	Africa
Nigeria	Anophelinae	NA	Anopheles barberellus	Anopheles	Cellia	barberellus	NA	Nigeria	Afrotropical	Africa
Republic of Congo	Anophelinae	NA	Anopheles barberellus	Anopheles	Cellia	barberellus	NA	Republic of Congo	Afrotropical	Africa
Sierra Leone	Anophelinae	NA	Anopheles barberellus	Anopheles	Cellia	barberellus	NA	Sierra Leone	Afrotropical	Africa
Democratic Republic of Congo	Anophelinae	NA	Anopheles berghei	Anopheles	Cellia	berghei	NA	Democratic Republic of the Congo	Afrotropical	Africa
Central African Republic	Anophelinae	NA	Anopheles bervoetsi	Anopheles	Cellia	bervoetsi	NA	Central African Republic	Afrotropical	Africa
Central African Republic	Anophelinae	NA	Anopheles bervoetsi	Anopheles	Cellia	bervoetsi	NA	Central African Republic	Afrotropical	Africa
Cameroon	Anophelinae	NA	Anopheles bervoetsi	Anopheles	Cellia	bervoetsi	NA	Cameroon	Afrotropical	Africa
Democratic Republic of Congo	Anophelinae	NA	Anopheles bervoetsi	Anopheles	Cellia	bervoetsi	NA	Democratic Republic of the Congo	Afrotropical	Africa
Republic of Congo	Anophelinae	NA	Anopheles bervoetsi	Anopheles	Cellia	bervoetsi	NA	Republic of Congo	Afrotropical	Africa
Benin	Anophelinae	NA	Anopheles brohieri	Anopheles	Cellia	brohieri	NA	Benin	Afrotropical	Africa
Burkina Faso	Anophelinae	NA	Anopheles brohieri	Anopheles	Cellia	brohieri	NA	Burkina Faso	Afrotropical	Africa
Burundi	Anophelinae	NA	Anopheles brohieri	Anopheles	Cellia	brohieri	NA	Burundi	Afrotropical	Africa
Cameroon	Anophelinae	NA	Anopheles brohieri	Anopheles	Cellia	brohieri	NA	Cameroon	Afrotropical	Africa
Central African Republic	Anophelinae	NA	Anopheles brohieri	Anopheles	Cellia	brohieri	NA	Central African Republic	Afrotropical	Africa
Central African Republic	Anophelinae	NA	Anopheles brohieri	Anopheles	Cellia	brohieri	NA	Central African Republic	Afrotropical	Africa
Côte d’Ivoire	Anophelinae	NA	Anopheles brohieri	Anopheles	Cellia	brohieri	NA	Côte d’Ivoire	Afrotropical	Africa
Democratic Republic of Congo	Anophelinae	NA	Anopheles brohieri	Anopheles	Cellia	brohieri	NA	Democratic Republic of the Congo	Afrotropical	Africa
Republic of Congo	Anophelinae	NA	Anopheles brohieri	Anopheles	Cellia	brohieri	NA	Republic of Congo	Afrotropical	Africa
Gambia	Anophelinae	NA	Anopheles brohieri	Anopheles	Cellia	brohieri	NA	Gambia	Afrotropical	Africa
Ghana	Anophelinae	NA	Anopheles brohieri	Anopheles	Cellia	brohieri	NA	Ghana	Afrotropical	Africa
Guinea	Anophelinae	NA	Anopheles brohieri	Anopheles	Cellia	brohieri	NA	Guinea	Afrotropical	Africa
Mali	Anophelinae	NA	Anopheles brohieri	Anopheles	Cellia	brohieri	NA	Mali	Afrotropical	Africa
Nigeria	Anophelinae	NA	Anopheles brohieri	Anopheles	Cellia	brohieri	NA	Nigeria	Afrotropical	Africa
Democratic Republic of Congo	Anophelinae	NA	Anopheles brohieri	Anopheles	Cellia	brohieri	NA	Democratic Republic of the Congo	Afrotropical	Africa
Senegal	Anophelinae	NA	Anopheles brohieri	Anopheles	Cellia	brohieri	NA	Senegal	Afrotropical	Africa
Sierra Leone	Anophelinae	NA	Anopheles brohieri	Anopheles	Cellia	brohieri	NA	Sierra Leone	Afrotropical	Africa
South Sudan	Anophelinae	NA	Anopheles brohieri	Anopheles	Cellia	brohieri	NA	South Sudan	Afrotropical	Africa
Uganda	Anophelinae	NA	Anopheles brohieri	Anopheles	Cellia	brohieri	NA	Uganda	Afrotropical	Africa
Gambia	Anophelinae	NA	Anopheles brucei	Anopheles	Cellia	brucei	NA	Gambia	Afrotropical	Africa
Nigeria	Anophelinae	NA	Anopheles brucei	Anopheles	Cellia	brucei	NA	Nigeria	Afrotropical	Africa
Burkina Faso	Anophelinae	NA	Anopheles brumpti	Anopheles	Cellia	brumpti	NA	Burkina Faso	Afrotropical	Africa
Angola	Anophelinae	NA	Anopheles brunnipes	Anopheles	Cellia	brunnipes	NA	Angola	Afrotropical	Africa
Benin	Anophelinae	NA	Anopheles brunnipes	Anopheles	Cellia	brunnipes	NA	Benin	Afrotropical	Africa
Burkina Faso	Anophelinae	NA	Anopheles brunnipes	Anopheles	Cellia	brunnipes	NA	Burkina Faso	Afrotropical	Africa
Cameroon	Anophelinae	NA	Anopheles brunnipes	Anopheles	Cellia	brunnipes	NA	Cameroon	Afrotropical	Africa
Côte d’Ivoire	Anophelinae	NA	Anopheles brunnipes	Anopheles	Cellia	brunnipes	NA	Côte d’Ivoire	Afrotropical	Africa
Democratic Republic of Congo	Anophelinae	NA	Anopheles brunnipes	Anopheles	Cellia	brunnipes	NA	Democratic Republic of the Congo	Afrotropical	Africa
Republic of Congo	Anophelinae	NA	Anopheles brunnipes	Anopheles	Cellia	brunnipes	NA	Republic of Congo	Afrotropical	Africa
Equatorial Guinea	Anophelinae	NA	Anopheles brunnipes	Anopheles	Cellia	brunnipes	NA	Equatorial Guinea	Afrotropical	Africa
Gambia	Anophelinae	NA	Anopheles brunnipes	Anopheles	Cellia	brunnipes	NA	Gambia	Afrotropical	Africa
Ghana	Anophelinae	NA	Anopheles brunnipes	Anopheles	Cellia	brunnipes	NA	Ghana	Afrotropical	Africa
Guinea	Anophelinae	NA	Anopheles brunnipes	Anopheles	Cellia	brunnipes	NA	Guinea	Afrotropical	Africa
Madagascar	Anophelinae	NA	Anopheles brunnipes	Anopheles	Cellia	brunnipes	NA	Madagascar	Afrotropical	Africa
Glorioso and Juan de Nova Islands	Anophelinae	NA	Anopheles brunnipes	Anopheles	Cellia	brunnipes	NA	France	Palearctic	Europe
Mali	Anophelinae	NA	Anopheles brunnipes	Anopheles	Cellia	brunnipes	NA	Mali	Afrotropical	Africa
Mozambique	Anophelinae	NA	Anopheles brunnipes	Anopheles	Cellia	brunnipes	NA	Mozambique	Afrotropical	Africa
Nigeria	Anophelinae	NA	Anopheles brunnipes	Anopheles	Cellia	brunnipes	NA	Nigeria	Afrotropical	Africa
Senegal	Anophelinae	NA	Anopheles brunnipes	Anopheles	Cellia	brunnipes	NA	Senegal	Afrotropical	Africa
Seychelles	Anophelinae	NA	Anopheles brunnipes	Anopheles	Cellia	brunnipes	NA	Seychelles	Afrotropical	Africa
Sierra Leone	Anophelinae	NA	Anopheles brunnipes	Anopheles	Cellia	brunnipes	NA	Sierra Leone	Afrotropical	Africa
South Sudan	Anophelinae	NA	Anopheles brunnipes	Anopheles	Cellia	brunnipes	NA	South Sudan	Afrotropical	Africa
Sudan	Anophelinae	NA	Anopheles brunnipes	Anopheles	Cellia	brunnipes	NA	Sudan	Afrotropical	Africa
Tanzania	Anophelinae	NA	Anopheles brunnipes	Anopheles	Cellia	brunnipes	NA	Tanzania	Afrotropical	Africa
Togo	Anophelinae	NA	Anopheles brunnipes	Anopheles	Cellia	brunnipes	NA	Togo	Afrotropical	Africa
Zambia	Anophelinae	NA	Anopheles brunnipes	Anopheles	Cellia	brunnipes	NA	Zambia	Afrotropical	Africa
Zimbabwe	Anophelinae	NA	Anopheles brunnipes	Anopheles	Cellia	brunnipes	NA	Zimbabwe	Afrotropical	Africa
Cameroon	Anophelinae	NA	Anopheles buxtoni	Anopheles	Cellia	buxtoni	NA	Cameroon	Afrotropical	Africa
Uganda	Anophelinae	NA	Anopheles bwambae	Anopheles	Cellia	bwambae	NA	Uganda	Afrotropical	Africa
South Africa	Anophelinae	NA	Anopheles cameroni	Anopheles	Cellia	cameroni	NA	South Africa	Afrotropical	Africa
Cameroon	Anophelinae	NA	Anopheles carnevalei	Anopheles	Cellia	carnevalei	NA	Cameroon	Afrotropical	Africa
Côte d’Ivoire	Anophelinae	NA	Anopheles carnevalei	Anopheles	Cellia	carnevalei	NA	Côte d’Ivoire	Afrotropical	Africa
Equatorial Guinea	Anophelinae	NA	Anopheles carnevalei	Anopheles	Cellia	carnevalei	NA	Equatorial Guinea	Afrotropical	Africa
Gabon	Anophelinae	NA	Anopheles carnevalei	Anopheles	Cellia	carnevalei	NA	Gabon	Afrotropical	Africa
Gabon	Anophelinae	NA	Anopheles caroni	Anopheles	Cellia	caroni	NA	Gabon	Afrotropical	Africa
Republic of Congo	Anophelinae	NA	Anopheles caroni	Anopheles	Cellia	caroni	NA	Republic of Congo	Afrotropical	Africa
Democratic Republic of Congo	Anophelinae	NA	Anopheles carteri	Anopheles	Cellia	carteri	NA	Democratic Republic of the Congo	Afrotropical	Africa
Lesotho	Anophelinae	NA	Anopheles carteri	Anopheles	Cellia	carteri	NA	Lesotho	Afrotropical	Africa
South Africa	Anophelinae	NA	Anopheles carteri	Anopheles	Cellia	carteri	NA	South Africa	Afrotropical	Africa
Zimbabwe	Anophelinae	NA	Anopheles carteri	Anopheles	Cellia	carteri	NA	Zimbabwe	Afrotropical	Africa
Burundi	Anophelinae	NA	Anopheles christyi	Anopheles	Cellia	christyi	NA	Burundi	Afrotropical	Africa
Cameroon	Anophelinae	NA	Anopheles christyi	Anopheles	Cellia	christyi	NA	Cameroon	Afrotropical	Africa
Chad	Anophelinae	NA	Anopheles christyi	Anopheles	Cellia	christyi	NA	Chad	Afrotropical	Africa
Democratic Republic of Congo	Anophelinae	NA	Anopheles christyi	Anopheles	Cellia	christyi	NA	Democratic Republic of the Congo	Afrotropical	Africa
Eritrea	Anophelinae	NA	Anopheles christyi	Anopheles	Cellia	christyi	NA	Eritrea	Afrotropical	Africa
Ethiopia	Anophelinae	NA	Anopheles christyi	Anopheles	Cellia	christyi	NA	Ethiopia	Afrotropical	Africa
Kenya	Anophelinae	NA	Anopheles christyi	Anopheles	Cellia	christyi	NA	Kenya	Afrotropical	Africa
Rwanda	Anophelinae	NA	Anopheles christyi	Anopheles	Cellia	christyi	NA	Rwanda	Afrotropical	Africa
Tanzania	Anophelinae	NA	Anopheles christyi	Anopheles	Cellia	christyi	NA	Tanzania	Afrotropical	Africa
Uganda	Anophelinae	NA	Anopheles christyi	Anopheles	Cellia	christyi	NA	Uganda	Afrotropical	Africa
Angola	Anophelinae	NA	Anopheles cinctus	Anopheles	Cellia	cinctus	NA	Angola	Afrotropical	Africa
Burkina Faso	Anophelinae	NA	Anopheles cinctus	Anopheles	Cellia	cinctus	NA	Burkina Faso	Afrotropical	Africa
Cameroon	Anophelinae	NA	Anopheles cinctus	Anopheles	Cellia	cinctus	NA	Cameroon	Afrotropical	Africa
Central African Republic	Anophelinae	NA	Anopheles cinctus	Anopheles	Cellia	cinctus	NA	Central African Republic	Afrotropical	Africa
Côte d’Ivoire	Anophelinae	NA	Anopheles cinctus	Anopheles	Cellia	cinctus	NA	Côte d’Ivoire	Afrotropical	Africa
Democratic Republic of Congo	Anophelinae	NA	Anopheles cinctus	Anopheles	Cellia	cinctus	NA	Democratic Republic of the Congo	Afrotropical	Africa
Democratic Republic of Congo	Anophelinae	NA	Anopheles cinctus	Anopheles	Cellia	cinctus	NA	Democratic Republic of the Congo	Afrotropical	Africa
Equatorial Guinea	Anophelinae	NA	Anopheles cinctus	Anopheles	Cellia	cinctus	NA	Equatorial Guinea	Afrotropical	Africa
Ethiopia	Anophelinae	NA	Anopheles cinctus	Anopheles	Cellia	cinctus	NA	Ethiopia	Afrotropical	Africa
Gabon	Anophelinae	NA	Anopheles cinctus	Anopheles	Cellia	cinctus	NA	Gabon	Afrotropical	Africa
Ghana	Anophelinae	NA	Anopheles cinctus	Anopheles	Cellia	cinctus	NA	Ghana	Afrotropical	Africa
Guinea	Anophelinae	NA	Anopheles cinctus	Anopheles	Cellia	cinctus	NA	Guinea	Afrotropical	Africa
Liberia	Anophelinae	NA	Anopheles cinctus	Anopheles	Cellia	cinctus	NA	Liberia	Afrotropical	Africa
Nigeria	Anophelinae	NA	Anopheles cinctus	Anopheles	Cellia	cinctus	NA	Nigeria	Afrotropical	Africa
Republic of Congo	Anophelinae	NA	Anopheles cinctus	Anopheles	Cellia	cinctus	NA	Republic of Congo	Afrotropical	Africa
South Africa	Anophelinae	NA	Anopheles cinctus	Anopheles	Cellia	cinctus	NA	South Africa	Afrotropical	Africa
Algeria	Anophelinae	NA	Anopheles cinereus	Anopheles	Cellia	cinereus	NA	Algeria	Afrotropical	Africa
Chad	Anophelinae	NA	Anopheles cinereus	Anopheles	Cellia	cinereus	NA	Chad	Afrotropical	Africa
Egypt	Anophelinae	NA	Anopheles cinereus	Anopheles	Cellia	cinereus	NA	Egypt	Palearctic	Africa
Eritrea	Anophelinae	NA	Anopheles cinereus	Anopheles	Cellia	cinereus	NA	Eritrea	Afrotropical	Africa
Eswatini	Anophelinae	NA	Anopheles cinereus	Anopheles	Cellia	cinereus	NA	Eswatini	Afrotropical	Africa
Ethiopia	Anophelinae	NA	Anopheles cinereus	Anopheles	Cellia	cinereus	NA	Ethiopia	Afrotropical	Africa
Macedonia	Anophelinae	NA	Anopheles cinereus	Anopheles	Cellia	cinereus	NA	North Macedonia	Palearctic	Europe
Georgia	Anophelinae	NA	Anopheles cinereus	Anopheles	Cellia	cinereus	NA	Georgia	Palearctic	Europe
Greece	Anophelinae	NA	Anopheles cinereus	Anopheles	Cellia	cinereus	NA	Greece	Palearctic	Europe
Guinea-Bissau	Anophelinae	NA	Anopheles cinereus	Anopheles	Cellia	cinereus	NA	Guinea-Bissau	Afrotropical	Africa
Israel	Anophelinae	NA	Anopheles cinereus	Anopheles	Cellia	cinereus	NA	Israel	Palearctic	Asia
Gaza Stripe and West Bank	Anophelinae	NA	Anopheles cinereus	Anopheles	Cellia	cinereus	NA	Palestine	Palearctic	Asia
Italy	Anophelinae	NA	Anopheles cinereus	Anopheles	Cellia	cinereus	NA	Italy	Palearctic	Europe
Sardinia	Anophelinae	NA	Anopheles cinereus	Anopheles	Cellia	cinereus	NA	Italy	Palearctic	Europe
Sicily	Anophelinae	NA	Anopheles cinereus	Anopheles	Cellia	cinereus	NA	Italy	Palearctic	Europe
Jordan	Anophelinae	NA	Anopheles cinereus	Anopheles	Cellia	cinereus	NA	Jordan	Palearctic	Asia
Libya	Anophelinae	NA	Anopheles cinereus	Anopheles	Cellia	cinereus	NA	Libya	Palearctic	Africa
Lithuania	Anophelinae	NA	Anopheles cinereus	Anopheles	Cellia	cinereus	NA	Lithuania	Palearctic	Europe
Kenya	Anophelinae	NA	Anopheles cinereus	Anopheles	Cellia	cinereus	NA	Kenya	Afrotropical	Africa
Madeira	Anophelinae	NA	Anopheles cinereus	Anopheles	Cellia	cinereus	NA	Portugal	Palearctic	Europe
Malawi	Anophelinae	NA	Anopheles cinereus	Anopheles	Cellia	cinereus	NA	Malawi	Afrotropical	Africa
Morocco	Anophelinae	NA	Anopheles cinereus	Anopheles	Cellia	cinereus	NA	Morocco	Afrotropical	Africa
Mozambique	Anophelinae	NA	Anopheles cinereus	Anopheles	Cellia	cinereus	NA	Mozambique	Afrotropical	Africa
Namibia	Anophelinae	NA	Anopheles cinereus	Anopheles	Cellia	cinereus	NA	Namibia	Afrotropical	Africa
Niger	Anophelinae	NA	Anopheles cinereus	Anopheles	Cellia	cinereus	NA	Niger	Afrotropical	Africa
Portugal	Anophelinae	NA	Anopheles cinereus	Anopheles	Cellia	cinereus	NA	Portugal	Palearctic	Europe
Republic of Congo	Anophelinae	NA	Anopheles cinereus	Anopheles	Cellia	cinereus	NA	Republic of Congo	Afrotropical	Africa
South Africa	Anophelinae	NA	Anopheles cinereus	Anopheles	Cellia	cinereus	NA	South Africa	Afrotropical	Africa
Saudi Arabia	Anophelinae	NA	Anopheles cinereus	Anopheles	Cellia	cinereus	NA	Saudi Arabia	Afrotropical	Asia
Somalia	Anophelinae	NA	Anopheles cinereus	Anopheles	Cellia	cinereus	NA	Somalia	Afrotropical	Africa
Spain	Anophelinae	NA	Anopheles cinereus	Anopheles	Cellia	cinereus	NA	Spain	Palearctic	Europe
Sudan	Anophelinae	NA	Anopheles cinereus	Anopheles	Cellia	cinereus	NA	Sudan	Afrotropical	Africa
Tanzania	Anophelinae	NA	Anopheles cinereus	Anopheles	Cellia	cinereus	NA	Tanzania	Afrotropical	Africa
Tunisia	Anophelinae	NA	Anopheles cinereus	Anopheles	Cellia	cinereus	NA	Tunisia	Palearctic	Africa
Uganda	Anophelinae	NA	Anopheles cinereus	Anopheles	Cellia	cinereus	NA	Uganda	Afrotropical	Africa
Ukraine	Anophelinae	NA	Anopheles cinereus	Anopheles	Cellia	cinereus	NA	Ukraine	Palearctic	Europe
Yemen	Anophelinae	NA	Anopheles cinereus	Anopheles	Cellia	cinereus	NA	Yemen	Afrotropical	Asia
Zimbabwe	Anophelinae	NA	Anopheles cinereus	Anopheles	Cellia	cinereus	NA	Zimbabwe	Afrotropical	Africa
Algeria	Anophelinae	NA	Anopheles cinereus	Anopheles	Cellia	cinereus	hispaniola	Algeria	Afrotropical	Africa
Bulgaria	Anophelinae	NA	Anopheles cinereus	Anopheles	Cellia	cinereus	hispaniola	Bulgaria	Palearctic	Europe
France	Anophelinae	NA	Anopheles cinereus	Anopheles	Cellia	cinereus	hispaniola	France	Palearctic	Europe
Greece	Anophelinae	NA	Anopheles cinereus	Anopheles	Cellia	cinereus	hispaniola	Greece	Palearctic	Europe
Italy	Anophelinae	NA	Anopheles cinereus	Anopheles	Cellia	cinereus	hispaniola	Italy	Palearctic	Europe
Morocco	Anophelinae	NA	Anopheles cinereus	Anopheles	Cellia	cinereus	hispaniola	Morocco	Afrotropical	Africa
Spain	Anophelinae	NA	Anopheles cinereus	Anopheles	Cellia	cinereus	hispaniola	Spain	Palearctic	Europe
Canary Islands	Anophelinae	NA	Anopheles cinereus	Anopheles	Cellia	cinereus	hispaniola	Spain	Palearctic	Europe
Yemen	Anophelinae	NA	Anopheles cinereus	Anopheles	Cellia	cinereus	hispaniola	Yemen	Afrotropical	Asia
Indonesia	Anophelinae	NA	Anopheles clowi	Anopheles	Cellia	clowi	NA	Indonesia	Oriental	Asia
Papua New Guinea	Anophelinae	NA	Anopheles clowi	Anopheles	Cellia	clowi	NA	Papua New Guinea	Oceanian	Oceania
Angola	Anophelinae	NA	Anopheles coluzzii	Anopheles	Cellia	coluzzii	NA	Angola	Afrotropical	Africa
Benin	Anophelinae	NA	Anopheles coluzzii	Anopheles	Cellia	coluzzii	NA	Benin	Afrotropical	Africa
Burkina Faso	Anophelinae	NA	Anopheles coluzzii	Anopheles	Cellia	coluzzii	NA	Burkina Faso	Afrotropical	Africa
Cameroon	Anophelinae	NA	Anopheles coluzzii	Anopheles	Cellia	coluzzii	NA	Cameroon	Afrotropical	Africa
Central African Republic	Anophelinae	NA	Anopheles coluzzii	Anopheles	Cellia	coluzzii	NA	Central African Republic	Afrotropical	Africa
Chad	Anophelinae	NA	Anopheles coluzzii	Anopheles	Cellia	coluzzii	NA	Chad	Afrotropical	Africa
Comoros	Anophelinae	NA	Anopheles coluzzii	Anopheles	Cellia	coluzzii	NA	Comoros	Afrotropical	Africa
Côte d’Ivoire	Anophelinae	NA	Anopheles coluzzii	Anopheles	Cellia	coluzzii	NA	Côte d’Ivoire	Afrotropical	Africa
Democratic Republic of Congo	Anophelinae	NA	Anopheles coluzzii	Anopheles	Cellia	coluzzii	NA	Democratic Republic of the Congo	Afrotropical	Africa
Republic of Congo	Anophelinae	NA	Anopheles coluzzii	Anopheles	Cellia	coluzzii	NA	Republic of Congo	Afrotropical	Africa
Equatorial Guinea	Anophelinae	NA	Anopheles coluzzii	Anopheles	Cellia	coluzzii	NA	Equatorial Guinea	Afrotropical	Africa
Gabon	Anophelinae	NA	Anopheles coluzzii	Anopheles	Cellia	coluzzii	NA	Gabon	Afrotropical	Africa
Gambia	Anophelinae	NA	Anopheles coluzzii	Anopheles	Cellia	coluzzii	NA	Gambia	Afrotropical	Africa
Ghana	Anophelinae	NA	Anopheles coluzzii	Anopheles	Cellia	coluzzii	NA	Ghana	Afrotropical	Africa
Guinea	Anophelinae	NA	Anopheles coluzzii	Anopheles	Cellia	coluzzii	NA	Guinea	Afrotropical	Africa
Guinea-Bissau	Anophelinae	NA	Anopheles coluzzii	Anopheles	Cellia	coluzzii	NA	Guinea-Bissau	Afrotropical	Africa
Liberia	Anophelinae	NA	Anopheles coluzzii	Anopheles	Cellia	coluzzii	NA	Liberia	Afrotropical	Africa
Mali	Anophelinae	NA	Anopheles coluzzii	Anopheles	Cellia	coluzzii	NA	Mali	Afrotropical	Africa
Mauritania	Anophelinae	NA	Anopheles coluzzii	Anopheles	Cellia	coluzzii	NA	Mauritania	Afrotropical	Africa
Niger	Anophelinae	NA	Anopheles coluzzii	Anopheles	Cellia	coluzzii	NA	Niger	Afrotropical	Africa
Nigeria	Anophelinae	NA	Anopheles coluzzii	Anopheles	Cellia	coluzzii	NA	Nigeria	Afrotropical	Africa
São Tomé and Principe	Anophelinae	NA	Anopheles coluzzii	Anopheles	Cellia	coluzzii	NA	Sao Tome and Principe	Afrotropical	Africa
Senegal	Anophelinae	NA	Anopheles coluzzii	Anopheles	Cellia	coluzzii	NA	Senegal	Afrotropical	Africa
Sierra Leone	Anophelinae	NA	Anopheles coluzzii	Anopheles	Cellia	coluzzii	NA	Sierra Leone	Afrotropical	Africa
Somalia	Anophelinae	NA	Anopheles coluzzii	Anopheles	Cellia	coluzzii	NA	Somalia	Afrotropical	Africa
Togo	Anophelinae	NA	Anopheles coluzzii	Anopheles	Cellia	coluzzii	NA	Togo	Afrotropical	Africa
Zimbabwe	Anophelinae	NA	Anopheles coluzzii	Anopheles	Cellia	coluzzii	NA	Zimbabwe	Afrotropical	Africa
Comoros	Anophelinae	NA	Anopheles comorensis	Anopheles	Cellia	comorensis	NA	Comoros	Afrotropical	Africa
Democratic Republic of Congo	Anophelinae	NA	Anopheles confusus	Anopheles	Cellia	confusus	NA	Democratic Republic of the Congo	Afrotropical	Africa
Democratic Republic of Congo	Anophelinae	NA	Anopheles confusus	Anopheles	Cellia	confusus	NA	Democratic Republic of the Congo	Afrotropical	Africa
Ethiopia	Anophelinae	NA	Anopheles confusus	Anopheles	Cellia	confusus	NA	Ethiopia	Afrotropical	Africa
Kenya	Anophelinae	NA	Anopheles confusus	Anopheles	Cellia	confusus	NA	Kenya	Afrotropical	Africa
Mozambique	Anophelinae	NA	Anopheles confusus	Anopheles	Cellia	confusus	NA	Mozambique	Afrotropical	Africa
South Africa	Anophelinae	NA	Anopheles confusus	Anopheles	Cellia	confusus	NA	South Africa	Afrotropical	Africa
Tanzania	Anophelinae	NA	Anopheles confusus	Anopheles	Cellia	confusus	NA	Tanzania	Afrotropical	Africa
Zimbabwe	Anophelinae	NA	Anopheles confusus	Anopheles	Cellia	confusus	NA	Zimbabwe	Afrotropical	Africa
Indonesia	Anophelinae	NA	Anopheles cracens	Anopheles	Cellia	cracens	NA	Indonesia	Oriental	Asia
Malaysia	Anophelinae	NA	Anopheles cracens	Anopheles	Cellia	cracens	NA	Malaysia	Oriental	Asia
Thailand	Anophelinae	NA	Anopheles cracens	Anopheles	Cellia	cracens	NA	Thailand	Oriental	Asia
Philippines	Anophelinae	NA	Anopheles cristatus	Anopheles	Cellia	cristatus	NA	Philippines	Oriental	Asia
Nigeria	Anophelinae	NA	Anopheles cristipalpis	Anopheles	Cellia	cristipalpis	NA	Nigeria	Afrotropical	Africa
Afghanistan	Anophelinae	NA	Anopheles culicifacies	Anopheles	Cellia	culicifacies	NA	Afghanistan	Palearctic	Asia
Bahrain	Anophelinae	NA	Anopheles culicifacies	Anopheles	Cellia	culicifacies	NA	Bahrain	Afrotropical	Asia
Bangladesh	Anophelinae	NA	Anopheles culicifacies	Anopheles	Cellia	culicifacies	NA	Bangladesh	Oriental	Asia
Bhutan	Anophelinae	NA	Anopheles culicifacies	Anopheles	Cellia	culicifacies	NA	Bhutan	Oriental	Asia
Cambodia	Anophelinae	NA	Anopheles culicifacies	Anopheles	Cellia	culicifacies	NA	Cambodia	Oriental	Asia
Cyprus	Anophelinae	NA	Anopheles culicifacies	Anopheles	Cellia	culicifacies	NA	Cyprus	Palearctic	Europe
Eritrea	Anophelinae	NA	Anopheles culicifacies	Anopheles	Cellia	culicifacies	NA	Eritrea	Afrotropical	Africa
Ethiopia	Anophelinae	NA	Anopheles culicifacies	Anopheles	Cellia	culicifacies	NA	Ethiopia	Afrotropical	Africa
India	Anophelinae	NA	Anopheles culicifacies	Anopheles	Cellia	culicifacies	NA	India	Oriental	Asia
Iran	Anophelinae	NA	Anopheles culicifacies	Anopheles	Cellia	culicifacies	NA	Iran	Palearctic	Asia
Iraq	Anophelinae	NA	Anopheles culicifacies	Anopheles	Cellia	culicifacies	NA	Iraq	Palearctic	Asia
Israel	Anophelinae	NA	Anopheles culicifacies	Anopheles	Cellia	culicifacies	NA	Israel	Palearctic	Asia
Jordan	Anophelinae	NA	Anopheles culicifacies	Anopheles	Cellia	culicifacies	NA	Jordan	Palearctic	Asia
Kazakhstan	Anophelinae	NA	Anopheles culicifacies	Anopheles	Cellia	culicifacies	NA	Kazakhstan	Palearctic	Asia
Laos	Anophelinae	NA	Anopheles culicifacies	Anopheles	Cellia	culicifacies	NA	Laos	Oriental	Asia
Malaysia	Anophelinae	NA	Anopheles culicifacies	Anopheles	Cellia	culicifacies	NA	Malaysia	Oriental	Asia
Myanmar	Anophelinae	NA	Anopheles culicifacies	Anopheles	Cellia	culicifacies	NA	Myanmar	Oriental	Asia
Nepal	Anophelinae	NA	Anopheles culicifacies	Anopheles	Cellia	culicifacies	NA	Nepal	Oriental	Asia
Oman	Anophelinae	NA	Anopheles culicifacies	Anopheles	Cellia	culicifacies	NA	Oman	Afrotropical	Asia
Pakistan	Anophelinae	NA	Anopheles culicifacies	Anopheles	Cellia	culicifacies	NA	Pakistan	Palearctic	Asia
China	Anophelinae	NA	Anopheles culicifacies	Anopheles	Cellia	culicifacies	NA	China	Palearctic	Asia
Saudi Arabia	Anophelinae	NA	Anopheles culicifacies	Anopheles	Cellia	culicifacies	NA	Saudi Arabia	Afrotropical	Asia
Somalia	Anophelinae	NA	Anopheles culicifacies	Anopheles	Cellia	culicifacies	NA	Somalia	Afrotropical	Africa
Sri Lanka	Anophelinae	NA	Anopheles culicifacies	Anopheles	Cellia	culicifacies	NA	Sri Lanka	Oriental	Asia
Thailand	Anophelinae	NA	Anopheles culicifacies	Anopheles	Cellia	culicifacies	NA	Thailand	Oriental	Asia
Vietnam	Anophelinae	NA	Anopheles culicifacies	Anopheles	Cellia	culicifacies	NA	Vietnam	Oriental	Asia
Yemen	Anophelinae	NA	Anopheles culicifacies	Anopheles	Cellia	culicifacies	NA	Yemen	Afrotropical	Asia
Socotra Island	Anophelinae	NA	Anopheles culicifacies	Anopheles	Cellia	culicifacies	NA	Yemen	Afrotropical	Asia
Angola	Anophelinae	NA	Anopheles cydippis	Anopheles	Cellia	cydippis	NA	Angola	Afrotropical	Africa
Botswana	Anophelinae	NA	Anopheles cydippis	Anopheles	Cellia	cydippis	NA	Botswana	Afrotropical	Africa
Burkina Faso	Anophelinae	NA	Anopheles cydippis	Anopheles	Cellia	cydippis	NA	Burkina Faso	Afrotropical	Africa
Burundi	Anophelinae	NA	Anopheles cydippis	Anopheles	Cellia	cydippis	NA	Burundi	Afrotropical	Africa
Cameroon	Anophelinae	NA	Anopheles cydippis	Anopheles	Cellia	cydippis	NA	Cameroon	Afrotropical	Africa
Central African Republic	Anophelinae	NA	Anopheles cydippis	Anopheles	Cellia	cydippis	NA	Central African Republic	Afrotropical	Africa
Chad	Anophelinae	NA	Anopheles cydippis	Anopheles	Cellia	cydippis	NA	Chad	Afrotropical	Africa
Democratic Republic of Congo	Anophelinae	NA	Anopheles cydippis	Anopheles	Cellia	cydippis	NA	Democratic Republic of the Congo	Afrotropical	Africa
Republic of Congo	Anophelinae	NA	Anopheles cydippis	Anopheles	Cellia	cydippis	NA	Republic of Congo	Afrotropical	Africa
Ethiopia	Anophelinae	NA	Anopheles cydippis	Anopheles	Cellia	cydippis	NA	Ethiopia	Afrotropical	Africa
Eswatini	Anophelinae	NA	Anopheles cydippis	Anopheles	Cellia	cydippis	NA	Eswatini	Afrotropical	Africa
Madagascar	Anophelinae	NA	Anopheles cydippis	Anopheles	Cellia	cydippis	NA	Madagascar	Afrotropical	Africa
Glorioso and Juan de Nova Islands	Anophelinae	NA	Anopheles cydippis	Anopheles	Cellia	cydippis	NA	France	Palearctic	Europe
Mozambique	Anophelinae	NA	Anopheles cydippis	Anopheles	Cellia	cydippis	NA	Mozambique	Afrotropical	Africa
South Africa	Anophelinae	NA	Anopheles cydippis	Anopheles	Cellia	cydippis	NA	South Africa	Afrotropical	Africa
Rwanda	Anophelinae	NA	Anopheles cydippis	Anopheles	Cellia	cydippis	NA	Rwanda	Afrotropical	Africa
Tanzania	Anophelinae	NA	Anopheles cydippis	Anopheles	Cellia	cydippis	NA	Tanzania	Afrotropical	Africa
Uganda	Anophelinae	NA	Anopheles cydippis	Anopheles	Cellia	cydippis	NA	Uganda	Afrotropical	Africa
Zambia	Anophelinae	NA	Anopheles cydippis	Anopheles	Cellia	cydippis	NA	Zambia	Afrotropical	Africa
Zimbabwe	Anophelinae	NA	Anopheles cydippis	Anopheles	Cellia	cydippis	NA	Zimbabwe	Afrotropical	Africa
Djibouti	Anophelinae	NA	Anopheles dancalicus	Anopheles	Cellia	dancalicus	NA	Djibouti	Afrotropical	Africa
Eritrea	Anophelinae	NA	Anopheles dancalicus	Anopheles	Cellia	dancalicus	NA	Eritrea	Afrotropical	Africa
Ethiopia	Anophelinae	NA	Anopheles dancalicus	Anopheles	Cellia	dancalicus	NA	Ethiopia	Afrotropical	Africa
Somalia	Anophelinae	NA	Anopheles daudi	Anopheles	Cellia	daudi	NA	Somalia	Afrotropical	Africa
Cameroon	Anophelinae	NA	Anopheles deemingi	Anopheles	Cellia	deemingi	NA	Cameroon	Afrotropical	Africa
Nigeria	Anophelinae	NA	Anopheles deemingi	Anopheles	Cellia	deemingi	NA	Nigeria	Afrotropical	Africa
Angola	Anophelinae	NA	Anopheles demeilloni	Anopheles	Cellia	demeilloni	NA	Angola	Afrotropical	Africa
Botswana	Anophelinae	NA	Anopheles demeilloni	Anopheles	Cellia	demeilloni	NA	Botswana	Afrotropical	Africa
Burundi	Anophelinae	NA	Anopheles demeilloni	Anopheles	Cellia	demeilloni	NA	Burundi	Afrotropical	Africa
Cameroon	Anophelinae	NA	Anopheles demeilloni	Anopheles	Cellia	demeilloni	NA	Cameroon	Afrotropical	Africa
Côte d’Ivoire	Anophelinae	NA	Anopheles demeilloni	Anopheles	Cellia	demeilloni	NA	Côte d’Ivoire	Afrotropical	Africa
Democratic Republic of Congo	Anophelinae	NA	Anopheles demeilloni	Anopheles	Cellia	demeilloni	NA	Democratic Republic of the Congo	Afrotropical	Africa
Democratic Republic of Congo	Anophelinae	NA	Anopheles demeilloni	Anopheles	Cellia	demeilloni	NA	Democratic Republic of the Congo	Afrotropical	Africa
Eritrea	Anophelinae	NA	Anopheles demeilloni	Anopheles	Cellia	demeilloni	NA	Eritrea	Afrotropical	Africa
Ethiopia	Anophelinae	NA	Anopheles demeilloni	Anopheles	Cellia	demeilloni	NA	Ethiopia	Afrotropical	Africa
Ghana	Anophelinae	NA	Anopheles demeilloni	Anopheles	Cellia	demeilloni	NA	Ghana	Afrotropical	Africa
Kenya	Anophelinae	NA	Anopheles demeilloni	Anopheles	Cellia	demeilloni	NA	Kenya	Afrotropical	Africa
Malawi	Anophelinae	NA	Anopheles demeilloni	Anopheles	Cellia	demeilloni	NA	Malawi	Afrotropical	Africa
Mauritania	Anophelinae	NA	Anopheles demeilloni	Anopheles	Cellia	demeilloni	NA	Mauritania	Afrotropical	Africa
Mozambique	Anophelinae	NA	Anopheles demeilloni	Anopheles	Cellia	demeilloni	NA	Mozambique	Afrotropical	Africa
Namibia	Anophelinae	NA	Anopheles demeilloni	Anopheles	Cellia	demeilloni	NA	Namibia	Afrotropical	Africa
South Africa	Anophelinae	NA	Anopheles demeilloni	Anopheles	Cellia	demeilloni	NA	South Africa	Afrotropical	Africa
Rwanda	Anophelinae	NA	Anopheles demeilloni	Anopheles	Cellia	demeilloni	NA	Rwanda	Afrotropical	Africa
Somalia	Anophelinae	NA	Anopheles demeilloni	Anopheles	Cellia	demeilloni	NA	Somalia	Afrotropical	Africa
South Sudan	Anophelinae	NA	Anopheles demeilloni	Anopheles	Cellia	demeilloni	NA	South Sudan	Afrotropical	Africa
Sudan	Anophelinae	NA	Anopheles demeilloni	Anopheles	Cellia	demeilloni	NA	Sudan	Afrotropical	Africa
Tanzania	Anophelinae	NA	Anopheles demeilloni	Anopheles	Cellia	demeilloni	NA	Tanzania	Afrotropical	Africa
Uganda	Anophelinae	NA	Anopheles demeilloni	Anopheles	Cellia	demeilloni	NA	Uganda	Afrotropical	Africa
Yemen	Anophelinae	NA	Anopheles demeilloni	Anopheles	Cellia	demeilloni	NA	Yemen	Afrotropical	Asia
Zambia	Anophelinae	NA	Anopheles demeilloni	Anopheles	Cellia	demeilloni	NA	Zambia	Afrotropical	Africa
Zimbabwe	Anophelinae	NA	Anopheles demeilloni	Anopheles	Cellia	demeilloni	NA	Zimbabwe	Afrotropical	Africa
Cambodia	Anophelinae	NA	Anopheles dirus	Anopheles	Cellia	dirus	NA	Cambodia	Oriental	Asia
India	Anophelinae	NA	Anopheles dirus	Anopheles	Cellia	dirus	NA	India	Oriental	Asia
Indonesia	Anophelinae	NA	Anopheles dirus	Anopheles	Cellia	dirus	NA	Indonesia	Oriental	Asia
Laos	Anophelinae	NA	Anopheles dirus	Anopheles	Cellia	dirus	NA	Laos	Oriental	Asia
Malaysia	Anophelinae	NA	Anopheles dirus	Anopheles	Cellia	dirus	NA	Malaysia	Oriental	Asia
Myanmar	Anophelinae	NA	Anopheles dirus	Anopheles	Cellia	dirus	NA	Myanmar	Oriental	Asia
Nepal	Anophelinae	NA	Anopheles dirus	Anopheles	Cellia	dirus	NA	Nepal	Oriental	Asia
China	Anophelinae	NA	Anopheles dirus	Anopheles	Cellia	dirus	NA	China	Palearctic	Asia
Taiwan	Anophelinae	NA	Anopheles dirus	Anopheles	Cellia	dirus	NA	China	Palearctic	Asia
Thailand	Anophelinae	NA	Anopheles dirus	Anopheles	Cellia	dirus	NA	Thailand	Oriental	Asia
Vietnam	Anophelinae	NA	Anopheles dirus	Anopheles	Cellia	dirus	NA	Vietnam	Oriental	Asia
Philippines	Anophelinae	NA	Anopheles dispar	Anopheles	Cellia	dispar	NA	Philippines	Oriental	Asia
Angola	Anophelinae	NA	Anopheles distinctus	Anopheles	Cellia	distinctus	NA	Angola	Afrotropical	Africa
Botswana	Anophelinae	NA	Anopheles distinctus	Anopheles	Cellia	distinctus	NA	Botswana	Afrotropical	Africa
Democratic Republic of Congo	Anophelinae	NA	Anopheles distinctus	Anopheles	Cellia	distinctus	NA	Democratic Republic of the Congo	Afrotropical	Africa
Democratic Republic of Congo	Anophelinae	NA	Anopheles distinctus	Anopheles	Cellia	distinctus	NA	Democratic Republic of the Congo	Afrotropical	Africa
Malawi	Anophelinae	NA	Anopheles distinctus	Anopheles	Cellia	distinctus	NA	Malawi	Afrotropical	Africa
Namibia	Anophelinae	NA	Anopheles distinctus	Anopheles	Cellia	distinctus	NA	Namibia	Afrotropical	Africa
Tanzania	Anophelinae	NA	Anopheles distinctus	Anopheles	Cellia	distinctus	NA	Tanzania	Afrotropical	Africa
Zambia	Anophelinae	NA	Anopheles distinctus	Anopheles	Cellia	distinctus	NA	Zambia	Afrotropical	Africa
Zimbabwe	Anophelinae	NA	Anopheles distinctus	Anopheles	Cellia	distinctus	NA	Zimbabwe	Afrotropical	Africa
Benin	Anophelinae	NA	Anopheles domicolus	Anopheles	Cellia	domicolus	NA	Benin	Afrotropical	Africa
Burkina Faso	Anophelinae	NA	Anopheles domicolus	Anopheles	Cellia	domicolus	NA	Burkina Faso	Afrotropical	Africa
Cameroon	Anophelinae	NA	Anopheles domicolus	Anopheles	Cellia	domicolus	NA	Cameroon	Afrotropical	Africa
Central African Republic	Anophelinae	NA	Anopheles domicolus	Anopheles	Cellia	domicolus	NA	Central African Republic	Afrotropical	Africa
Côte d’Ivoire	Anophelinae	NA	Anopheles domicolus	Anopheles	Cellia	domicolus	NA	Côte d’Ivoire	Afrotropical	Africa
Democratic Republic of Congo	Anophelinae	NA	Anopheles domicolus	Anopheles	Cellia	domicolus	NA	Democratic Republic of the Congo	Afrotropical	Africa
Democratic Republic of Congo	Anophelinae	NA	Anopheles domicolus	Anopheles	Cellia	domicolus	NA	Democratic Republic of the Congo	Afrotropical	Africa
Ethiopia	Anophelinae	NA	Anopheles domicolus	Anopheles	Cellia	domicolus	NA	Ethiopia	Afrotropical	Africa
Ghana	Anophelinae	NA	Anopheles domicolus	Anopheles	Cellia	domicolus	NA	Ghana	Afrotropical	Africa
Guinea	Anophelinae	NA	Anopheles domicolus	Anopheles	Cellia	domicolus	NA	Guinea	Afrotropical	Africa
Mali	Anophelinae	NA	Anopheles domicolus	Anopheles	Cellia	domicolus	NA	Mali	Afrotropical	Africa
Mauritania	Anophelinae	NA	Anopheles domicolus	Anopheles	Cellia	domicolus	NA	Mauritania	Afrotropical	Africa
Niger	Anophelinae	NA	Anopheles domicolus	Anopheles	Cellia	domicolus	NA	Niger	Afrotropical	Africa
Nigeria	Anophelinae	NA	Anopheles domicolus	Anopheles	Cellia	domicolus	NA	Nigeria	Afrotropical	Africa
Senegal	Anophelinae	NA	Anopheles domicolus	Anopheles	Cellia	domicolus	NA	Senegal	Afrotropical	Africa
Sierra Leone	Anophelinae	NA	Anopheles domicolus	Anopheles	Cellia	domicolus	NA	Sierra Leone	Afrotropical	Africa
Seychelles	Anophelinae	NA	Anopheles domicolus	Anopheles	Cellia	domicolus	NA	Seychelles	Afrotropical	Africa
[truncated: 17,970 more rows]
