# Supplementary material for: Low coverage of species constrains the use of DNA barcoding to assess mosquito biodiversity
Source: Sci Rep. 2024 Mar 28;14:7432. doi: 10.1038/s41598-024-58071-1 (PMC10978826; doi:10.1038/s41598-024-58071-1)
Supplement: Supplementary file 2 — Supplementary Information 2. [file 41598_2024_58071_MOESM2_ESM.zip]

Archive with 1 entries (1 files):
- SuppData2.csv
