# Supplementary material for: Low coverage of species constrains the use of DNA barcoding to assess mosquito biodiversity
Source: Sci Rep. 2024 Mar 28;14:7432. doi: 10.1038/s41598-024-58071-1 (PMC10978826; doi:10.1038/s41598-024-58071-1)
Supplement: Supplementary file 2 — Supplementary Information 2. [file 41598_2024_58071_MOESM2_ESM.zip › SuppData2.csv]

Low coverage of species constrains the use of DNA barcoding to assess mosquito biodiversity.;;;;;;
Supplementary Data 2 � Data set BS_01.;;;;;;
,"processid","sampleid","recordID","catalognum","fieldnum","institution_storing","collection_code","bin_uri","phylum_taxID","phylum_name","class_taxID","class_name","order_taxID","order_name","family_taxID","family_name","subfamily_taxID","subfamily_name","genus_taxID","genus_name","species_taxID","species_name","subspecies_taxID","subspecies_name","identification_provided_by","identification_met…
1,"GBDP48924-19","KU186981",9942116,NA,"KU186981","Mined from GenBank, NCBI",NA,"BOLD:ACK8488",20,"Arthropoda",82,"Insecta",127,"Diptera",1730,"Culicidae",2142,"Culicinae",24551,"Aedeomyia",324589,"Aedeomyia africana",NA,NA,NA,NA,"Neveu-Lemaire, 1906",NA,NA,NA,NA,NA,NA,NA,NA,NA,NA,NA,NA,NA,NA,NA,NA,NA,NA,NA,0.45416,36.0778,NA,NA,NA,NA,NA,NA,"Kenya",NA,"",NA,NA,NA,NA,NA,NA,NA,NA,NA,NA,NA,10977499,…
2,"GBMIN56120-17","KU186980",8395735,NA,"","Mined from GenBank, NCBI",NA,"BOLD:ACK8488",20,"Arthropoda",82,"Insecta",127,"Diptera",1730,"Culicidae",2142,"Culicinae",24551,"Aedeomyia",324589,"Aedeomyia africana",NA,NA,NA,NA,"Neveu-Lemaire, 1906",NA,NA,NA,NA,NA,NA,NA,NA,NA,NA,NA,NA,NA,NA,NA,NA,NA,NA,NA,0.45416,36.0778,NA,NA,NA,NA,NA,NA,"Kenya",NA,"Logumgum",NA,NA,NA,NA,NA,NA,NA,NA,NA,NA,NA,9692674,…
3,"GBMIN56121-17","KU186985",8395736,NA,"","Mined from GenBank, NCBI",NA,"BOLD:ACK8488",20,"Arthropoda",82,"Insecta",127,"Diptera",1730,"Culicidae",2142,"Culicinae",24551,"Aedeomyia",324589,"Aedeomyia africana",NA,NA,NA,NA,"Neveu-Lemaire, 1906",NA,NA,NA,NA,NA,NA,NA,NA,NA,NA,NA,NA,NA,NA,NA,NA,NA,NA,NA,0.45416,36.0778,NA,NA,NA,NA,NA,NA,"Kenya",NA,"Logumgum",NA,NA,NA,NA,NA,NA,NA,NA,NA,NA,NA,9692678,…
4,"GBMIN56122-17","KU186982",8395737,NA,"","Mined from GenBank, NCBI",NA,"BOLD:ACK8488",20,"Arthropoda",82,"Insecta",127,"Diptera",1730,"Culicidae",2142,"Culicinae",24551,"Aedeomyia",324589,"Aedeomyia africana",NA,NA,NA,NA,"Neveu-Lemaire, 1906",NA,NA,NA,NA,NA,NA,NA,NA,NA,NA,NA,NA,NA,NA,NA,NA,NA,NA,NA,0.45416,36.0778,NA,NA,NA,NA,NA,NA,"Kenya",NA,"Logumgum",NA,NA,NA,NA,NA,NA,NA,NA,NA,NA,NA,9692675,…
5,"GBMND38166-21","LC473725",12818976,NA,"LC473725","Mined from GenBank, NCBI",NA,"BOLD:ADV5603",20,"Arthropoda",82,"Insecta",127,"Diptera",1730,"Culicidae",2142,"Culicinae",24551,"Aedeomyia",324589,"Aedeomyia africana",NA,NA,NA,NA,"Neveu-Lemaire, 1906",NA,NA,NA,NA,NA,NA,NA,NA,NA,NA,NA,NA,NA,NA,NA,NA,NA,NA,NA,-14.5702,35.4055,NA,NA,NA,NA,NA,NA,"Malawi",NA,"",NA,NA,NA,NA,NA,NA,NA,NA,NA,NA,NA,14134…
6,"GBMND38167-21","LC473726",12818977,NA,"LC473726","Mined from GenBank, NCBI",NA,"BOLD:ACK8488",20,"Arthropoda",82,"Insecta",127,"Diptera",1730,"Culicidae",2142,"Culicinae",24551,"Aedeomyia",324589,"Aedeomyia africana",NA,NA,NA,NA,"Neveu-Lemaire, 1906",NA,NA,NA,NA,NA,NA,NA,NA,NA,NA,NA,NA,NA,NA,NA,NA,NA,NA,NA,-16.535,35.1388,NA,NA,NA,NA,NA,NA,"Malawi",NA,"",NA,NA,NA,NA,NA,NA,NA,NA,NA,NA,NA,141344…
7,"GBDP1668-06","AY729969",489147,"","","Mined from GenBank, NCBI",NA,"",20,"Arthropoda",82,"Insecta",127,"Diptera",1730,"Culicidae",2142,"Culicinae",24551,"Aedeomyia",24552,"Aedeomyia catasticta",NA,NA,NA,NA,"Knab, 1909",NA,NA,NA,NA,NA,NA,NA,NA,NA,NA,NA,NA,NA,NA,NA,NA,NA,"",NA,NA,NA,NA,NA,NA,NA,NA,NA,"India","Maharashtra","Maharashtra",NA,NA,NA,NA,NA,NA,NA,NA,NA,NA,NA,3104660,"COI-5P","AY729969"…
8,"GBDP50397-19","MK033247",9943589,NA,"MK033247","Mined from GenBank, NCBI",NA,"BOLD:ADV5603",20,"Arthropoda",82,"Insecta",127,"Diptera",1730,"Culicidae",2142,"Culicinae",24551,"Aedeomyia",921669,"Aedeomyia madagascarica",NA,NA,NA,NA,NA,NA,NA,NA,NA,NA,NA,NA,NA,NA,NA,NA,NA,NA,NA,NA,NA,NA,NA,NA,NA,NA,NA,NA,NA,NA,NA,NA,"Madagascar",NA,NA,NA,NA,NA,NA,NA,NA,NA,NA,NA,NA,NA,10980141,"COI-5P","MK033247"…
9,"GBDP6738-09","AF417729",1035393,"AF417729","","Mined from GenBank, NCBI",NA,"",20,"Arthropoda",82,"Insecta",127,"Diptera",1730,"Culicidae",2142,"Culicinae",24551,"Aedeomyia",172801,"Aedeomyia squamipennis",NA,NA,"","","Lynch Arribalzaga, 1878",NA,"","",NA,"",NA,NA,NA,NA,"","","","","",NA,NA,NA,NA,"",NA,NA,"",NA,NA,NA,NA,NA,"Brazil","","","","",NA,NA,NA,NA,NA,NA,NA,NA,NA,3104661,"COI-5P","AF417…
10,"GBMIN56127-17","KT766384",8395742,"","","Mined from GenBank, NCBI",NA,"BOLD:ADK3147",20,"Arthropoda",82,"Insecta",127,"Diptera",1730,"Culicidae",2142,"Culicinae",24551,"Aedeomyia",172801,"Aedeomyia squamipennis",NA,NA,"","","Lynch Arribalzaga, 1878",NA,"","",NA,"",NA,NA,NA,NA,"","","","","",NA,NA,NA,NA,"",9.35,-75.94,"",NA,NA,NA,NA,NA,"Colombia","","Cordoba, San Bernardo del Viento, `La Balsa…
11,"GBMIN56128-17","KT766385",8395743,"","","Mined from GenBank, NCBI",NA,"BOLD:ADK2547",20,"Arthropoda",82,"Insecta",127,"Diptera",1730,"Culicidae",2142,"Culicinae",24551,"Aedeomyia",172801,"Aedeomyia squamipennis",NA,NA,"","","Lynch Arribalzaga, 1878",NA,"","",NA,"",NA,NA,NA,NA,"","","","","",NA,NA,NA,NA,"",9.35,-75.94,"",NA,NA,NA,NA,NA,"Colombia","","Cordoba, San Bernardo del Viento, `La Balsa…
12,"GBMIN56129-17","KT766389",8395744,"","","Mined from GenBank, NCBI",NA,"BOLD:ADK2547",20,"Arthropoda",82,"Insecta",127,"Diptera",1730,"Culicidae",2142,"Culicinae",24551,"Aedeomyia",172801,"Aedeomyia squamipennis",NA,NA,"","","Lynch Arribalzaga, 1878",NA,"","",NA,"",NA,NA,NA,NA,"","","","","",NA,NA,NA,NA,"",9.35,-75.94,"",NA,NA,NA,NA,NA,"Colombia","","Cordoba, San Bernardo del Viento, `La Balsa…
13,"GBMIN56130-17","KT766387",8395745,"","","Mined from GenBank, NCBI",NA,"BOLD:ADK2547",20,"Arthropoda",82,"Insecta",127,"Diptera",1730,"Culicidae",2142,"Culicinae",24551,"Aedeomyia",172801,"Aedeomyia squamipennis",NA,NA,"","","Lynch Arribalzaga, 1878",NA,"","",NA,"",NA,NA,NA,NA,"","","","","",NA,NA,NA,NA,"",9.35,-75.94,"",NA,NA,NA,NA,NA,"Colombia","","Cordoba, San Bernardo del Viento, `La Balsa…
14,"GBMIN56131-17","KT766386",8395746,"","","Mined from GenBank, NCBI",NA,"BOLD:ADK2547",20,"Arthropoda",82,"Insecta",127,"Diptera",1730,"Culicidae",2142,"Culicinae",24551,"Aedeomyia",172801,"Aedeomyia squamipennis",NA,NA,"","","Lynch Arribalzaga, 1878",NA,"","",NA,"",NA,NA,NA,NA,"","","","","",NA,NA,NA,NA,"",9.35,-75.94,"",NA,NA,NA,NA,NA,"Colombia","","Cordoba, San Bernardo del Viento, `La Balsa…
15,"GBMIN56132-17","KT766390",8395747,"","","Mined from GenBank, NCBI",NA,"BOLD:ADK2547",20,"Arthropoda",82,"Insecta",127,"Diptera",1730,"Culicidae",2142,"Culicinae",24551,"Aedeomyia",172801,"Aedeomyia squamipennis",NA,NA,"","","Lynch Arribalzaga, 1878",NA,"","",NA,"",NA,NA,NA,NA,"","","","","",NA,NA,NA,NA,"",9.35,-75.94,"",NA,NA,NA,NA,NA,"Colombia","","Cordoba, San Bernardo del Viento, `La Balsa…
16,"GBMIN56133-17","KT766388",8395748,"","","Mined from GenBank, NCBI",NA,"BOLD:ADK2547",20,"Arthropoda",82,"Insecta",127,"Diptera",1730,"Culicidae",2142,"Culicinae",24551,"Aedeomyia",172801,"Aedeomyia squamipennis",NA,NA,"","","Lynch Arribalzaga, 1878",NA,"","",NA,"",NA,NA,NA,NA,"","","","","",NA,NA,NA,NA,"",9.35,-75.94,"",NA,NA,NA,NA,NA,"Colombia","","Cordoba, San Bernardo del Viento, `La Balsa…
17,"GBMIN56134-17","KT766383",8395749,"","","Mined from GenBank, NCBI",NA,"BOLD:ADK2547",20,"Arthropoda",82,"Insecta",127,"Diptera",1730,"Culicidae",2142,"Culicinae",24551,"Aedeomyia",172801,"Aedeomyia squamipennis",NA,NA,"","","Lynch Arribalzaga, 1878",NA,"","",NA,"",NA,NA,NA,NA,"","","","","",NA,NA,NA,NA,"",9.35,-75.94,"",NA,NA,NA,NA,NA,"Colombia","","Cordoba, San Bernardo del Viento, `La Balsa…
18,"GBMNA46231-19","MK575473",10773705,"","MK575473","Mined from GenBank, NCBI",NA,"BOLD:AAG3843",20,"Arthropoda",82,"Insecta",127,"Diptera",1730,"Culicidae",2142,"Culicinae",24551,"Aedeomyia",172801,"Aedeomyia squamipennis",NA,NA,"","","Lynch Arribalzaga, 1878",NA,"","",NA,"",NA,NA,NA,NA,"","","","","",NA,NA,NA,NA,"",NA,NA,"",NA,NA,NA,NA,NA,"Brazil","","","","",NA,NA,NA,NA,NA,NA,NA,NA,NA,1229114…
19,"GMAFR213-15","BIOUG24338-F07",6323382,"BIOUG24338-F07","GMP#05442","Museo Argentino de Ciencias Naturales, Bernardino Rivadavia",NA,"BOLD:ABU8079",20,"Arthropoda",82,"Insecta",127,"Diptera",1730,"Culicidae",2142,"Culicinae",24551,"Aedeomyia",172801,"Aedeomyia squamipennis",NA,NA,"Kate Perez","BIN Taxonomy Match","Lynch Arribalzaga, 1878",NA,"Vouchered:Registered Collection","Whole Voucher",NA…
20,"GMAFR298-15","BIOUG24611-D02",6323467,"BIOUG24611-D02","GMP#05442","Museo Argentino de Ciencias Naturales, Bernardino Rivadavia",NA,"BOLD:ABU8079",20,"Arthropoda",82,"Insecta",127,"Diptera",1730,"Culicidae",2142,"Culicinae",24551,"Aedeomyia",172801,"Aedeomyia squamipennis",NA,NA,"Kate Perez","BIN Taxonomy Match","Lynch Arribalzaga, 1878",NA,"Vouchered:Registered Collection","Whole Voucher",NA…
21,"GMAFV923-15","BIOUG25454-A03",6439281,"BIOUG25454-A03","GMP#05450","Museo Argentino de Ciencias Naturales, Bernardino Rivadavia",NA,"BOLD:ABU8079",20,"Arthropoda",82,"Insecta",127,"Diptera",1730,"Culicidae",2142,"Culicinae",24551,"Aedeomyia",172801,"Aedeomyia squamipennis",NA,NA,"Kate Perez","BIN Taxonomy Match","Lynch Arribalzaga, 1878",NA,"Vouchered:Registered Collection","Whole Voucher",NA…
22,"GMAFV940-15","BIOUG25454-B08",6439298,"BIOUG25454-B08","GMP#05450","Museo Argentino de Ciencias Naturales, Bernardino Rivadavia",NA,"BOLD:ABU8079",20,"Arthropoda",82,"Insecta",127,"Diptera",1730,"Culicidae",2142,"Culicinae",24551,"Aedeomyia",172801,"Aedeomyia squamipennis",NA,NA,"Kate Perez","BIN Taxonomy Match","Lynch Arribalzaga, 1878",NA,"Vouchered:Registered Collection","Whole Voucher",NA…
23,"MOSA055-17","CIEC-Fo-17-09",7811569,"CIEC-Fo-17-09","Fo-17-09","Universidad Nacional de Cordoba, Centro de Investigaciones Entomologicas de Cordoba",NA,"BOLD:AAU0835",20,"Arthropoda",82,"Insecta",127,"Diptera",1730,"Culicidae",2142,"Culicinae",24551,"Aedeomyia",172801,"Aedeomyia squamipennis",NA,NA,"Magdalena Laurito","","Lynch Arribalzaga, 1878",NA,"","",NA,"M Laurito",NA,NA,NA,NA,"","","Adu…
24,"MOSA062-17","CIEC-Fo-17-29",7811576,"CIEC-Fo-17-29","Fo-17-29","Universidad Nacional de Cordoba, Centro de Investigaciones Entomologicas de Cordoba",NA,"BOLD:ABU8079",20,"Arthropoda",82,"Insecta",127,"Diptera",1730,"Culicidae",2142,"Culicinae",24551,"Aedeomyia",172801,"Aedeomyia squamipennis",NA,NA,"Magdalena Laurito","","Lynch Arribalzaga, 1878",NA,"","",NA,"MF Branda",NA,NA,NA,NA,"","","Adu…
25,"MOSA071-17","CIEC-Fo-17-36",7811585,"CIEC-Fo-17-36","Fo-17-36","Universidad Nacional de Cordoba, Centro de Investigaciones Entomologicas de Cordoba",NA,"BOLD:ABU8079",20,"Arthropoda",82,"Insecta",127,"Diptera",1730,"Culicidae",2142,"Culicinae",24551,"Aedeomyia",172801,"Aedeomyia squamipennis",NA,NA,"Magdalena Laurito","","Lynch Arribalzaga, 1878",NA,"","",NA,"MF Branda",NA,NA,NA,NA,"","","Adu…
26,"MOSA171-18","CIEC-Fo-17-22",8646082,"CIEC-Fo-17-22","Fo-17-22","Universidad Nacional de Cordoba, Centro de Investigaciones Entomologicas de Cordoba",NA,"BOLD:AAU0835",20,"Arthropoda",82,"Insecta",127,"Diptera",1730,"Culicidae",2142,"Culicinae",24551,"Aedeomyia",172801,"Aedeomyia squamipennis",NA,NA,"Magdalena Laurito","","Lynch Arribalzaga, 1878",NA,"","",NA,"M Laurito",NA,NA,NA,NA,"","","Adu…
27,"MOAV070-15","VAITC4333",5590646,"VAITC4333",NA,"State Government of Victoria, Dept. of Primary Industries, Victorian Agricultural Insect Collection",NA,"BOLD:ACS5213",20,"Arthropoda",82,"Insecta",127,"Diptera",1730,"Culicidae",2142,"Culicinae",24551,"Aedeomyia",677762,"Aedeomyia venustipes",NA,NA,"Karen L Brown",NA,NA,NA,NA,"Leg",NA,"Victorian Arbovirus Disease Control Program",NA,NA,NA,"EVS …
28,"MOAV098-15","VAITC4560A",5590674,"VAITC4560A",NA,"State Government of Victoria, Dept. of Primary Industries, Victorian Agricultural Insect Collection",NA,"BOLD:ACS5213",20,"Arthropoda",82,"Insecta",127,"Diptera",1730,"Culicidae",2142,"Culicinae",24551,"Aedeomyia",677762,"Aedeomyia venustipes",NA,NA,"Karen L Brown",NA,NA,NA,NA,"Leg",NA,"Victorian Arbovirus Disease Control Program",NA,NA,NA,"BG…
29,"MOAV099-15","VAITC4560B",5590675,"VAITC4560B",NA,"State Government of Victoria, Dept. of Primary Industries, Victorian Agricultural Insect Collection",NA,"BOLD:ACS5213",20,"Arthropoda",82,"Insecta",127,"Diptera",1730,"Culicidae",2142,"Culicinae",24551,"Aedeomyia",677762,"Aedeomyia venustipes",NA,NA,"Karen L Brown",NA,NA,NA,NA,"Leg",NA,"Victorian Arbovirus Disease Control Program",NA,NA,NA,"BG…
30,"GBMIN56123-17","KU186984",8395738,NA,"","Mined from GenBank, NCBI",NA,"BOLD:ACK8488",20,"Arthropoda",82,"Insecta",127,"Diptera",1730,"Culicidae",2142,"Culicinae",24551,"Aedeomyia",324608,"Aedeomyia furfurea",NA,NA,NA,NA,"Enderlein, 1923",NA,NA,NA,NA,NA,NA,NA,NA,NA,NA,NA,NA,NA,NA,NA,NA,NA,NA,NA,0.462,36.097,NA,NA,NA,NA,NA,NA,"Kenya",NA,"Sirata",NA,NA,NA,NA,NA,NA,NA,NA,NA,NA,NA,9692677,"COI-5P"…
31,"GBMIN56124-17","KU186983",8395739,NA,"","Mined from GenBank, NCBI",NA,"BOLD:ACK8488",20,"Arthropoda",82,"Insecta",127,"Diptera",1730,"Culicidae",2142,"Culicinae",24551,"Aedeomyia",324608,"Aedeomyia furfurea",NA,NA,NA,NA,"Enderlein, 1923",NA,NA,NA,NA,NA,NA,NA,NA,NA,NA,NA,NA,NA,NA,NA,NA,NA,NA,NA,0.462,36.097,NA,NA,NA,NA,NA,NA,"Kenya",NA,"Sirata",NA,NA,NA,NA,NA,NA,NA,NA,NA,NA,NA,9692676,"COI-5P"…
32,"GBMIN56125-17","KU186986",8395740,NA,"","Mined from GenBank, NCBI",NA,"BOLD:ACK8488",20,"Arthropoda",82,"Insecta",127,"Diptera",1730,"Culicidae",2142,"Culicinae",24551,"Aedeomyia",324608,"Aedeomyia furfurea",NA,NA,NA,NA,"Enderlein, 1923",NA,NA,NA,NA,NA,NA,NA,NA,NA,NA,NA,NA,NA,NA,NA,NA,NA,NA,NA,0.462,36.097,NA,NA,NA,NA,NA,NA,"Kenya",NA,"Sirata",NA,NA,NA,NA,NA,NA,NA,NA,NA,NA,NA,9692679,"COI-5P"…
33,"GBMIN56126-17","KU186979",8395741,NA,"","Mined from GenBank, NCBI",NA,"BOLD:ACK8488",20,"Arthropoda",82,"Insecta",127,"Diptera",1730,"Culicidae",2142,"Culicinae",24551,"Aedeomyia",324608,"Aedeomyia furfurea",NA,NA,NA,NA,"Enderlein, 1923",NA,NA,NA,NA,NA,NA,NA,NA,NA,NA,NA,NA,NA,NA,NA,NA,NA,NA,NA,0.462,36.097,NA,NA,NA,NA,NA,NA,"Kenya",NA,"Sirata",NA,NA,NA,NA,NA,NA,NA,NA,NA,NA,NA,9692673,"COI-5P"…
34,"GBMND38168-21","LC473727",12818978,NA,"LC473727","Mined from GenBank, NCBI",NA,"BOLD:AEH5592",20,"Arthropoda",82,"Insecta",127,"Diptera",1730,"Culicidae",2142,"Culicinae",24551,"Aedeomyia",324608,"Aedeomyia furfurea",NA,NA,NA,NA,"Enderlein, 1923",NA,NA,NA,NA,NA,NA,NA,NA,NA,NA,NA,NA,NA,NA,NA,NA,NA,NA,NA,-12.5147,34.1777,NA,NA,NA,NA,NA,NA,"Malawi",NA,"",NA,NA,NA,NA,NA,NA,NA,NA,NA,NA,NA,14134448…
35,"MOSN1773-18","MOS.D14.000052",9506754,NA,"MOS.D14.000052","NEON Biorepository at Arizona State University",NA,"BOLD:ADQ7104",20,"Arthropoda",82,"Insecta",127,"Diptera",1730,"Culicidae",2142,"Culicinae",6438,"Aedes",893148,"Aedes papago",NA,NA,"NEON Technician","morphological",NA,NA,"Vouchered:Registered Collection","leg",NA,"National Ecological Observatory Network, United States",NA,NA,"14727…
36,"MOSN1809-18","MOS.D14.000092",9506790,NA,"MOS.D14.000092","NEON Biorepository at Arizona State University",NA,"BOLD:ADQ7104",20,"Arthropoda",82,"Insecta",127,"Diptera",1730,"Culicidae",2142,"Culicinae",6438,"Aedes",893148,"Aedes papago",NA,NA,"NEON Technician","morphological",NA,NA,"Vouchered:Registered Collection","leg",NA,"National Ecological Observatory Network, United States",NA,NA,"15017…
37,"MOSN1810-18","MOS.D14.000093",9506791,NA,"MOS.D14.000093","NEON Biorepository at Arizona State University",NA,"BOLD:ADQ7104",20,"Arthropoda",82,"Insecta",127,"Diptera",1730,"Culicidae",2142,"Culicinae",6438,"Aedes",893148,"Aedes papago",NA,NA,"NEON Technician","morphological",NA,NA,"Vouchered:Registered Collection","leg",NA,"National Ecological Observatory Network, United States",NA,NA,"15017…
38,"MOSN1811-18","MOS.D14.000094",9506792,NA,"MOS.D14.000094","NEON Biorepository at Arizona State University",NA,"BOLD:ADQ7104",20,"Arthropoda",82,"Insecta",127,"Diptera",1730,"Culicidae",2142,"Culicinae",6438,"Aedes",893148,"Aedes papago",NA,NA,"NEON Technician","morphological",NA,NA,"Vouchered:Registered Collection","leg",NA,"National Ecological Observatory Network, United States",NA,NA,"15017…
39,"MOSN1812-18","MOS.D14.000095",9506793,NA,"MOS.D14.000095","NEON Biorepository at Arizona State University",NA,"BOLD:ADQ7104",20,"Arthropoda",82,"Insecta",127,"Diptera",1730,"Culicidae",2142,"Culicinae",6438,"Aedes",893148,"Aedes papago",NA,NA,"NEON Technician","morphological",NA,NA,"Vouchered:Registered Collection","leg",NA,"National Ecological Observatory Network, United States",NA,NA,"15017…
40,"MOSN1814-18","MOS.D14.000097",9506795,NA,"MOS.D14.000097","NEON Biorepository at Arizona State University",NA,"BOLD:ADQ7104",20,"Arthropoda",82,"Insecta",127,"Diptera",1730,"Culicidae",2142,"Culicinae",6438,"Aedes",893148,"Aedes papago",NA,NA,"NEON Technician","morphological",NA,NA,"Vouchered:Registered Collection","leg",NA,"National Ecological Observatory Network, United States",NA,NA,"15018…
41,"MOSN1815-18","MOS.D14.000098",9506796,NA,"MOS.D14.000098","NEON Biorepository at Arizona State University",NA,"BOLD:ADQ7104",20,"Arthropoda",82,"Insecta",127,"Diptera",1730,"Culicidae",2142,"Culicinae",6438,"Aedes",893148,"Aedes papago",NA,NA,"NEON Technician","morphological",NA,NA,"Vouchered:Registered Collection","leg",NA,"National Ecological Observatory Network, United States",NA,NA,"15018…
42,"MOSN1816-18","MOS.D14.000099",9506797,NA,"MOS.D14.000099","NEON Biorepository at Arizona State University",NA,"BOLD:ADQ7104",20,"Arthropoda",82,"Insecta",127,"Diptera",1730,"Culicidae",2142,"Culicinae",6438,"Aedes",893148,"Aedes papago",NA,NA,"NEON Technician","morphological",NA,NA,"Vouchered:Registered Collection","leg",NA,"National Ecological Observatory Network, United States",NA,NA,"15029…
43,"MOSN3654-19","MOS.D14.000113",10302506,NA,"","National Ecological Observatory Network, United States",NA,"BOLD:ADQ7104",20,"Arthropoda",82,"Insecta",127,"Diptera",1730,"Culicidae",2142,"Culicinae",6438,"Aedes",893148,"Aedes papago",NA,NA,"","",NA,NA,"Vouchered:Registered Collection","leg",NA,"National Ecological Observatory Network, United States",NA,NA,"1534430880","","SRER","CO2 trapping","…
44,"MOSN3659-19","MOS.D14.000118",10302511,NA,"","National Ecological Observatory Network, United States",NA,"BOLD:ADQ7104",20,"Arthropoda",82,"Insecta",127,"Diptera",1730,"Culicidae",2142,"Culicinae",6438,"Aedes",893148,"Aedes papago",NA,NA,"","",NA,NA,"Vouchered:Registered Collection","leg",NA,"National Ecological Observatory Network, United States",NA,NA,"1539266640","","SRER","CO2 trapping","…
45,"MOSN3965-19","MOS.D14.000034",10354504,NA,"MOS.D14.000034","National Ecological Observatory Network, United States",NA,"BOLD:ADQ7104",20,"Arthropoda",82,"Insecta",127,"Diptera",1730,"Culicidae",2142,"Culicinae",6438,"Aedes",893148,"Aedes papago",NA,NA,"NEON Technician","morphological",NA,NA,"Vouchered:Registered Collection","leg",NA,"National Ecological Observatory Network, United States",NA,…
46,"MOSN3966-19","MOS.D14.000035",10354505,NA,"MOS.D14.000035","National Ecological Observatory Network, United States",NA,"BOLD:ADQ7104",20,"Arthropoda",82,"Insecta",127,"Diptera",1730,"Culicidae",2142,"Culicinae",6438,"Aedes",893148,"Aedes papago",NA,NA,"NEON Technician","morphological",NA,NA,"Vouchered:Registered Collection","leg",NA,"National Ecological Observatory Network, United States",NA,…
47,"MOSN9395-22","MOS.D14.000188",15256210,NA,"MOS.D14.000188","National Ecological Observatory Network, United States",NA,"BOLD:ADQ7104",20,"Arthropoda",82,"Insecta",127,"Diptera",1730,"Culicidae",2142,"Culicinae",6438,"Aedes",893148,"Aedes papago",NA,NA,"NEON Technician","morphological",NA,NA,"","leg",NA,"National Ecological Observatory Network, United States",NA,NA,"1627566420","Collection Dat…
48,"MOSN9412-22","MOS.D14.000205",15256249,NA,"MOS.D14.000205","National Ecological Observatory Network, United States",NA,"BOLD:ADQ7104",20,"Arthropoda",82,"Insecta",127,"Diptera",1730,"Culicidae",2142,"Culicinae",6438,"Aedes",893148,"Aedes papago",NA,NA,"NEON Technician","morphological",NA,NA,"","leg",NA,"National Ecological Observatory Network, United States",NA,NA,"1630026000","Collection Dat…
49,"MOSN9413-22","MOS.D14.000206",15256251,NA,"MOS.D14.000206","National Ecological Observatory Network, United States",NA,"BOLD:ADQ7104",20,"Arthropoda",82,"Insecta",127,"Diptera",1730,"Culicidae",2142,"Culicinae",6438,"Aedes",893148,"Aedes papago",NA,NA,"NEON Technician","morphological",NA,NA,"","leg",NA,"National Ecological Observatory Network, United States",NA,NA,"1629987180","Collection Dat…
50,"MOSN9414-22","MOS.D14.000207",15256254,NA,"MOS.D14.000207","National Ecological Observatory Network, United States",NA,"BOLD:ADQ7104",20,"Arthropoda",82,"Insecta",127,"Diptera",1730,"Culicidae",2142,"Culicinae",6438,"Aedes",893148,"Aedes papago",NA,NA,"NEON Technician","morphological",NA,NA,"","leg",NA,"National Ecological Observatory Network, United States",NA,NA,"1629987180","Collection Dat…
51,"MOSN9420-22","MOS.D14.000213",15256267,NA,"MOS.D14.000213","National Ecological Observatory Network, United States",NA,"BOLD:ADQ7104",20,"Arthropoda",82,"Insecta",127,"Diptera",1730,"Culicidae",2142,"Culicinae",6438,"Aedes",893148,"Aedes papago",NA,NA,"NEON Technician","morphological",NA,NA,"","leg",NA,"National Ecological Observatory Network, United States",NA,NA,"1629986400","Collection Dat…
52,"MOSN9425-22","MOS.D14.000218",15256279,NA,"MOS.D14.000218","National Ecological Observatory Network, United States",NA,"BOLD:ADQ7104",20,"Arthropoda",82,"Insecta",127,"Diptera",1730,"Culicidae",2142,"Culicinae",6438,"Aedes",893148,"Aedes papago",NA,NA,"NEON Technician","morphological",NA,NA,"","leg",NA,"National Ecological Observatory Network, United States",NA,NA,"1632406440","Collection Dat…
53,"GBMNB25086-20","MT192960",11584752,NA,"MT192960","Mined from GenBank, NCBI",NA,"BOLD:AED2194",20,"Arthropoda",82,"Insecta",127,"Diptera",1730,"Culicidae",2142,"Culicinae",6438,"Aedes",701233,"Aedes mariae",NA,NA,NA,NA,NA,NA,NA,NA,NA,NA,NA,NA,NA,NA,NA,NA,NA,NA,NA,NA,NA,NA,NA,"",NA,NA,NA,NA,NA,NA,NA,NA,"Spain",NA,NA,NA,NA,NA,NA,NA,NA,NA,NA,NA,NA,NA,12964947,"COI-5P","MT192960","AGTTTTAATTCGTGCT…
54,"GBMNB25087-20","MT192961",11584753,NA,"MT192961","Mined from GenBank, NCBI",NA,"BOLD:AED2194",20,"Arthropoda",82,"Insecta",127,"Diptera",1730,"Culicidae",2142,"Culicinae",6438,"Aedes",701233,"Aedes mariae",NA,NA,NA,NA,NA,NA,NA,NA,NA,NA,NA,NA,NA,NA,NA,NA,NA,NA,NA,NA,NA,NA,NA,"",NA,NA,NA,NA,NA,NA,NA,NA,"Spain",NA,NA,NA,NA,NA,NA,NA,NA,NA,NA,NA,NA,NA,12964948,"COI-5P","MT192961","TTGATCAGGAATAGTT…
55,"GBMNB25088-20","MT192962",11584754,NA,"MT192962","Mined from GenBank, NCBI",NA,"BOLD:ACY5288",20,"Arthropoda",82,"Insecta",127,"Diptera",1730,"Culicidae",2142,"Culicinae",6438,"Aedes",701233,"Aedes mariae",NA,NA,NA,NA,NA,NA,NA,NA,NA,NA,NA,NA,NA,NA,NA,NA,NA,NA,NA,NA,NA,NA,NA,"",NA,NA,NA,NA,NA,NA,NA,NA,"Spain",NA,NA,NA,NA,NA,NA,NA,NA,NA,NA,NA,NA,NA,12964949,"COI-5P","MT192962","TATAAGTTTCTGAATA…
56,"GBMNB25089-20","MT192963",11584755,NA,"MT192963","Mined from GenBank, NCBI",NA,"BOLD:ACY5288",20,"Arthropoda",82,"Insecta",127,"Diptera",1730,"Culicidae",2142,"Culicinae",6438,"Aedes",701233,"Aedes mariae",NA,NA,NA,NA,NA,NA,NA,NA,NA,NA,NA,NA,NA,NA,NA,NA,NA,NA,NA,NA,NA,NA,NA,"",NA,NA,NA,NA,NA,NA,NA,NA,"Spain",NA,NA,NA,NA,NA,NA,NA,NA,NA,NA,NA,NA,NA,12964950,"COI-5P","MT192963","TATAAGTTTCTGAATA…
57,"GBMNB25090-20","MT192964",11584756,NA,"MT192964","Mined from GenBank, NCBI",NA,"BOLD:ACY5288",20,"Arthropoda",82,"Insecta",127,"Diptera",1730,"Culicidae",2142,"Culicinae",6438,"Aedes",701233,"Aedes mariae",NA,NA,NA,NA,NA,NA,NA,NA,NA,NA,NA,NA,NA,NA,NA,NA,NA,NA,NA,NA,NA,NA,NA,"",NA,NA,NA,NA,NA,NA,NA,NA,"Spain",NA,NA,NA,NA,NA,NA,NA,NA,NA,NA,NA,NA,NA,12964951,"COI-5P","MT192964","TATAAGTTTCTGAATA…
58,"GBMNB25091-20","MT192965",11584757,NA,"MT192965","Mined from GenBank, NCBI",NA,"BOLD:ACY5288",20,"Arthropoda",82,"Insecta",127,"Diptera",1730,"Culicidae",2142,"Culicinae",6438,"Aedes",701233,"Aedes mariae",NA,NA,NA,NA,NA,NA,NA,NA,NA,NA,NA,NA,NA,NA,NA,NA,NA,NA,NA,NA,NA,NA,NA,"",NA,NA,NA,NA,NA,NA,NA,NA,"Spain",NA,NA,NA,NA,NA,NA,NA,NA,NA,NA,NA,NA,NA,12964952,"COI-5P","MT192965","TATAAGTTTCTGAATA…
59,"GBMNB25092-20","MT192966",11584758,NA,"MT192966","Mined from GenBank, NCBI",NA,"BOLD:ACY5288",20,"Arthropoda",82,"Insecta",127,"Diptera",1730,"Culicidae",2142,"Culicinae",6438,"Aedes",701233,"Aedes mariae",NA,NA,NA,NA,NA,NA,NA,NA,NA,NA,NA,NA,NA,NA,NA,NA,NA,NA,NA,NA,NA,NA,NA,"",NA,NA,NA,NA,NA,NA,NA,NA,"Spain",NA,NA,NA,NA,NA,NA,NA,NA,NA,NA,NA,NA,NA,12964953,"COI-5P","MT192966","TATAAGTTTCTGAATA…
60,"GBMNB25093-20","MT192967",11584759,NA,"MT192967","Mined from GenBank, NCBI",NA,"BOLD:ACY5288",20,"Arthropoda",82,"Insecta",127,"Diptera",1730,"Culicidae",2142,"Culicinae",6438,"Aedes",701233,"Aedes mariae",NA,NA,NA,NA,NA,NA,NA,NA,NA,NA,NA,NA,NA,NA,NA,NA,NA,NA,NA,NA,NA,NA,NA,"",NA,NA,NA,NA,NA,NA,NA,NA,"Spain",NA,NA,NA,NA,NA,NA,NA,NA,NA,NA,NA,NA,NA,12964954,"COI-5P","MT192967","TACATTATATTTTATT…
61,"GBMNB25094-20","MT192968",11584760,NA,"MT192968","Mined from GenBank, NCBI",NA,"BOLD:ACY5288",20,"Arthropoda",82,"Insecta",127,"Diptera",1730,"Culicidae",2142,"Culicinae",6438,"Aedes",701233,"Aedes mariae",NA,NA,NA,NA,NA,NA,NA,NA,NA,NA,NA,NA,NA,NA,NA,NA,NA,NA,NA,NA,NA,NA,NA,"",NA,NA,NA,NA,NA,NA,NA,NA,"Spain",NA,NA,NA,NA,NA,NA,NA,NA,NA,NA,NA,NA,NA,12964955,"COI-5P","MT192968","TACATTATATTTTATT…
62,"GBMNB25095-20","MT192969",11584761,NA,"MT192969","Mined from GenBank, NCBI",NA,"BOLD:ACY5288",20,"Arthropoda",82,"Insecta",127,"Diptera",1730,"Culicidae",2142,"Culicinae",6438,"Aedes",701233,"Aedes mariae",NA,NA,NA,NA,NA,NA,NA,NA,NA,NA,NA,NA,NA,NA,NA,NA,NA,NA,NA,NA,NA,NA,NA,"",NA,NA,NA,NA,NA,NA,NA,NA,"Spain",NA,NA,NA,NA,NA,NA,NA,NA,NA,NA,NA,NA,NA,12964956,"COI-5P","MT192969","TACATTATATTTTATT…
63,"ACMC192-04","mosqCN47",7784,"mosqCN47","","Brock University",NA,"BOLD:AAC1222",20,"Arthropoda",82,"Insecta",127,"Diptera",1730,"Culicidae",2142,"Culicinae",6438,"Aedes",14141,"Aedes cinereus",NA,NA,"","","Meigen, 1818",NA,"","",NA,"",NA,NA,NA,"","","","A","F","S","",NA,"","Aedes cireneus","",NA,NA,"",NA,NA,NA,NA,NA,"Canada","Ontario","","(EO) Eastern Ontario","",NA,"","","","",NA,"","","",306…
64,"BARSH127-15","BARS_2015_42_127",6727292,"","2015_42I_DIP_97","Research Collection of Beverly Mcclenaghan",NA,"BOLD:AAC1222",20,"Arthropoda",82,"Insecta",127,"Diptera",1730,"Culicidae",2142,"Culicinae",6438,"Aedes",14141,"Aedes cinereus",NA,NA,"Kate Perez","BIN Taxonomy Match (Mar 2017)","Meigen, 1818",NA,"","whole voucher",NA,"B. McClenaghan",NA,NA,NA,"traps open from dawn until dusk","","Mal…
65,"CNEIG1452-12","BIOUG04198-F08",3035836,"BIOUG04198-F08","GMP#00421","Centre for Biodiversity Genomics",NA,"BOLD:AAC1222",20,"Arthropoda",82,"Insecta",127,"Diptera",1730,"Culicidae",2142,"Culicinae",6438,"Aedes",14141,"Aedes cinereus",NA,NA,"","BIN Taxonomy Match","Meigen, 1818",NA,"Vouchered:Registered Collection","Tissue",NA,"Stephanie Church",NA,NA,NA,"peninsula, emergent white birch/willow…
66,"CNKJP003-14","BIOUG12418-H05",4581134,"BIOUG12418-H05","GMP#01282","Centre for Biodiversity Genomics",NA,"BOLD:AAC1222",20,"Arthropoda",82,"Insecta",127,"Diptera",1730,"Culicidae",2142,"Culicinae",6438,"Aedes",14141,"Aedes cinereus",NA,NA,"Angela Telfer","BIN Taxonomy Match","Meigen, 1818",NA,"Vouchered:Registered Collection","Tissue",NA,"Jeremiah Garber",NA,NA,NA,"2 Malaise traps|Acadian mix…
67,"CNKOI273-14","BIOUG11714-H05",4344810,"BIOUG11714-H05","GMP#01420","Centre for Biodiversity Genomics",NA,"BOLD:AAC1222",20,"Arthropoda",82,"Insecta",127,"Diptera",1730,"Culicidae",2142,"Culicinae",6438,"Aedes",14141,"Aedes cinereus",NA,NA,"Angela Telfer","BIN Taxonomy Match","Meigen, 1818",NA,"Vouchered:Registered Collection","Whole Voucher",NA,"Bernard Martin",NA,NA,NA,"2 Malaise Traps|mixed…
68,"CNKOS332-14","BIOUG11988-B04",4396790,"BIOUG11988-B04","GMP#01418","Centre for Biodiversity Genomics",NA,"BOLD:AAC1222",20,"Arthropoda",82,"Insecta",127,"Diptera",1730,"Culicidae",2142,"Culicinae",6438,"Aedes",14141,"Aedes cinereus",NA,NA,"Angela Telfer","BIN Taxonomy Match","Meigen, 1818",NA,"Vouchered:Registered Collection","Whole Voucher",NA,"Bernard Martin",NA,NA,NA,"2 Malaise Traps|mixed…
69,"CNKOT047-14","BIOUG12091-F04",4398107,"BIOUG12091-F04","GMP#01422","Centre for Biodiversity Genomics",NA,"BOLD:AAC1222",20,"Arthropoda",82,"Insecta",127,"Diptera",1730,"Culicidae",2142,"Culicinae",6438,"Aedes",14141,"Aedes cinereus",NA,NA,"Angela Telfer","BIN Taxonomy Match","Meigen, 1818",NA,"Vouchered:Registered Collection","Whole Voucher",NA,"Bernard Martin",NA,NA,NA,"2 Malaise Traps|mixed…
70,"CNKOT048-14","BIOUG12091-F05",4398108,"BIOUG12091-F05","GMP#01422","Centre for Biodiversity Genomics",NA,"BOLD:AAC1222",20,"Arthropoda",82,"Insecta",127,"Diptera",1730,"Culicidae",2142,"Culicinae",6438,"Aedes",14141,"Aedes cinereus",NA,NA,"Angela Telfer","BIN Taxonomy Match","Meigen, 1818",NA,"Vouchered:Registered Collection","Whole Voucher",NA,"Bernard Martin",NA,NA,NA,"2 Malaise Traps|mixed…
71,"CULBE045-14","CULBE-789027",4870781,"IG 32.776-045","789-27","Royal Belgian Institute of Natural Sciences",NA,"BOLD:AAP8897",20,"Arthropoda",82,"Insecta",127,"Diptera",1730,"Culicidae",2142,"Culicinae",6438,"Aedes",14141,"Aedes cinereus",NA,NA,"","","Meigen, 1818",NA,"","",NA,"MODIRSIK",NA,NA,NA,"","","","adult","","","",NA,"","","",50.08,4.349,"",NA,NA,NA,NA,NA,"Belgium","","","","Virelles",…
72,"GBMND38645-21","MT537139",12819455,"JCV.19-126.L2.LCO","","Mined from GenBank, NCBI",NA,"BOLD:AAC1222",20,"Arthropoda",82,"Insecta",127,"Diptera",1730,"Culicidae",2142,"Culicinae",6438,"Aedes",14141,"Aedes cinereus",NA,NA,"","","Meigen, 1818",NA,"","",NA,"",NA,NA,NA,"","","","","","","",NA,"","","",45.882,-91.3148,"",NA,NA,NA,NA,NA,"United States","","","","",NA,"","","","",NA,"","","",141352…
73,"GBMND38653-21","MT001391",12819463,"","MT001391","Mined from GenBank, NCBI",NA,"BOLD:AAP8897",20,"Arthropoda",82,"Insecta",127,"Diptera",1730,"Culicidae",2142,"Culicinae",6438,"Aedes",14141,"Aedes cinereus",NA,NA,"","","Meigen, 1818",NA,"","",NA,"",NA,NA,NA,"","","","","","","",NA,"","","",NA,NA,"",NA,NA,NA,NA,NA,"Poland","","","","",NA,"","","","",NA,"","","",14135031,"COI-5P","MT001391","GA…
74,"GBMND38661-21","MT001425",12819471,"","MT001425","Mined from GenBank, NCBI",NA,"BOLD:AAP8897",20,"Arthropoda",82,"Insecta",127,"Diptera",1730,"Culicidae",2142,"Culicinae",6438,"Aedes",14141,"Aedes cinereus",NA,NA,"","","Meigen, 1818",NA,"","",NA,"",NA,NA,NA,"","","","","","","",NA,"","","",NA,NA,"",NA,NA,NA,NA,NA,"Poland","","","","",NA,"","","","",NA,"","","",14135065,"COI-5P","MT001425","GA…
75,"MOSN057-17","MOS.D01.000939",8530217,"","MOS.D01.000939","National Ecological Observatory Network, United States",NA,"BOLD:AAC1222",20,"Arthropoda",82,"Insecta",127,"Diptera",1730,"Culicidae",2142,"Culicinae",6438,"Aedes",14141,"Aedes cinereus",NA,NA,"D. S. Goldhammer","morphological","Meigen, 1818",NA,"Vouchered:Registered Collection","leg",NA,"National Ecological Observatory Network, United…
76,"MOSN1918-18","MOS.D19.000204",9506899,"","MOS.D19.000204","NEON Biorepository at Arizona State University",NA,"BOLD:AAP8896",20,"Arthropoda",82,"Insecta",127,"Diptera",1730,"Culicidae",2142,"Culicinae",6438,"Aedes",14141,"Aedes cinereus",NA,NA,"NEON Technician","morphological","Meigen, 1818",NA,"Vouchered:Registered Collection","leg",NA,"National Ecological Observatory Network, United States"…
77,"MOSN1924-18","MOS.D19.000212",9506905,"","MOS.D19.000212","NEON Biorepository at Arizona State University",NA,"BOLD:AAP8896",20,"Arthropoda",82,"Insecta",127,"Diptera",1730,"Culicidae",2142,"Culicinae",6438,"Aedes",14141,"Aedes cinereus",NA,NA,"NEON Technician","morphological","Meigen, 1818",NA,"Vouchered:Registered Collection","leg",NA,"National Ecological Observatory Network, United States"…
78,"MOSN2392-19","MOS.D05.000511",10258262,"","MOS.D05.000511","National Ecological Observatory Network, United States",NA,"BOLD:AAC1222",20,"Arthropoda",82,"Insecta",127,"Diptera",1730,"Culicidae",2142,"Culicinae",6438,"Aedes",14141,"Aedes cinereus",NA,NA,"D. S. Goldhammer","morphological","Meigen, 1818",NA,"Vouchered:Registered Collection","leg",NA,"National Ecological Observatory Network, Unit…
79,"MOSN4008-20","MOS.D01.001421",12072082,"","MOS.D01.001421","NEON Biorepository at Arizona State University",NA,"BOLD:AAC1222",20,"Arthropoda",82,"Insecta",127,"Diptera",1730,"Culicidae",2142,"Culicinae",6438,"Aedes",14141,"Aedes cinereus",NA,NA,"NEON Technician","morphological","Meigen, 1818",NA,"Vouchered:Registered Collection","leg",NA,"National Ecological Observatory Network, United States…
80,"MOSN5853-20","MOS.D19.000814",12073927,"","MOS.D19.000814","NEON Biorepository at Arizona State University",NA,"BOLD:AAP8896",20,"Arthropoda",82,"Insecta",127,"Diptera",1730,"Culicidae",2142,"Culicinae",6438,"Aedes",14141,"Aedes cinereus",NA,NA,"NEON Technician","morphological","Meigen, 1818",NA,"Vouchered:Registered Collection","leg",NA,"National Ecological Observatory Network, United States…
81,"MOSN5906-21","MOS.D01.001619",13194880,"","MOS.D01.001619","NEON Biorepository at Arizona State University",NA,"BOLD:AAC1222",20,"Arthropoda",82,"Insecta",127,"Diptera",1730,"Culicidae",2142,"Culicinae",6438,"Aedes",14141,"Aedes cinereus",NA,NA,"NEON Technician","morphological","Meigen, 1818",NA,"Vouchered:Registered Collection","leg",NA,"National Ecological Observatory Network, United States…
82,"MOSN6467-21","MOS.D05.000934",13195441,"","MOS.D05.000934","NEON Biorepository at Arizona State University",NA,"BOLD:AAC1222",20,"Arthropoda",82,"Insecta",127,"Diptera",1730,"Culicidae",2142,"Culicinae",6438,"Aedes",14141,"Aedes cinereus",NA,NA,"NEON Technician","morphological","Meigen, 1818",NA,"Vouchered:Registered Collection","leg",NA,"National Ecological Observatory Network, United States…
83,"OPPEC1769-17","BIOUG33024-E11",7731736,"BIOUG33024-E11","GMP#03413","Centre for Biodiversity Genomics",NA,"BOLD:AAC1222",20,"Arthropoda",82,"Insecta",127,"Diptera",1730,"Culicidae",2142,"Culicinae",6438,"Aedes",14141,"Aedes cinereus",NA,NA,"Kate Perez","BIN Taxonomy Match (Oct 2017)","Meigen, 1818",NA,"Vouchered:Registered Collection","Whole Voucher",NA,"CBG Collections Staff",NA,NA,NA,"","BI…
84,"POBGA931-15","BIOUG25752-G06",6532717,"BIOUG25752-G06","GMP#04699","Centre for Biodiversity Genomics",NA,"BOLD:AAC1222",20,"Arthropoda",82,"Insecta",127,"Diptera",1730,"Culicidae",2142,"Culicinae",6438,"Aedes",14141,"Aedes cinereus",NA,NA,"Kate Perez","BIN Taxonomy Match","Meigen, 1818",NA,"Vouchered:Registered Collection","Tissue",NA,"Maxim Larrivee",NA,NA,NA,"Malaise traps 40m apart;" Trap …	BIOUG:MONBOT""	Malaise Trap""	A""	"	"	"	NA	"	Port of Montreal""	"	45.5594	-73.5668	"	NA	52	NA	NA	NA	Canada""	Quebec""	Montreal""	Montreal Botanical Garden""	Trap 2""	NA	"	"	"	"	NA	"	"	"	8448110	COI-5P""	MG087228""	ACACTATATTTTATTTTTGGGGTTTGATCTGGAATAGTAGGAACGTCTTTAAGTATATTAATTCGTGCAGAATTAAGTCATCCAAGCATATTTATTGGAAATGACCAAATTTATAATGTAATTGTAACAGCTCATGCATTTATTATAATTTTTTTTATAGTTATACCTATTATAATTGGAGGATTTGGTAATTGACTTGTTCCTTTAATATTAGGAGCTCCTGATATAGCTTTCCCCCGAATAAATAATATAAGTTTTTGAATATTACCTCCCTCATTAACCCTGTTATTATCCAGCTCAATAGTAGAAAATGGAGCTGGTACCGGGTGAACTGTTTATCCCCCTCTATCTTCTGGAACTGCTCATGCGGGGGGTTCCGTTGACTTAGCTATTTTTTCT…	9149369""	POBGA931-15[C_LepFolF	C_LepFolR]_R.ab1""	http://trace.boldsystems.org/traceIO/bold.org/10968064""	2016-04-12 19:51:10""	Centre for Biodiversity Genomics""	R""	C_LepFolR""	COI-5P""";;;;;
85,"RRINV1607-15","BIOUG24016-H03",6273842,"BIOUG24016-H03","L#15RARE-0221","Centre for Biodiversity Genomics",NA,"BOLD:AAC1222",20,"Arthropoda",82,"Insecta",127,"Diptera",1730,"Culicidae",2142,"Culicinae",6438,"Aedes",14141,"Aedes cinereus",NA,NA,"Angela Telfer","BIN Taxonomy Match","Meigen, 1818",NA,"Vouchered:Registered Collection","Whole Voucher",NA,"BIO Collections Staff",NA,NA,NA,"5 min swe…
86,"RRSSA3776-15","BIOUG22843-H03",6107044,"BIOUG22843-H03","L#15RARE-0137","Centre for Biodiversity Genomics",NA,"BOLD:AAC1222",20,"Arthropoda",82,"Insecta",127,"Diptera",1730,"Culicidae",2142,"Culicinae",6438,"Aedes",14141,"Aedes cinereus",NA,NA,"Angela Telfer","BOLD ID Engine Manual","Meigen, 1818",NA,"Vouchered:Registered Collection","Tissue",NA,"BIO Collections Staff",NA,NA,NA,"5 min sweep x…
87,"SSBAE4449-13","BIOUG06247-E01",3379728,"BIOUG06247-E01","L#12BIOBUS-1189","Centre for Biodiversity Genomics",NA,"BOLD:AAC1222",20,"Arthropoda",82,"Insecta",127,"Diptera",1730,"Culicidae",2142,"Culicinae",6438,"Aedes",14141,"Aedes cinereus",NA,NA,"","BIN Taxonomy Match","Meigen, 1818",NA,"Vouchered:Registered Collection","Whole Voucher",NA,"BIOBus 2012",NA,NA,NA,"standard 5 min sweeping (1), 4…
88,"SSEIA4917-13","BIOUG05099-G05",3155592,"BIOUG05099-G05","L#12BIOBUS-0813","Centre for Biodiversity Genomics",NA,"BOLD:AAC1222",20,"Arthropoda",82,"Insecta",127,"Diptera",1730,"Culicidae",2142,"Culicinae",6438,"Aedes",14141,"Aedes cinereus",NA,NA,"","BIN Taxonomy Match","Meigen, 1818",NA,"Vouchered:Registered Collection","Whole Voucher",NA,"BIOBus 2012",NA,NA,NA,"standard 5 min sweeping (3)|pa…
89,"SSEIA4920-13","BIOUG05099-G08",3155595,"BIOUG05099-G08","L#12BIOBUS-0813","Centre for Biodiversity Genomics",NA,"BOLD:AAC1222",20,"Arthropoda",82,"Insecta",127,"Diptera",1730,"Culicidae",2142,"Culicinae",6438,"Aedes",14141,"Aedes cinereus",NA,NA,"","BIN Taxonomy Match","Meigen, 1818",NA,"Vouchered:Registered Collection","Whole Voucher",NA,"BIOBus 2012",NA,NA,NA,"standard 5 min sweeping (3)|pa…
90,"SSEIA5623-13","BIOUG05119-A09",3156298,"BIOUG05119-A09","L#12BIOBUS-0815","Centre for Biodiversity Genomics",NA,"BOLD:AAC1222",20,"Arthropoda",82,"Insecta",127,"Diptera",1730,"Culicidae",2142,"Culicinae",6438,"Aedes",14141,"Aedes cinereus",NA,NA,"","BIN Taxonomy Match","Meigen, 1818",NA,"Vouchered:Registered Collection","Whole Voucher",NA,"BIOBus 2012",NA,NA,NA,"standard 5 min sweeping (3)|pa…
91,"SSEIB12528-13","BIOUG06763-H11",3447787,"BIOUG06763-H11","L#12BIOBUS-0819","Centre for Biodiversity Genomics",NA,"BOLD:AAC1222",20,"Arthropoda",82,"Insecta",127,"Diptera",1730,"Culicidae",2142,"Culicinae",6438,"Aedes",14141,"Aedes cinereus",NA,NA,"","BIN Taxonomy Match","Meigen, 1818",NA,"Vouchered:Registered Collection","Whole Voucher",NA,"BIOBus 2012",NA,NA,NA,"standard 5 min sweeping (3)|p…
92,"SSEIB12695-13","BIOUG06765-F12",3447954,"BIOUG06765-F12","L#12BIOBUS-0820","Centre for Biodiversity Genomics",NA,"BOLD:AAC1222",20,"Arthropoda",82,"Insecta",127,"Diptera",1730,"Culicidae",2142,"Culicinae",6438,"Aedes",14141,"Aedes cinereus",NA,NA,"","BIN Taxonomy Match","Meigen, 1818",NA,"Vouchered:Registered Collection","Whole Voucher",NA,"BIOBus 2012",NA,NA,NA,"standard 5 min sweeping (3)|p…
93,"SSEIC5102-13","BIOUG07468-G02",3540327,"BIOUG07468-G02","L#12BIOBUS-0699","Centre for Biodiversity Genomics",NA,"BOLD:AAC1222",20,"Arthropoda",82,"Insecta",127,"Diptera",1730,"Culicidae",2142,"Culicinae",6438,"Aedes",14141,"Aedes cinereus",NA,NA,"","BIN Taxonomy Match","Meigen, 1818",NA,"Vouchered:Registered Collection","Whole Voucher",NA,"BIOBus 2012",NA,NA,NA,"standard 5 min sweeping (1)|pa…
94,"SSEIC5218-13","BIOUG07469-H11",3540443,"BIOUG07469-H11","L#12BIOBUS-0699","Centre for Biodiversity Genomics",NA,"BOLD:AAC1222",20,"Arthropoda",82,"Insecta",127,"Diptera",1730,"Culicidae",2142,"Culicinae",6438,"Aedes",14141,"Aedes cinereus",NA,NA,"","BIN Taxonomy Match","Meigen, 1818",NA,"Vouchered:Registered Collection","Whole Voucher",NA,"BIOBus 2012",NA,NA,NA,"standard 5 min sweeping (1)|pa…
95,"SSEIC6142-13","BIOUG07594-B08",3557307,"BIOUG07594-B08","L#12BIOBUS-0810","Centre for Biodiversity Genomics",NA,"BOLD:AAP8896",20,"Arthropoda",82,"Insecta",127,"Diptera",1730,"Culicidae",2142,"Culicinae",6438,"Aedes",14141,"Aedes cinereus",NA,NA,"","BIN Taxonomy Match","Meigen, 1818",NA,"Vouchered:Registered Collection","Whole Voucher",NA,"BIOBus 2012",NA,NA,NA,"standard 5 min sweeping (2)|ov…
96,"SSEIC6565-13","BIOUG07603-C03",3557730,"BIOUG07603-C03","L#12BIOBUS-0812","Centre for Biodiversity Genomics",NA,"BOLD:AAC1222",20,"Arthropoda",82,"Insecta",127,"Diptera",1730,"Culicidae",2142,"Culicinae",6438,"Aedes",14141,"Aedes cinereus",NA,NA,"","BIN Taxonomy Match","Meigen, 1818",NA,"Vouchered:Registered Collection","Whole Voucher",NA,"BIOBus 2012",NA,NA,NA,"standard 5 min sweeping (2)|ov…
97,"SSJAE5191-13","BIOUG08407-F05",3931945,"BIOUG08407-F05","L#12BIOBUS-1115","Centre for Biodiversity Genomics",NA,"BOLD:AAC1222",20,"Arthropoda",82,"Insecta",127,"Diptera",1730,"Culicidae",2142,"Culicinae",6438,"Aedes",14141,"Aedes cinereus",NA,NA,"","BIN Taxonomy Match","Meigen, 1818",NA,"Vouchered:Registered Collection","Tissue",NA,"BIOBus 2012",NA,NA,NA,"10 pan traps|mostly cloudy|29C|Athaba…
98,"SSJAE7539-13","BIOUG08700-B11",3973374,"BIOUG08700-B11","L#12BIOBUS-1114","Centre for Biodiversity Genomics",NA,"BOLD:AAC1222",20,"Arthropoda",82,"Insecta",127,"Diptera",1730,"Culicidae",2142,"Culicinae",6438,"Aedes",14141,"Aedes cinereus",NA,NA,"","BIN Taxonomy Match","Meigen, 1818",NA,"Vouchered:Registered Collection","Whole Voucher",NA,"BIOBus 2012",NA,NA,NA,"1 intercept trap|mostly cloudy…
99,"SSJAE9285-13","BIOUG08864-D05",3983715,"BIOUG08864-D05","L#12BIOBUS-1130","Centre for Biodiversity Genomics",NA,"BOLD:AAC1222",20,"Arthropoda",82,"Insecta",127,"Diptera",1730,"Culicidae",2142,"Culicinae",6438,"Aedes",14141,"Aedes cinereus",NA,NA,"","BIN Taxonomy Match","Meigen, 1818",NA,"Vouchered:Registered Collection","Whole Voucher",NA,"BIOBus 2012",NA,NA,NA,"standard 5 min sweeping (2)|ov…
100,"SSJAF9834-13","BIOUG09682-A07",4087952,"BIOUG09682-A07","L#12BIOBUS-1090","Centre for Biodiversity Genomics",NA,"BOLD:AAC1222",20,"Arthropoda",82,"Insecta",127,"Diptera",1730,"Culicidae",2142,"Culicinae",6438,"Aedes",14141,"Aedes cinereus",NA,NA,"","BIN Taxonomy Match","Meigen, 1818",NA,"Vouchered:Registered Collection","Whole Voucher",NA,"BIOBus 2012",NA,NA,NA,"standard 5 min sweeping (2)|m…
101,"SSJAF9846-13","BIOUG09682-B07",4087964,"BIOUG09682-B07","L#12BIOBUS-1090","Centre for Biodiversity Genomics",NA,"BOLD:AAC1222",20,"Arthropoda",82,"Insecta",127,"Diptera",1730,"Culicidae",2142,"Culicinae",6438,"Aedes",14141,"Aedes cinereus",NA,NA,"","BIN Taxonomy Match","Meigen, 1818",NA,"Vouchered:Registered Collection","Whole Voucher",NA,"BIOBus 2012",NA,NA,NA,"standard 5 min sweeping (2)|m…
102,"SSJAF9915-13","BIOUG09682-H04",4088033,"BIOUG09682-H04","L#12BIOBUS-1090","Centre for Biodiversity Genomics",NA,"BOLD:AAC1222",20,"Arthropoda",82,"Insecta",127,"Diptera",1730,"Culicidae",2142,"Culicinae",6438,"Aedes",14141,"Aedes cinereus",NA,NA,"","BIN Taxonomy Match","Meigen, 1818",NA,"Vouchered:Registered Collection","Whole Voucher",NA,"BIOBus 2012",NA,NA,NA,"standard 5 min sweeping (2)|m…
103,"SSKNA073-15","BIOUG23031-H11",6141582,"BIOUG23031-H11","L#14BIOBUS-0454","Centre for Biodiversity Genomics",NA,"BOLD:AAC1222",20,"Arthropoda",82,"Insecta",127,"Diptera",1730,"Culicidae",2142,"Culicinae",6438,"Aedes",14141,"Aedes cinereus",NA,NA,"Kate Perez","","Meigen, 1818",NA,"Vouchered:Registered Collection","Tissue",NA,"BIObus 2014",NA,NA,NA,"5 min sweep x4 collectors (1)|cool and overca…
104,"SSKNA115-15","BIOUG23298-E10",6141624,"BIOUG23298-E10","L#14BIOBUS-0454","Centre for Biodiversity Genomics",NA,"BOLD:AAC1222",20,"Arthropoda",82,"Insecta",127,"Diptera",1730,"Culicidae",2142,"Culicinae",6438,"Aedes",14141,"Aedes cinereus",NA,NA,"Kate Perez","","Meigen, 1818",NA,"Vouchered:Registered Collection","Whole Voucher",NA,"BIObus 2014",NA,NA,NA,"5 min sweep x4 collectors (1)|cool and…
105,"SSKNA1328-15","BIOUG23449-C10",6203321,"BIOUG23449-C10","L#14BIOBUS-0498","Centre for Biodiversity Genomics",NA,"BOLD:AAC1222",20,"Arthropoda",82,"Insecta",127,"Diptera",1730,"Culicidae",2142,"Culicinae",6438,"Aedes",14141,"Aedes cinereus",NA,NA,"Kate Perez","","Meigen, 1818",NA,"Vouchered:Registered Collection","Tissue",NA,"BIObus 2014",NA,NA,NA,"5 min sweep x4 collectors (3)|warm and sunny…
106,"SSKNA1358-15","BIOUG23449-F04",6203351,"BIOUG23449-F04","L#14BIOBUS-0498","Centre for Biodiversity Genomics",NA,"BOLD:AAC1222",20,"Arthropoda",82,"Insecta",127,"Diptera",1730,"Culicidae",2142,"Culicinae",6438,"Aedes",14141,"Aedes cinereus",NA,NA,"Kate Perez","","Meigen, 1818",NA,"Vouchered:Registered Collection","Tissue",NA,"BIObus 2014",NA,NA,NA,"5 min sweep x4 collectors (3)|warm and sunny…
107,"SSKNA1451-15","BIOUG23450-F08",6203444,"BIOUG23450-F08","L#14BIOBUS-0498","Centre for Biodiversity Genomics",NA,"BOLD:AAC1222",20,"Arthropoda",82,"Insecta",127,"Diptera",1730,"Culicidae",2142,"Culicinae",6438,"Aedes",14141,"Aedes cinereus",NA,NA,"Kate Perez","","Meigen, 1818",NA,"Vouchered:Registered Collection","Whole Voucher",NA,"BIObus 2014",NA,NA,NA,"5 min sweep x4 collectors (3)|warm an…
108,"SSKNA1822-15","BIOUG23448-D03",6239722,"BIOUG23448-D03","L#14BIOBUS-0498","Centre for Biodiversity Genomics",NA,"BOLD:AAC1222",20,"Arthropoda",82,"Insecta",127,"Diptera",1730,"Culicidae",2142,"Culicinae",6438,"Aedes",14141,"Aedes cinereus",NA,NA,"Kate Perez","","Meigen, 1818",NA,"Vouchered:Registered Collection","Whole Voucher",NA,"BIObus 2014",NA,NA,NA,"5 min sweep x4 collectors (3)|warm an…
109,"SSKNA305-15","BIOUG23300-E10",6141814,"BIOUG23300-E10","L#14BIOBUS-0454","Centre for Biodiversity Genomics",NA,"BOLD:AAC1222",20,"Arthropoda",82,"Insecta",127,"Diptera",1730,"Culicidae",2142,"Culicinae",6438,"Aedes",14141,"Aedes cinereus",NA,NA,"Kate Perez","","Meigen, 1818",NA,"Vouchered:Registered Collection","Whole Voucher",NA,"BIObus 2014",NA,NA,NA,"5 min sweep x4 collectors (1)|cool and…
110,"SSKNA415-15","BIOUG23302-B05",6141924,"BIOUG23302-B05","L#14BIOBUS-0454","Centre for Biodiversity Genomics",NA,"BOLD:AAC1222",20,"Arthropoda",82,"Insecta",127,"Diptera",1730,"Culicidae",2142,"Culicinae",6438,"Aedes",14141,"Aedes cinereus",NA,NA,"Kate Perez","","Meigen, 1818",NA,"Vouchered:Registered Collection","Whole Voucher",NA,"BIObus 2014",NA,NA,NA,"5 min sweep x4 collectors (1)|cool and…
111,"SSKNA446-15","BIOUG23302-D12",6141955,"BIOUG23302-D12","L#14BIOBUS-0454","Centre for Biodiversity Genomics",NA,"BOLD:AAC1222",20,"Arthropoda",82,"Insecta",127,"Diptera",1730,"Culicidae",2142,"Culicinae",6438,"Aedes",14141,"Aedes cinereus",NA,NA,"Kate Perez","","Meigen, 1818",NA,"Vouchered:Registered Collection","Whole Voucher",NA,"BIObus 2014",NA,NA,NA,"5 min sweep x4 collectors (1)|cool and…
112,"SSKNA480-15","BIOUG23302-G10",6141989,"BIOUG23302-G10","L#14BIOBUS-0454","Centre for Biodiversity Genomics",NA,"BOLD:AAC1222",20,"Arthropoda",82,"Insecta",127,"Diptera",1730,"Culicidae",2142,"Culicinae",6438,"Aedes",14141,"Aedes cinereus",NA,NA,"Kate Perez","","Meigen, 1818",NA,"Vouchered:Registered Collection","Whole Voucher",NA,"BIObus 2014",NA,NA,NA,"5 min sweep x4 collectors (1)|cool and…
113,"SSKNA5100-15","BIOUG24211-D08",6285533,"BIOUG24211-D08","L#14BIOBUS-0523","Centre for Biodiversity Genomics",NA,"BOLD:AAC1222",20,"Arthropoda",82,"Insecta",127,"Diptera",1730,"Culicidae",2142,"Culicinae",6438,"Aedes",14141,"Aedes cinereus",NA,NA,"Kate Perez","","Meigen, 1818",NA,"Vouchered:Registered Collection","Whole Voucher",NA,"BIObus 2014",NA,NA,NA,"1 Intercept Trap|Warm and clear sky|S…
114,"SSKNA730-15","BIOUG23304-F08",6195463,"BIOUG23304-F08","L#14BIOBUS-0475","Centre for Biodiversity Genomics",NA,"BOLD:AAC1222",20,"Arthropoda",82,"Insecta",127,"Diptera",1730,"Culicidae",2142,"Culicinae",6438,"Aedes",14141,"Aedes cinereus",NA,NA,"Kate Perez","","Meigen, 1818",NA,"Vouchered:Registered Collection","Whole Voucher",NA,"BIObus 2014",NA,NA,NA,"5 min sweep x4 collectors (2)|cloudy a…
115,"SSKNA817-15","BIOUG23305-F12",6195550,"BIOUG23305-F12","L#14BIOBUS-0475","Centre for Biodiversity Genomics",NA,"BOLD:AAP8896",20,"Arthropoda",82,"Insecta",127,"Diptera",1730,"Culicidae",2142,"Culicinae",6438,"Aedes",14141,"Aedes cinereus",NA,NA,"Kate Perez","","Meigen, 1818",NA,"Vouchered:Registered Collection","Tissue",NA,"BIObus 2014",NA,NA,NA,"5 min sweep x4 collectors (2)|cloudy and cool…
116,"SSKNA945-15","BIOUG23307-F11",6195678,"BIOUG23307-F11","L#14BIOBUS-0475","Centre for Biodiversity Genomics",NA,"BOLD:AAC1222",20,"Arthropoda",82,"Insecta",127,"Diptera",1730,"Culicidae",2142,"Culicinae",6438,"Aedes",14141,"Aedes cinereus",NA,NA,"Kate Perez","","Meigen, 1818",NA,"Vouchered:Registered Collection","Whole Voucher",NA,"BIObus 2014",NA,NA,NA,"5 min sweep x4 collectors (2)|cloudy a…
117,"SSKNA991-15","BIOUG23446-B10",6195724,"BIOUG23446-B10","L#14BIOBUS-0475","Centre for Biodiversity Genomics",NA,"BOLD:AAC1222",20,"Arthropoda",82,"Insecta",127,"Diptera",1730,"Culicidae",2142,"Culicinae",6438,"Aedes",14141,"Aedes cinereus",NA,NA,"Kate Perez","","Meigen, 1818",NA,"Vouchered:Registered Collection","Whole Voucher",NA,"BIObus 2014",NA,NA,NA,"5 min sweep x4 collectors (2)|cloudy a…
118,"SSPAB8662-13","BIOUG06738-F02",3465773,"BIOUG06738-F02","L#12BIOBUS-0856","Centre for Biodiversity Genomics",NA,"BOLD:AAC1222",20,"Arthropoda",82,"Insecta",127,"Diptera",1730,"Culicidae",2142,"Culicinae",6438,"Aedes",14141,"Aedes cinereus",NA,NA,"","BIN Taxonomy Match","Meigen, 1818",NA,"Vouchered:Registered Collection","Whole Voucher",NA,"BIOBus 2012",NA,NA,NA,"5 minute sweep x 4 collectors…
119,"SSPAB9764-13","BIOUG06749-D09",3471015,"BIOUG06749-D09","L#12BIOBUS-0856","Centre for Biodiversity Genomics",NA,"BOLD:AAC1222",20,"Arthropoda",82,"Insecta",127,"Diptera",1730,"Culicidae",2142,"Culicinae",6438,"Aedes",14141,"Aedes cinereus",NA,NA,"","BIN Taxonomy Match","Meigen, 1818",NA,"Vouchered:Registered Collection","Whole Voucher",NA,"BIOBus 2012",NA,NA,NA,"5 minute sweep x 4 collectors…
120,"ACMC193-04","mosqCN48",7785,"mosqCN48","","Brock University",NA,"BOLD:AAC1222",20,"Arthropoda",82,"Insecta",127,"Diptera",1730,"Culicidae",2142,"Culicinae",6438,"Aedes",14141,"Aedes cinereus",NA,NA,"","","Meigen, 1818",NA,"","",NA,"",NA,NA,NA,"","","","A","F","S","",NA,"","Aedes cireneus","",NA,NA,"",NA,NA,NA,NA,NA,"Canada","Ontario","","(SM) Simcoe","",NA,"","","","",NA,"","","",3065189,"CO…
121,"CNEIG1461-12","BIOUG04198-G05",3035845,"BIOUG04198-G05","GMP#00421","Centre for Biodiversity Genomics",NA,"BOLD:AAC1222",20,"Arthropoda",82,"Insecta",127,"Diptera",1730,"Culicidae",2142,"Culicinae",6438,"Aedes",14141,"Aedes cinereus",NA,NA,"","BIN Taxonomy Match","Meigen, 1818",NA,"Vouchered:Registered Collection","Tissue",NA,"Stephanie Church",NA,NA,NA,"peninsula, emergent white birch/willo…
122,"CNKOH1294-14","BIOUG11664-C08",4341618,"BIOUG11664-C08","GMP#01416","Centre for Biodiversity Genomics",NA,"BOLD:AAC1222",20,"Arthropoda",82,"Insecta",127,"Diptera",1730,"Culicidae",2142,"Culicinae",6438,"Aedes",14141,"Aedes cinereus",NA,NA,"Angela Telfer","BIN Taxonomy Match","Meigen, 1818",NA,"Vouchered:Registered Collection","Whole Voucher",NA,"Bernard Martin",NA,NA,NA,"2 Malaise Traps|mix…
123,"CNKOS448-14","BIOUG11989-D01",4396906,"BIOUG11989-D01","GMP#01418","Centre for Biodiversity Genomics",NA,"BOLD:AAC1222",20,"Arthropoda",82,"Insecta",127,"Diptera",1730,"Culicidae",2142,"Culicinae",6438,"Aedes",14141,"Aedes cinereus",NA,NA,"Angela Telfer","BIN Taxonomy Match","Meigen, 1818",NA,"Vouchered:Registered Collection","Whole Voucher",NA,"Bernard Martin",NA,NA,NA,"2 Malaise Traps|mixe…
124,"CNKOS783-14","BIOUG12082-H03",4397241,"BIOUG12082-H03","GMP#01418","Centre for Biodiversity Genomics",NA,"BOLD:AAC1222",20,"Arthropoda",82,"Insecta",127,"Diptera",1730,"Culicidae",2142,"Culicinae",6438,"Aedes",14141,"Aedes cinereus",NA,NA,"Angela Telfer","BIN Taxonomy Match","Meigen, 1818",NA,"Vouchered:Registered Collection","Whole Voucher",NA,"Bernard Martin",NA,NA,NA,"2 Malaise Traps|mixe…
125,"CNKOT140-14","BIOUG12093-E05",4398200,"BIOUG12093-E05","GMP#01422","Centre for Biodiversity Genomics",NA,"BOLD:AAC1222",20,"Arthropoda",82,"Insecta",127,"Diptera",1730,"Culicidae",2142,"Culicinae",6438,"Aedes",14141,"Aedes cinereus",NA,NA,"Angela Telfer","BIN Taxonomy Match","Meigen, 1818",NA,"Vouchered:Registered Collection","Whole Voucher",NA,"Bernard Martin",NA,NA,NA,"2 Malaise Traps|mixe…
126,"CULBE044-14","CULBE-552033",4870780,"IG 32.776-044","552-33","Royal Belgian Institute of Natural Sciences",NA,"BOLD:AAP8897",20,"Arthropoda",82,"Insecta",127,"Diptera",1730,"Culicidae",2142,"Culicinae",6438,"Aedes",14141,"Aedes cinereus",NA,NA,"","","Meigen, 1818",NA,"","",NA,"MODIRSIK",NA,NA,NA,"","","","adult","","","",NA,"","","",51.201,4.948,"",NA,NA,NA,NA,NA,"Belgium","","","","Geel",NA…
127,"GBMND38646-21","MT537140",12819456,"JCV.19-171.L3.LCO","","Mined from GenBank, NCBI",NA,"BOLD:AAC1222",20,"Arthropoda",82,"Insecta",127,"Diptera",1730,"Culicidae",2142,"Culicinae",6438,"Aedes",14141,"Aedes cinereus",NA,NA,"","","Meigen, 1818",NA,"","",NA,"",NA,NA,NA,"","","","","","","",NA,"","","",45.882,-91.3148,"",NA,NA,NA,NA,NA,"United States","","","","",NA,"","","","",NA,"","","",14135…
128,"GBMND38652-21","MT001374",12819462,"","MT001374","Mined from GenBank, NCBI",NA,"BOLD:AAP8897",20,"Arthropoda",82,"Insecta",127,"Diptera",1730,"Culicidae",2142,"Culicinae",6438,"Aedes",14141,"Aedes cinereus",NA,NA,"","","Meigen, 1818",NA,"","",NA,"",NA,NA,NA,"","","","","","","",NA,"","","",NA,NA,"",NA,NA,NA,NA,NA,"Poland","","","","",NA,"","","","",NA,"","","",14135014,"COI-5P","MT001374","G…
129,"MOSN058-17","MOS.D01.000940",8530218,"","MOS.D01.000940","National Ecological Observatory Network, United States",NA,"BOLD:AAC1222",20,"Arthropoda",82,"Insecta",127,"Diptera",1730,"Culicidae",2142,"Culicinae",6438,"Aedes",14141,"Aedes cinereus",NA,NA,"D. S. Goldhammer","morphological","Meigen, 1818",NA,"Vouchered:Registered Collection","leg",NA,"National Ecological Observatory Network, Unite…
130,"MOSN109-18","MOS.D01.001008",9377631,"","MOS.D01.001008","National Ecological Observatory Network, United States",NA,"BOLD:AAC1222",20,"Arthropoda",82,"Insecta",127,"Diptera",1730,"Culicidae",2142,"Culicinae",6438,"Aedes",14141,"Aedes cinereus",NA,NA,"D. S. Goldhammer","","Meigen, 1818",NA,"Vouchered:Registered Collection","leg",NA,"National Ecological Observatory Network, United States",NA,…
131,"MOSN114-18","MOS.D01.001014",9377636,"","MOS.D01.001014","National Ecological Observatory Network, United States",NA,"BOLD:AAC1222",20,"Arthropoda",82,"Insecta",127,"Diptera",1730,"Culicidae",2142,"Culicinae",6438,"Aedes",14141,"Aedes cinereus",NA,NA,"D. S. Goldhammer","","Meigen, 1818",NA,"Vouchered:Registered Collection","leg",NA,"National Ecological Observatory Network, United States",NA,…
132,"MOSN1876-18","MOS.D19.000097",9506857,"","MOS.D19.000097","NEON Biorepository at Arizona State University",NA,"BOLD:AAP8896",20,"Arthropoda",82,"Insecta",127,"Diptera",1730,"Culicidae",2142,"Culicinae",6438,"Aedes",14141,"Aedes cinereus",NA,NA,"NEON Technician","morphological","Meigen, 1818",NA,"Vouchered:Registered Collection","leg",NA,"National Ecological Observatory Network, United States…
133,"MOSN1921-18","MOS.D19.000208",9506902,"","MOS.D19.000208","NEON Biorepository at Arizona State University",NA,"BOLD:AAP8896",20,"Arthropoda",82,"Insecta",127,"Diptera",1730,"Culicidae",2142,"Culicinae",6438,"Aedes",14141,"Aedes cinereus",NA,NA,"NEON Technician","morphological","Meigen, 1818",NA,"Vouchered:Registered Collection","leg",NA,"National Ecological Observatory Network, United States…
134,"MOSN2391-19","MOS.D05.000510",10258261,"","MOS.D05.000510","National Ecological Observatory Network, United States",NA,"BOLD:AAC1222",20,"Arthropoda",82,"Insecta",127,"Diptera",1730,"Culicidae",2142,"Culicinae",6438,"Aedes",14141,"Aedes cinereus",NA,NA,"D. S. Goldhammer","morphological","Meigen, 1818",NA,"Vouchered:Registered Collection","leg",NA,"National Ecological Observatory Network, Uni…
135,"MOSN2399-19","MOS.D05.000518",10258269,"","MOS.D05.000518","National Ecological Observatory Network, United States",NA,"BOLD:AAC1222",20,"Arthropoda",82,"Insecta",127,"Diptera",1730,"Culicidae",2142,"Culicinae",6438,"Aedes",14141,"Aedes cinereus",NA,NA,"D. S. Goldhammer","morphological","Meigen, 1818",NA,"Vouchered:Registered Collection","leg",NA,"National Ecological Observatory Network, Uni…
136,"MOSN3851-19","MOS.D19.000420",10302703,"","","National Ecological Observatory Network, United States",NA,"BOLD:ACR5822",20,"Arthropoda",82,"Insecta",127,"Diptera",1730,"Culicidae",2142,"Culicinae",6438,"Aedes",14141,"Aedes cinereus",NA,NA,"","","Meigen, 1818",NA,"Vouchered:Registered Collection","leg",NA,"National Ecological Observatory Network, United States",NA,NA,"1530241920","","BONA","C…
137,"MOSN4568-20","MOS.D05.000715",12072642,"","MOS.D05.000715","NEON Biorepository at Arizona State University",NA,"BOLD:AAC1222",20,"Arthropoda",82,"Insecta",127,"Diptera",1730,"Culicidae",2142,"Culicinae",6438,"Aedes",14141,"Aedes cinereus",NA,NA,"NEON Technician","morphological","Meigen, 1818",NA,"Vouchered:Registered Collection","leg",NA,"National Ecological Observatory Network, United State…
138,"MOSN4570-20","MOS.D05.000719",12072644,"","MOS.D05.000719","NEON Biorepository at Arizona State University",NA,"BOLD:AAC1222",20,"Arthropoda",82,"Insecta",127,"Diptera",1730,"Culicidae",2142,"Culicinae",6438,"Aedes",14141,"Aedes cinereus",NA,NA,"NEON Technician","morphological","Meigen, 1818",NA,"Vouchered:Registered Collection","leg",NA,"National Ecological Observatory Network, United State…
139,"MOSN5899-21","MOS.D01.001612",13194873,"","MOS.D01.001612","NEON Biorepository at Arizona State University",NA,"BOLD:AAC1222",20,"Arthropoda",82,"Insecta",127,"Diptera",1730,"Culicidae",2142,"Culicinae",6438,"Aedes",14141,"Aedes cinereus",NA,NA,"NEON Technician","morphological","Meigen, 1818",NA,"Vouchered:Registered Collection","leg",NA,"National Ecological Observatory Network, United State…
140,"MOSN6468-21","MOS.D05.000935",13195442,"","MOS.D05.000935","NEON Biorepository at Arizona State University",NA,"BOLD:AAC1222",20,"Arthropoda",82,"Insecta",127,"Diptera",1730,"Culicidae",2142,"Culicinae",6438,"Aedes",14141,"Aedes cinereus",NA,NA,"NEON Technician","morphological","Meigen, 1818",NA,"Vouchered:Registered Collection","leg",NA,"National Ecological Observatory Network, United State…
141,"MOSN7344-21","MOS.D09.000764",13196318,"","MOS.D09.000764","NEON Biorepository at Arizona State University",NA,"BOLD:AAC1222",20,"Arthropoda",82,"Insecta",127,"Diptera",1730,"Culicidae",2142,"Culicinae",6438,"Aedes",14141,"Aedes cinereus",NA,NA,"NEON Technician","morphological","Meigen, 1818",NA,"Vouchered:Registered Collection","leg",NA,"National Ecological Observatory Network, United State…
142,"MOSN736-18","MOS.D05.000165",9505717,"","MOS.D05.000165","NEON Biorepository at Arizona State University",NA,"BOLD:AAC1222",20,"Arthropoda",82,"Insecta",127,"Diptera",1730,"Culicidae",2142,"Culicinae",6438,"Aedes",14141,"Aedes cinereus",NA,NA,"NEON Technician","morphological","Meigen, 1818",NA,"Vouchered:Registered Collection","leg",NA,"National Ecological Observatory Network, United States"…
143,"MOSN7781-21","MOS.D19.001102",13196755,"","MOS.D19.001102","NEON Biorepository at Arizona State University",NA,"BOLD:AAP8896",20,"Arthropoda",82,"Insecta",127,"Diptera",1730,"Culicidae",2142,"Culicinae",6438,"Aedes",14141,"Aedes cinereus",NA,NA,"NEON Technician","morphological","Meigen, 1818",NA,"Vouchered:Registered Collection","leg",NA,"National Ecological Observatory Network, United State…
144,"MOSN877-18","MOS.D05.000385",9505858,"","MOS.D05.000385","NEON Biorepository at Arizona State University",NA,"BOLD:AAC1222",20,"Arthropoda",82,"Insecta",127,"Diptera",1730,"Culicidae",2142,"Culicinae",6438,"Aedes",14141,"Aedes cinereus",NA,NA,"NEON Technician","morphological","Meigen, 1818",NA,"Vouchered:Registered Collection","leg",NA,"National Ecological Observatory Network, United States"…
145,"MOSN8862-22","MOS.D08.002060",15255005,"","MOS.D08.002060","National Ecological Observatory Network, United States",NA,"BOLD:AAC1222",20,"Arthropoda",82,"Insecta",127,"Diptera",1730,"Culicidae",2142,"Culicinae",6438,"Aedes",14141,"Aedes cinereus",NA,NA,"NEON Technician","morphological","Meigen, 1818",NA,"","leg",NA,"National Ecological Observatory Network, United States",NA,NA,"1626179040","…
146,"MOSN9263-22","MOS.D12.000139",15255910,"","MOS.D12.000139","National Ecological Observatory Network, United States",NA,"BOLD:AAC1222",20,"Arthropoda",82,"Insecta",127,"Diptera",1730,"Culicidae",2142,"Culicinae",6438,"Aedes",14141,"Aedes cinereus",NA,NA,"NEON Technician","morphological","Meigen, 1818",NA,"","leg",NA,"National Ecological Observatory Network, United States",NA,NA,"1624457460","…
147,"MSEMV238-15","APHA-3-2015D12",5991214,"APHA-3-2015D12","","Animal and Plant Health Agency, UK",NA,"BOLD:AAP8897",20,"Arthropoda",82,"Insecta",127,"Diptera",1730,"Culicidae",2142,"Culicinae",6438,"Aedes",14141,"Aedes cinereus",NA,NA,"Victor A Brugman","Morphological traits","Meigen, 1818",NA,"Vouchered:Registered Collection","Adults/legs kept frozen at -20C",NA,"Victor Brugman",NA,NA,NA,"",""…
148,"MSEMV955-15","APHA-11-2015A05",6500646,"APHA-11-2015A05","","Animal and Plant Health Agency, UK",NA,"BOLD:AAP8897",20,"Arthropoda",82,"Insecta",127,"Diptera",1730,"Culicidae",2142,"Culicinae",6438,"Aedes",14141,"Aedes cinereus",NA,NA,"Tobias Lilja","Morphological traits","Meigen, 1818",NA,"","DNA extraction in 4C.",NA,"Erik Bengtson",NA,NA,NA,"","","","Adult","F","S","",NA,"","Legs","DNA ext…
149,"OPPFE1496-17","BIOUG33325-C02",7771208,"BIOUG33325-C02","GMP#04661","Centre for Biodiversity Genomics",NA,"BOLD:AAC1222",20,"Arthropoda",82,"Insecta",127,"Diptera",1730,"Culicidae",2142,"Culicinae",6438,"Aedes",14141,"Aedes cinereus",NA,NA,"Kate Perez","BIN Taxonomy Match (Aug 2017)","Meigen, 1818",NA,"Vouchered:Registered Collection","Whole Voucher",NA,"CBG Collections Staff",NA,NA,NA,"Aspe…
150,"OPPFE2238-17","BIOUG33567-A05",7771950,"BIOUG33567-A05","GMP#04661","Centre for Biodiversity Genomics",NA,"BOLD:AAC1222",20,"Arthropoda",82,"Insecta",127,"Diptera",1730,"Culicidae",2142,"Culicinae",6438,"Aedes",14141,"Aedes cinereus",NA,NA,"Kate Perez","BIN Taxonomy Match (Aug 2017)","Meigen, 1818",NA,"Vouchered:Registered Collection","Whole Voucher",NA,"CBG Collections Staff",NA,NA,NA,"Aspe…
151,"OPPFG1138-17","BIOUG33645-D06",7797043,"BIOUG33645-D06","GMP#04663","Centre for Biodiversity Genomics",NA,"BOLD:AAC1222",20,"Arthropoda",82,"Insecta",127,"Diptera",1730,"Culicidae",2142,"Culicinae",6438,"Aedes",14141,"Aedes cinereus",NA,NA,"Kate Perez","BIN Taxonomy Match (Aug 2017)","Meigen, 1818",NA,"Vouchered:Registered Collection","Whole Voucher",NA,"CBG Collections Staff",NA,NA,NA,"Aspe…
152,"OPPFM2293-17","BIOUG34717-H03",7989110,"BIOUG34717-H03","GMP#03333","Centre for Biodiversity Genomics",NA,"BOLD:AAC1222",20,"Arthropoda",82,"Insecta",127,"Diptera",1730,"Culicidae",2142,"Culicinae",6438,"Aedes",14141,"Aedes cinereus",NA,NA,"Kate Perez","BIN Taxonomy Match (Oct 2017)","Meigen, 1818",NA,"Vouchered:Registered Collection","Whole Voucher",NA,"CBG Collections Staff",NA,NA,NA,"","B…
153,"RRSSA076-15","BIOUG20569-E08",6037657,"BIOUG20569-E08","L#15RARE-0118","Centre for Biodiversity Genomics",NA,"BOLD:AAC1222",20,"Arthropoda",82,"Insecta",127,"Diptera",1730,"Culicidae",2142,"Culicinae",6438,"Aedes",14141,"Aedes cinereus",NA,NA,"Angela Telfer","BOLD ID Engine Manual","Meigen, 1818",NA,"Vouchered:Registered Collection","Tissue",NA,"BIO Collections Staff",NA,NA,NA,"5 min sweep x…
154,"RRSSA124-15","BIOUG20570-A09",6037705,"BIOUG20570-A09","L#15RARE-0118","Centre for Biodiversity Genomics",NA,"BOLD:AAC1222",20,"Arthropoda",82,"Insecta",127,"Diptera",1730,"Culicidae",2142,"Culicinae",6438,"Aedes",14141,"Aedes cinereus",NA,NA,"Angela Telfer","BOLD ID Engine Manual","Meigen, 1818",NA,"Vouchered:Registered Collection","Tissue",NA,"BIO Collections Staff",NA,NA,NA,"5 min sweep x…
155,"SSEIA4734-13","BIOUG05097-G12",3155409,"BIOUG05097-G12","L#12BIOBUS-0823","Centre for Biodiversity Genomics",NA,"BOLD:AAC1222",20,"Arthropoda",82,"Insecta",127,"Diptera",1730,"Culicidae",2142,"Culicinae",6438,"Aedes",14141,"Aedes cinereus",NA,NA,"","BIN Taxonomy Match","Meigen, 1818",NA,"Vouchered:Registered Collection","Whole Voucher",NA,"BIOBus 2012",NA,NA,NA,"standard 5 min sweeping (2)|o…
156,"SSEIA5164-13","BIOUG05112-D03",3155839,"BIOUG05112-D03","L#12BIOBUS-0813","Centre for Biodiversity Genomics",NA,"BOLD:AAC1222",20,"Arthropoda",82,"Insecta",127,"Diptera",1730,"Culicidae",2142,"Culicinae",6438,"Aedes",14141,"Aedes cinereus",NA,NA,"","BIN Taxonomy Match","Meigen, 1818",NA,"Vouchered:Registered Collection","Whole Voucher",NA,"BIOBus 2012",NA,NA,NA,"standard 5 min sweeping (3)|p…
157,"SSEIA5701-13","BIOUG05119-H03",3156376,"BIOUG05119-H03","L#12BIOBUS-0816","Centre for Biodiversity Genomics",NA,"BOLD:AAC1222",20,"Arthropoda",82,"Insecta",127,"Diptera",1730,"Culicidae",2142,"Culicinae",6438,"Aedes",14141,"Aedes cinereus",NA,NA,"","BIN Taxonomy Match","Meigen, 1818",NA,"Vouchered:Registered Collection","Whole Voucher",NA,"BIOBus 2012",NA,NA,NA,"standard 5 min sweeping (3)|p…
158,"SSEIB9924-13","BIOUG06720-A04",3445183,"BIOUG06720-A04","L#12BIOBUS-0800","Centre for Biodiversity Genomics",NA,"BOLD:AAP8896",20,"Arthropoda",82,"Insecta",127,"Diptera",1730,"Culicidae",2142,"Culicinae",6438,"Aedes",14141,"Aedes cinereus",NA,NA,"","BIN Taxonomy Match","Meigen, 1818",NA,"Vouchered:Registered Collection","Whole Voucher",NA,"BIOBus 2012",NA,NA,NA,"standard 5 min sweeping (2)|o…
159,"SSJAE1856-13","BIOUG07948-H04",3782934,"BIOUG07948-H04","L#12BIOBUS-1113","Centre for Biodiversity Genomics",NA,"BOLD:AAC1222",20,"Arthropoda",82,"Insecta",127,"Diptera",1730,"Culicidae",2142,"Culicinae",6438,"Aedes",14141,"Aedes cinereus",NA,NA,"","BIN Taxonomy Match","Meigen, 1818",NA,"Vouchered:Registered Collection","Tissue",NA,"BIOBus 2012",NA,NA,NA,"2 malaise traps|mostly cloudy|29C|At…
160,"SSJAE2536-13","BIOUG08118-D09",3783615,"BIOUG08118-D09","L#12BIOBUS-1113","Centre for Biodiversity Genomics",NA,"BOLD:AAC1222",20,"Arthropoda",82,"Insecta",127,"Diptera",1730,"Culicidae",2142,"Culicinae",6438,"Aedes",14141,"Aedes cinereus",NA,NA,"","BIN Taxonomy Match","Meigen, 1818",NA,"Vouchered:Registered Collection","Whole Voucher",NA,"BIOBus 2012",NA,NA,NA,"2 malaise traps|mostly cloudy…
161,"SSJAE3204-13","BIOUG08204-E03",3784283,"BIOUG08204-E03","L#12BIOBUS-1113","Centre for Biodiversity Genomics",NA,"BOLD:AAC1222",20,"Arthropoda",82,"Insecta",127,"Diptera",1730,"Culicidae",2142,"Culicinae",6438,"Aedes",14141,"Aedes cinereus",NA,NA,"","BIN Taxonomy Match","Meigen, 1818",NA,"Vouchered:Registered Collection","Tissue",NA,"BIOBus 2012",NA,NA,NA,"2 malaise traps|mostly cloudy|29C|At…
162,"SSJAE8075-13","BIOUG08792-F06",3982505,"BIOUG08792-F06","L#12BIOBUS-1054","Centre for Biodiversity Genomics",NA,"BOLD:AAC1222",20,"Arthropoda",82,"Insecta",127,"Diptera",1730,"Culicidae",2142,"Culicinae",6438,"Aedes",14141,"Aedes cinereus",NA,NA,"","BIN Taxonomy Match","Meigen, 1818",NA,"Vouchered:Registered Collection","Whole Voucher",NA,"BIOBus 2012",NA,NA,NA,"standard 5 min sweeping (1)|o…
163,"SSJAE8608-13","BIOUG08798-C05",3983038,"BIOUG08798-C05","L#12BIOBUS-1055","Centre for Biodiversity Genomics",NA,"BOLD:AAC1222",20,"Arthropoda",82,"Insecta",127,"Diptera",1730,"Culicidae",2142,"Culicinae",6438,"Aedes",14141,"Aedes cinereus",NA,NA,"","BIN Taxonomy Match","Meigen, 1818",NA,"Vouchered:Registered Collection","Whole Voucher",NA,"BIOBus 2012",NA,NA,NA,"standard 5 min sweeping (1)|o…
164,"SSJAF9385-13","BIOUG09626-G03",4087503,"BIOUG09626-G03","L#12BIOBUS-1030","Centre for Biodiversity Genomics",NA,"BOLD:AAC1222",20,"Arthropoda",82,"Insecta",127,"Diptera",1730,"Culicidae",2142,"Culicinae",6438,"Aedes",14141,"Aedes cinereus",NA,NA,"","BIN Taxonomy Match","Meigen, 1818",NA,"Vouchered:Registered Collection","Whole Voucher",NA,"BIOBus 2012",NA,NA,NA,"standard 5 min sweeping (1)|m…
165,"SSKJB1779-14","BIOUG15921-H05",5048287,"BIOUG15921-H05","L#13BIOBUS-0391","Centre for Biodiversity Genomics",NA,"BOLD:AAC1222",20,"Arthropoda",82,"Insecta",127,"Diptera",1730,"Culicidae",2142,"Culicinae",6438,"Aedes",14141,"Aedes cinereus",NA,NA,"Kate Perez","BIN Taxonomy Match","Meigen, 1818",NA,"Vouchered:Registered Collection","Whole Voucher",NA,"BIObus 2013",NA,NA,NA,"5 min sweep x4 coll…
166,"SSKNA072-15","BIOUG23031-H10",6141581,"BIOUG23031-H10","L#14BIOBUS-0454","Centre for Biodiversity Genomics",NA,"BOLD:AAC1222",20,"Arthropoda",82,"Insecta",127,"Diptera",1730,"Culicidae",2142,"Culicinae",6438,"Aedes",14141,"Aedes cinereus",NA,NA,"Kate Perez","","Meigen, 1818",NA,"Vouchered:Registered Collection","Tissue",NA,"BIObus 2014",NA,NA,NA,"5 min sweep x4 collectors (1)|cool and overca…
167,"SSKNA1008-15","BIOUG23446-D03",6195741,"BIOUG23446-D03","L#14BIOBUS-0475","Centre for Biodiversity Genomics",NA,"BOLD:AAC1222",20,"Arthropoda",82,"Insecta",127,"Diptera",1730,"Culicidae",2142,"Culicinae",6438,"Aedes",14141,"Aedes cinereus",NA,NA,"Kate Perez","","Meigen, 1818",NA,"Vouchered:Registered Collection","Whole Voucher",NA,"BIObus 2014",NA,NA,NA,"5 min sweep x4 collectors (2)|cloudy …
168,"SSKNA1342-15","BIOUG23449-D12",6203335,"BIOUG23449-D12","L#14BIOBUS-0498","Centre for Biodiversity Genomics",NA,"BOLD:AAC1222",20,"Arthropoda",82,"Insecta",127,"Diptera",1730,"Culicidae",2142,"Culicinae",6438,"Aedes",14141,"Aedes cinereus",NA,NA,"Kate Perez","","Meigen, 1818",NA,"Vouchered:Registered Collection","Tissue",NA,"BIObus 2014",NA,NA,NA,"5 min sweep x4 collectors (3)|warm and sunny…
169,"SSKNA1345-15","BIOUG23449-E03",6203338,"BIOUG23449-E03","L#14BIOBUS-0498","Centre for Biodiversity Genomics",NA,"BOLD:AAC1222",20,"Arthropoda",82,"Insecta",127,"Diptera",1730,"Culicidae",2142,"Culicinae",6438,"Aedes",14141,"Aedes cinereus",NA,NA,"Kate Perez","","Meigen, 1818",NA,"Vouchered:Registered Collection","Tissue",NA,"BIObus 2014",NA,NA,NA,"5 min sweep x4 collectors (3)|warm and sunny…
170,"SSKNA1352-15","BIOUG23449-E10",6203345,"BIOUG23449-E10","L#14BIOBUS-0498","Centre for Biodiversity Genomics",NA,"BOLD:AAC1222",20,"Arthropoda",82,"Insecta",127,"Diptera",1730,"Culicidae",2142,"Culicinae",6438,"Aedes",14141,"Aedes cinereus",NA,NA,"Kate Perez","","Meigen, 1818",NA,"Vouchered:Registered Collection","Tissue",NA,"BIObus 2014",NA,NA,NA,"5 min sweep x4 collectors (3)|warm and sunny…
171,"SSKNA1426-15","BIOUG23450-D07",6203419,"BIOUG23450-D07","L#14BIOBUS-0498","Centre for Biodiversity Genomics",NA,"BOLD:AAC1222",20,"Arthropoda",82,"Insecta",127,"Diptera",1730,"Culicidae",2142,"Culicinae",6438,"Aedes",14141,"Aedes cinereus",NA,NA,"Kate Perez","","Meigen, 1818",NA,"Vouchered:Registered Collection","Whole Voucher",NA,"BIObus 2014",NA,NA,NA,"5 min sweep x4 collectors (3)|warm an…
172,"SSKNA1571-15","BIOUG23451-H09",6203564,"BIOUG23451-H09","L#14BIOBUS-0498","Centre for Biodiversity Genomics",NA,"BOLD:AAC1222",20,"Arthropoda",82,"Insecta",127,"Diptera",1730,"Culicidae",2142,"Culicinae",6438,"Aedes",14141,"Aedes cinereus",NA,NA,"Kate Perez","","Meigen, 1818",NA,"Vouchered:Registered Collection","Whole Voucher",NA,"BIObus 2014",NA,NA,NA,"5 min sweep x4 collectors (3)|warm an…
173,"SSKNA331-15","BIOUG23300-G12",6141840,"BIOUG23300-G12","L#14BIOBUS-0454","Centre for Biodiversity Genomics",NA,"BOLD:AAC1222",20,"Arthropoda",82,"Insecta",127,"Diptera",1730,"Culicidae",2142,"Culicinae",6438,"Aedes",14141,"Aedes cinereus",NA,NA,"Kate Perez","","Meigen, 1818",NA,"Vouchered:Registered Collection","Whole Voucher",NA,"BIObus 2014",NA,NA,NA,"5 min sweep x4 collectors (1)|cool and…
174,"SSKNA423-15","BIOUG23302-C01",6141932,"BIOUG23302-C01","L#14BIOBUS-0454","Centre for Biodiversity Genomics",NA,"BOLD:AAC1222",20,"Arthropoda",82,"Insecta",127,"Diptera",1730,"Culicidae",2142,"Culicinae",6438,"Aedes",14141,"Aedes cinereus",NA,NA,"Kate Perez","","Meigen, 1818",NA,"Vouchered:Registered Collection","Whole Voucher",NA,"BIObus 2014",NA,NA,NA,"5 min sweep x4 collectors (1)|cool and…
175,"SSKNA444-15","BIOUG23302-D10",6141953,"BIOUG23302-D10","L#14BIOBUS-0454","Centre for Biodiversity Genomics",NA,"BOLD:AAC1222",20,"Arthropoda",82,"Insecta",127,"Diptera",1730,"Culicidae",2142,"Culicinae",6438,"Aedes",14141,"Aedes cinereus",NA,NA,"Kate Perez","","Meigen, 1818",NA,"Vouchered:Registered Collection","Whole Voucher",NA,"BIObus 2014",NA,NA,NA,"5 min sweep x4 collectors (1)|cool and…
176,"SSKNA481-15","BIOUG23302-G11",6141990,"BIOUG23302-G11","L#14BIOBUS-0454","Centre for Biodiversity Genomics",NA,"BOLD:AAC1222",20,"Arthropoda",82,"Insecta",127,"Diptera",1730,"Culicidae",2142,"Culicinae",6438,"Aedes",14141,"Aedes cinereus",NA,NA,"Kate Perez","","Meigen, 1818",NA,"Vouchered:Registered Collection","Whole Voucher",NA,"BIObus 2014",NA,NA,NA,"5 min sweep x4 collectors (1)|cool and…
177,"SSKNA5095-15","BIOUG24211-D03",6285528,"BIOUG24211-D03","L#14BIOBUS-0523","Centre for Biodiversity Genomics",NA,"BOLD:AAC1222",20,"Arthropoda",82,"Insecta",127,"Diptera",1730,"Culicidae",2142,"Culicinae",6438,"Aedes",14141,"Aedes cinereus",NA,NA,"Kate Perez","","Meigen, 1818",NA,"Vouchered:Registered Collection","Whole Voucher",NA,"BIObus 2014",NA,NA,NA,"1 Intercept Trap|Warm and clear sky|S…
178,"SSKNA747-15","BIOUG23304-H01",6195480,"BIOUG23304-H01","L#14BIOBUS-0475","Centre for Biodiversity Genomics",NA,"BOLD:AAC1222",20,"Arthropoda",82,"Insecta",127,"Diptera",1730,"Culicidae",2142,"Culicinae",6438,"Aedes",14141,"Aedes cinereus",NA,NA,"Kate Perez","","Meigen, 1818",NA,"Vouchered:Registered Collection","Whole Voucher",NA,"BIObus 2014",NA,NA,NA,"5 min sweep x4 collectors (2)|cloudy a…
179,"SSKNA831-15","BIOUG23305-H02",6195564,"BIOUG23305-H02","L#14BIOBUS-0475","Centre for Biodiversity Genomics",NA,"BOLD:AAC1222",20,"Arthropoda",82,"Insecta",127,"Diptera",1730,"Culicidae",2142,"Culicinae",6438,"Aedes",14141,"Aedes cinereus",NA,NA,"Kate Perez","","Meigen, 1818",NA,"Vouchered:Registered Collection","Tissue",NA,"BIObus 2014",NA,NA,NA,"5 min sweep x4 collectors (2)|cloudy and cool…
180,"SSKNA932-15","BIOUG23307-E10",6195665,"BIOUG23307-E10","L#14BIOBUS-0475","Centre for Biodiversity Genomics",NA,"BOLD:AAC1222",20,"Arthropoda",82,"Insecta",127,"Diptera",1730,"Culicidae",2142,"Culicinae",6438,"Aedes",14141,"Aedes cinereus",NA,NA,"Kate Perez","","Meigen, 1818",NA,"Vouchered:Registered Collection","Whole Voucher",NA,"BIObus 2014",NA,NA,NA,"5 min sweep x4 collectors (2)|cloudy a…
181,"SSKNA935-15","BIOUG23307-F01",6195668,"BIOUG23307-F01","L#14BIOBUS-0475","Centre for Biodiversity Genomics",NA,"BOLD:AAC1222",20,"Arthropoda",82,"Insecta",127,"Diptera",1730,"Culicidae",2142,"Culicinae",6438,"Aedes",14141,"Aedes cinereus",NA,NA,"Kate Perez","","Meigen, 1818",NA,"Vouchered:Registered Collection","Whole Voucher",NA,"BIObus 2014",NA,NA,NA,"5 min sweep x4 collectors (2)|cloudy a…
182,"SSPPA5502-15","BIOUG27093-H03",6679365,"BIOUG27093-H03","L#14BIOBUS-2374","Centre for Biodiversity Genomics",NA,"BOLD:AAC1222",20,"Arthropoda",82,"Insecta",127,"Diptera",1730,"Culicidae",2142,"Culicinae",6438,"Aedes",14141,"Aedes cinereus",NA,NA,"Kate Perez","","Meigen, 1818",NA,"Vouchered:Registered Collection","Whole Voucher",NA,"BIObus 2014",NA,NA,NA,"5 min sweep x4 collectors (2)|sunny|s…
183,"CNEIG191-12","BIOUG04282-G12",3004148,"BIOUG04282-G12","GMP#00421","Centre for Biodiversity Genomics",NA,"BOLD:AAC1222",20,"Arthropoda",82,"Insecta",127,"Diptera",1730,"Culicidae",2142,"Culicinae",6438,"Aedes",14141,"Aedes cinereus",NA,NA,"","BIN Taxonomy Match","Meigen, 1818",NA,"Vouchered:Registered Collection","Tissue",NA,"Stephanie Church",NA,NA,NA,"peninsula, emergent white birch/willow…
184,"CNKOI189-14","BIOUG11714-A05",4344726,"BIOUG11714-A05","GMP#01420","Centre for Biodiversity Genomics",NA,"BOLD:AAC1222",20,"Arthropoda",82,"Insecta",127,"Diptera",1730,"Culicidae",2142,"Culicinae",6438,"Aedes",14141,"Aedes cinereus",NA,NA,"Angela Telfer","BIN Taxonomy Match","Meigen, 1818",NA,"Vouchered:Registered Collection","Whole Voucher",NA,"Bernard Martin",NA,NA,NA,"2 Malaise Traps|mixe…
185,"CNKOS035-14","BIOUG11985-A04",4396493,"BIOUG11985-A04","GMP#01418","Centre for Biodiversity Genomics",NA,"BOLD:AAC1222",20,"Arthropoda",82,"Insecta",127,"Diptera",1730,"Culicidae",2142,"Culicinae",6438,"Aedes",14141,"Aedes cinereus",NA,NA,"Angela Telfer","BIN Taxonomy Match","Meigen, 1818",NA,"Vouchered:Registered Collection","Whole Voucher",NA,"Bernard Martin",NA,NA,NA,"2 Malaise Traps|mixe…
186,"CNKOT078-14","BIOUG12091-H11",4398138,"BIOUG12091-H11","GMP#01422","Centre for Biodiversity Genomics",NA,"BOLD:AAC1222",20,"Arthropoda",82,"Insecta",127,"Diptera",1730,"Culicidae",2142,"Culicinae",6438,"Aedes",14141,"Aedes cinereus",NA,NA,"Angela Telfer","BIN Taxonomy Match","Meigen, 1818",NA,"Vouchered:Registered Collection","Whole Voucher",NA,"Bernard Martin",NA,NA,NA,"2 Malaise Traps|mixe…
187,"CNTIH404-15","BIOUG21175-F10",5826656,"BIOUG21175-F10","GMP#03813","Centre for Biodiversity Genomics",NA,"BOLD:AAC1222",20,"Arthropoda",82,"Insecta",127,"Diptera",1730,"Culicidae",2142,"Culicinae",6438,"Aedes",14141,"Aedes cinereus",NA,NA,"Kate Perez","BIN Taxonomy Match","Meigen, 1818",NA,"Vouchered:Registered Collection","Whole Voucher",NA,"M.Brown",NA,NA,NA,"Shoreline transition area (fro…	BIOUG:STLAW-NP""	Malaise Trap""	A""	"	"	Mixed habitat""	NA	"	Thousand Islands NP""	3 week collection due to ethanol shortage""	44.453	-75.865	GPS""	NA	91	NA	NA	NA	Canada""	Ontario""	Thousand Islands National Park""	"	"	NA	"	"	"	"	NA	"	"	"	7534465	COI-5P""	MF827562""	ACACTATATTTTATTTTTGGAGTTTGATCCGGGATAGTGGGAACATCGTTAAGTATATTAATTCGTGCAGAATTAAGTCATCCAAGCATATTTATTGGAAATGACCAAATTTATAATGTAATTGTAACAGCTCATGCATTTATTATAATTTTTTTTATAGTTATGCCTATTATAATTGGAGGATTTGGTAATTGACTTGTTCCTTTAATATTAGGAGCTCCTGATATAGCTTTCCCTCGAATAAATAATATAAGTTTTTGAATATTGCCCCCCTCATTAACCCTGTTATTATCCAGCTCAATAGTAGAAAATGGAGCTGGTACCGGGTGAACTGTTTATCCGCCTCTATCTTCTGGAACTGCTCATGCAGGAGGTTCTGTTGACTTAGCTATTTTTTCT…	7923419""	CNTIH404-15[C_LepFolF	C_LepFolR]_R.ab1""	http://trace.boldsystems.org/traceIO/bold.org/9744391""	2015-05-28 16:41:36""	Centre for Biodiversity Genomics""	R""	C_LepFolR""	COI-5P""";;;;;
188,"CULBE051-14","CULBE-855015",4870787,"IG 32.776-051","855-15","Royal Belgian Institute of Natural Sciences",NA,"BOLD:AAP8897",20,"Arthropoda",82,"Insecta",127,"Diptera",1730,"Culicidae",2142,"Culicinae",6438,"Aedes",14141,"Aedes cinereus",NA,NA,"","","Meigen, 1818",NA,"","",NA,"MODIRSIK",NA,NA,NA,"","","","adult","","","",NA,"","","",50.951,5.548,"",NA,NA,NA,NA,NA,"Belgium","","","","Zutendaa…
189,"GBMIN56827-17","KP942718",8396442,"","","Mined from GenBank, NCBI",NA,"BOLD:ADJ9561",20,"Arthropoda",82,"Insecta",127,"Diptera",1730,"Culicidae",2142,"Culicinae",6438,"Aedes",14141,"Aedes cinereus",NA,NA,"","","Meigen, 1818",NA,"","",NA,"",NA,NA,NA,"","","","","","","",NA,"","","",57.67,18.72,"",NA,NA,NA,NA,NA,"Sweden","","","","",NA,"","","","",NA,"","","",9689764,"COI-5P","KP942718","AACAT…
190,"GBMNE29235-21","OK465139",14251892,"IZBE0210181","","Mined from GenBank, NCBI",NA,"BOLD:AAP8897",20,"Arthropoda",82,"Insecta",127,"Diptera",1730,"Culicidae",2142,"Culicinae",6438,"Aedes",14141,"Aedes cinereus",NA,NA,"","","Meigen, 1818",NA,"","",NA,"",NA,NA,NA,"","","","","","","",NA,"","","",58.39,26.72,"",NA,NA,NA,NA,NA,"Estonia","","","","",NA,"","","","",NA,"","","",15260607,"COI-5P","OK…
191,"IUP899-14","MOS.D01.000117",4637655,"","MOS.D01.000117","National Ecological Observatory Network, United States",NA,"BOLD:AAC1222",20,"Arthropoda",82,"Insecta",127,"Diptera",1730,"Culicidae",2142,"Culicinae",6438,"Aedes",14141,"Aedes cinereus",NA,NA,"Theodore G. Andreadis","","Meigen, 1818",NA,"","",NA,"NEON Technician",NA,NA,NA,"","HARV","CO2 trapping","Adult","","S","",NA,"","","",42.537,-…
192,"MOSN107-18","MOS.D01.001006",9377629,"","MOS.D01.001006","National Ecological Observatory Network, United States",NA,"BOLD:AAC1222",20,"Arthropoda",82,"Insecta",127,"Diptera",1730,"Culicidae",2142,"Culicinae",6438,"Aedes",14141,"Aedes cinereus",NA,NA,"D. S. Goldhammer","","Meigen, 1818",NA,"Vouchered:Registered Collection","leg",NA,"National Ecological Observatory Network, United States",NA,…
193,"MOSN2393-19","MOS.D05.000512",10258263,"","MOS.D05.000512","National Ecological Observatory Network, United States",NA,"BOLD:AAC1222",20,"Arthropoda",82,"Insecta",127,"Diptera",1730,"Culicidae",2142,"Culicinae",6438,"Aedes",14141,"Aedes cinereus",NA,NA,"D. S. Goldhammer","morphological","Meigen, 1818",NA,"Vouchered:Registered Collection","leg",NA,"National Ecological Observatory Network, Uni…
194,"MOSN2396-19","MOS.D05.000515",10258266,"","MOS.D05.000515","National Ecological Observatory Network, United States",NA,"BOLD:AAC1222",20,"Arthropoda",82,"Insecta",127,"Diptera",1730,"Culicidae",2142,"Culicinae",6438,"Aedes",14141,"Aedes cinereus",NA,NA,"D. S. Goldhammer","morphological","Meigen, 1818",NA,"Vouchered:Registered Collection","leg",NA,"National Ecological Observatory Network, Uni…
195,"MOSN3566-19","MOS.D12.000046",10302418,"","","National Ecological Observatory Network, United States",NA,"BOLD:AAC1222",20,"Arthropoda",82,"Insecta",127,"Diptera",1730,"Culicidae",2142,"Culicinae",6438,"Aedes",14141,"Aedes cinereus",NA,NA,"","","Meigen, 1818",NA,"Vouchered:Registered Collection","leg",NA,"National Ecological Observatory Network, United States",NA,NA,"1531835220","","YELL","C…
196,"MOSN384-18","MOS.D05.000407",9377906,"","MOS.D05.000407","National Ecological Observatory Network, United States",NA,"BOLD:AAC1222",20,"Arthropoda",82,"Insecta",127,"Diptera",1730,"Culicidae",2142,"Culicinae",6438,"Aedes",14141,"Aedes cinereus",NA,NA,"D. S. Goldhammer","","Meigen, 1818",NA,"Vouchered:Registered Collection","leg",NA,"National Ecological Observatory Network, United States",NA,…
197,"MOSN4010-20","MOS.D01.001423",12072084,"","MOS.D01.001423","NEON Biorepository at Arizona State University",NA,"BOLD:AAC1222",20,"Arthropoda",82,"Insecta",127,"Diptera",1730,"Culicidae",2142,"Culicinae",6438,"Aedes",14141,"Aedes cinereus",NA,NA,"NEON Technician","morphological","Meigen, 1818",NA,"Vouchered:Registered Collection","leg",NA,"National Ecological Observatory Network, United State…
198,"MOSN4013-20","MOS.D01.001427",12072087,"","MOS.D01.001427","NEON Biorepository at Arizona State University",NA,"BOLD:AAC1222",20,"Arthropoda",82,"Insecta",127,"Diptera",1730,"Culicidae",2142,"Culicinae",6438,"Aedes",14141,"Aedes cinereus",NA,NA,"NEON Technician","morphological","Meigen, 1818",NA,"Vouchered:Registered Collection","leg",NA,"National Ecological Observatory Network, United State…
199,"MOSN7272-21","MOS.D09.000667",13196246,"","MOS.D09.000667","NEON Biorepository at Arizona State University",NA,"BOLD:AAC1222",20,"Arthropoda",82,"Insecta",127,"Diptera",1730,"Culicidae",2142,"Culicinae",6438,"Aedes",14141,"Aedes cinereus",NA,NA,"NEON Technician","morphological","Meigen, 1818",NA,"Vouchered:Registered Collection","leg",NA,"National Ecological Observatory Network, United State…
200,"MOSN7639-21","MOS.D19.000929",13196613,"","MOS.D19.000929","NEON Biorepository at Arizona State University",NA,"BOLD:AAP8897",20,"Arthropoda",82,"Insecta",127,"Diptera",1730,"Culicidae",2142,"Culicinae",6438,"Aedes",14141,"Aedes cinereus",NA,NA,"NEON Technician","morphological","Meigen, 1818",NA,"Vouchered:Registered Collection","leg",NA,"National Ecological Observatory Network, United State…
201,"MOSN804-18","MOS.D05.000289",9505785,"","MOS.D05.000289","NEON Biorepository at Arizona State University",NA,"BOLD:AAC1222",20,"Arthropoda",82,"Insecta",127,"Diptera",1730,"Culicidae",2142,"Culicinae",6438,"Aedes",14141,"Aedes cinereus",NA,NA,"NEON Technician","morphological","Meigen, 1818",NA,"Vouchered:Registered Collection","leg",NA,"National Ecological Observatory Network, United States"…
202,"MOSN843-18","MOS.D05.000338",9505824,"","MOS.D05.000338","NEON Biorepository at Arizona State University",NA,"BOLD:AAC1222",20,"Arthropoda",82,"Insecta",127,"Diptera",1730,"Culicidae",2142,"Culicinae",6438,"Aedes",14141,"Aedes cinereus",NA,NA,"NEON Technician","morphological","Meigen, 1818",NA,"Vouchered:Registered Collection","leg",NA,"National Ecological Observatory Network, United States"…
203,"MOSN8863-22","MOS.D08.002062",15255008,"","MOS.D08.002062","National Ecological Observatory Network, United States",NA,"BOLD:AAC1222",20,"Arthropoda",82,"Insecta",127,"Diptera",1730,"Culicidae",2142,"Culicinae",6438,"Aedes",14141,"Aedes cinereus",NA,NA,"NEON Technician","morphological","Meigen, 1818",NA,"","leg",NA,"National Ecological Observatory Network, United States",NA,NA,"1626182220","…
204,"MOSN9261-22","MOS.D12.000137",15255906,"","MOS.D12.000137","National Ecological Observatory Network, United States",NA,"BOLD:AAC1222",20,"Arthropoda",82,"Insecta",127,"Diptera",1730,"Culicidae",2142,"Culicinae",6438,"Aedes",14141,"Aedes cinereus",NA,NA,"NEON Technician","morphological","Meigen, 1818",NA,"","leg",NA,"National Ecological Observatory Network, United States",NA,NA,"1624456020","…
205,"MOSN9654-22","MOS.D19.001311",15256797,"","MOS.D19.001311","National Ecological Observatory Network, United States",NA,"BOLD:AAP8896",20,"Arthropoda",82,"Insecta",127,"Diptera",1730,"Culicidae",2142,"Culicinae",6438,"Aedes",14141,"Aedes cinereus",NA,NA,"NEON Technician","morphological","Meigen, 1818",NA,"","leg",NA,"National Ecological Observatory Network, United States",NA,NA,"1625158440","…
206,"MSQ010-04","JE010",37626,"","","",NA,"BOLD:AAC1222",20,"Arthropoda",82,"Insecta",127,"Diptera",1730,"Culicidae",2142,"Culicinae",6438,"Aedes",14141,"Aedes cinereus",NA,NA,"","","Meigen, 1818",NA,"","",NA,"Jim Edsall",NA,NA,NA,"","","","","","","",NA,"","","",NA,NA,"",NA,NA,NA,NA,NA,"Canada","New Brunswick","St. John Co., Grand Bay","","","20294","http://www.boldsystems.org/pics/MSQ/IMG_7519.…
207,"OPPFC326-17","BIOUG33039-D05",7738713,"BIOUG33039-D05","GMP#04659","Centre for Biodiversity Genomics",NA,"BOLD:AAC1222",20,"Arthropoda",82,"Insecta",127,"Diptera",1730,"Culicidae",2142,"Culicinae",6438,"Aedes",14141,"Aedes cinereus",NA,NA,"Kate Perez","BIN Taxonomy Match (Aug 2017)","Meigen, 1818",NA,"Vouchered:Registered Collection","Whole Voucher",NA,"CBG Collections Staff",NA,NA,NA,"Aspen…
208,"RRBPA065-15","BIOUG20566-F12",6037446,"BIOUG20566-F12","L#15RARE-0018","Centre for Biodiversity Genomics",NA,"BOLD:AAC1222",20,"Arthropoda",82,"Insecta",127,"Diptera",1730,"Culicidae",2142,"Culicinae",6438,"Aedes",14141,"Aedes cinereus",NA,NA,"Angela Telfer","BOLD ID Engine Manual","Meigen, 1818",NA,"Vouchered:Registered Collection","Tissue",NA,"BIO Collections Staff",NA,NA,NA,"soil","","Ber…
209,"SSBAE5740-13","BIOUG06330-H04",3390163,"BIOUG06330-H04","L#12BIOBUS-1293","Centre for Biodiversity Genomics",NA,"BOLD:AAC1222",20,"Arthropoda",82,"Insecta",127,"Diptera",1730,"Culicidae",2142,"Culicinae",6438,"Aedes",14141,"Aedes cinereus",NA,NA,"","BIN Taxonomy Match","Meigen, 1818",NA,"Vouchered:Registered Collection","Whole Voucher",NA,"BIOBus 2012",NA,NA,NA,"standard 5 min sweeping (3), …
210,"SSEIA4272-13","BIOUG05094-H01",3147808,"BIOUG05094-H01","L#12BIOBUS-0725","Centre for Biodiversity Genomics",NA,"BOLD:AAC1222",20,"Arthropoda",82,"Insecta",127,"Diptera",1730,"Culicidae",2142,"Culicinae",6438,"Aedes",14141,"Aedes cinereus",NA,NA,"","BIN Taxonomy Match","Meigen, 1818",NA,"Vouchered:Registered Collection","Whole Voucher",NA,"BIOBus 2012",NA,NA,NA,"standard 5 min sweeping (1)|p…
211,"SSEIA4290-13","BIOUG05095-A08",3147826,"BIOUG05095-A08","L#12BIOBUS-0725","Centre for Biodiversity Genomics",NA,"BOLD:AAC1222",20,"Arthropoda",82,"Insecta",127,"Diptera",1730,"Culicidae",2142,"Culicinae",6438,"Aedes",14141,"Aedes cinereus",NA,NA,"","BIN Taxonomy Match","Meigen, 1818",NA,"Vouchered:Registered Collection","Whole Voucher",NA,"BIOBus 2012",NA,NA,NA,"standard 5 min sweeping (1)|p…
212,"SSEIA4832-13","BIOUG05098-H03",3155507,"BIOUG05098-H03","L#12BIOBUS-0823","Centre for Biodiversity Genomics",NA,"BOLD:AAC1222",20,"Arthropoda",82,"Insecta",127,"Diptera",1730,"Culicidae",2142,"Culicinae",6438,"Aedes",14141,"Aedes cinereus",NA,NA,"","BIN Taxonomy Match","Meigen, 1818",NA,"Vouchered:Registered Collection","Whole Voucher",NA,"BIOBus 2012",NA,NA,NA,"standard 5 min sweeping (2)|o…
213,"SSEIA4919-13","BIOUG05099-G07",3155594,"BIOUG05099-G07","L#12BIOBUS-0813","Centre for Biodiversity Genomics",NA,"BOLD:AAC1222",20,"Arthropoda",82,"Insecta",127,"Diptera",1730,"Culicidae",2142,"Culicinae",6438,"Aedes",14141,"Aedes cinereus",NA,NA,"","BIN Taxonomy Match","Meigen, 1818",NA,"Vouchered:Registered Collection","Whole Voucher",NA,"BIOBus 2012",NA,NA,NA,"standard 5 min sweeping (3)|p…
214,"SSEIA827-13","BIOUG04825-G07",3105936,"BIOUG04825-G07","L#12BIOBUS-0782","Centre for Biodiversity Genomics",NA,"BOLD:AAC1222",20,"Arthropoda",82,"Insecta",127,"Diptera",1730,"Culicidae",2142,"Culicinae",6438,"Aedes",14141,"Aedes cinereus",NA,NA,"","BIN Taxonomy Match","Meigen, 1818",NA,"Vouchered:Registered Collection","Whole Voucher",NA,"BIOBus 2012",NA,NA,NA,"1 intercept trap|overcast with…
215,"SSEIB10417-13","BIOUG06731-B10",3445676,"BIOUG06731-B10","L#12BIOBUS-0803","Centre for Biodiversity Genomics",NA,"BOLD:AAP8896",20,"Arthropoda",82,"Insecta",127,"Diptera",1730,"Culicidae",2142,"Culicinae",6438,"Aedes",14141,"Aedes cinereus",NA,NA,"","BIN Taxonomy Match","Meigen, 1818",NA,"Vouchered:Registered Collection","Whole Voucher",NA,"BIOBus 2012",NA,NA,NA,"standard 5 min sweeping (2)|…
216,"SSEIB4863-13","BIOUG05969-G09",3345799,"BIOUG05969-G09","L#12BIOBUS-0788","Centre for Biodiversity Genomics",NA,"BOLD:AAC1222",20,"Arthropoda",82,"Insecta",127,"Diptera",1730,"Culicidae",2142,"Culicinae",6438,"Aedes",14141,"Aedes cinereus",NA,NA,"","BIN Taxonomy Match","Meigen, 1818",NA,"Vouchered:Registered Collection","Whole Voucher",NA,"BIOBus 2012",NA,NA,NA,"10 pan traps|overcast with sl…
217,"SSEIC6934-13","BIOUG07633-G01",3558099,"BIOUG07633-G01","L#12BIOBUS-0838","Centre for Biodiversity Genomics",NA,"BOLD:AAC1222",20,"Arthropoda",82,"Insecta",127,"Diptera",1730,"Culicidae",2142,"Culicinae",6438,"Aedes",14141,"Aedes cinereus",NA,NA,"","BIN Taxonomy Match","Meigen, 1818",NA,"Vouchered:Registered Collection","Whole Voucher",NA,"BIOBus 2012",NA,NA,NA,"standard 5 min sweeping (3)|o…
218,"SSJAE3220-13","BIOUG08204-F07",3784299,"BIOUG08204-F07","L#12BIOBUS-1113","Centre for Biodiversity Genomics",NA,"BOLD:AAC1222",20,"Arthropoda",82,"Insecta",127,"Diptera",1730,"Culicidae",2142,"Culicinae",6438,"Aedes",14141,"Aedes cinereus",NA,NA,"","BIN Taxonomy Match","Meigen, 1818",NA,"Vouchered:Registered Collection","Tissue",NA,"BIOBus 2012",NA,NA,NA,"2 malaise traps|mostly cloudy|29C|At…
219,"SSJAE8901-13","BIOUG08858-D01",3983331,"BIOUG08858-D01","L#12BIOBUS-1126","Centre for Biodiversity Genomics",NA,"BOLD:AAC1222",20,"Arthropoda",82,"Insecta",127,"Diptera",1730,"Culicidae",2142,"Culicinae",6438,"Aedes",14141,"Aedes cinereus",NA,NA,"","BIN Taxonomy Match","Meigen, 1818",NA,"Vouchered:Registered Collection","Whole Voucher",NA,"BIOBus 2012",NA,NA,NA,"standard 5 min sweeping (2)|o…
220,"SSJAE8957-13","BIOUG08858-H09",3983387,"BIOUG08858-H09","L#12BIOBUS-1126","Centre for Biodiversity Genomics",NA,"BOLD:AAC1222",20,"Arthropoda",82,"Insecta",127,"Diptera",1730,"Culicidae",2142,"Culicinae",6438,"Aedes",14141,"Aedes cinereus",NA,NA,"","BIN Taxonomy Match","Meigen, 1818",NA,"Vouchered:Registered Collection","Whole Voucher",NA,"BIOBus 2012",NA,NA,NA,"standard 5 min sweeping (2)|o…
221,"SSJAE988-13","BIOUG08030-G06",3768858,"BIOUG08030-G06","L#12BIOBUS-1113","Centre for Biodiversity Genomics",NA,"BOLD:AAC1222",20,"Arthropoda",82,"Insecta",127,"Diptera",1730,"Culicidae",2142,"Culicinae",6438,"Aedes",14141,"Aedes cinereus",NA,NA,"","BIN Taxonomy Match","Meigen, 1818",NA,"Vouchered:Registered Collection","Whole Voucher",NA,"BIOBus 2012",NA,NA,NA,"2 malaise traps|mostly cloudy|…
222,"SSJAF3981-13","BIOUG09168-E09",4033860,"BIOUG09168-E09","L#12BIOBUS-1108","Centre for Biodiversity Genomics",NA,"BOLD:AAC1222",20,"Arthropoda",82,"Insecta",127,"Diptera",1730,"Culicidae",2142,"Culicinae",6438,"Aedes",14141,"Aedes cinereus",NA,NA,"","BIN Taxonomy Match","Meigen, 1818",NA,"Vouchered:Registered Collection","Whole Voucher",NA,"BIOBus 2012",NA,NA,NA,"1 intercept trap|overcast|16C…
223,"SSJAF9203-13","BIOUG09624-G11",4087321,"BIOUG09624-G11","L#12BIOBUS-1090","Centre for Biodiversity Genomics",NA,"BOLD:AAC1222",20,"Arthropoda",82,"Insecta",127,"Diptera",1730,"Culicidae",2142,"Culicinae",6438,"Aedes",14141,"Aedes cinereus",NA,NA,"","BIN Taxonomy Match","Meigen, 1818",NA,"Vouchered:Registered Collection","Whole Voucher",NA,"BIOBus 2012",NA,NA,NA,"standard 5 min sweeping (2)|m…
224,"SSJAF9368-13","BIOUG09626-E10",4087486,"BIOUG09626-E10","L#12BIOBUS-1030","Centre for Biodiversity Genomics",NA,"BOLD:AAC1222",20,"Arthropoda",82,"Insecta",127,"Diptera",1730,"Culicidae",2142,"Culicinae",6438,"Aedes",14141,"Aedes cinereus",NA,NA,"","BIN Taxonomy Match","Meigen, 1818",NA,"Vouchered:Registered Collection","Whole Voucher",NA,"BIOBus 2012",NA,NA,NA,"standard 5 min sweeping (1)|m…
225,"SSJAF9549-13","BIOUG09628-E01",4087667,"BIOUG09628-E01","L#12BIOBUS-1090","Centre for Biodiversity Genomics",NA,"BOLD:AAC1222",20,"Arthropoda",82,"Insecta",127,"Diptera",1730,"Culicidae",2142,"Culicinae",6438,"Aedes",14141,"Aedes cinereus",NA,NA,"","BIN Taxonomy Match","Meigen, 1818",NA,"Vouchered:Registered Collection","Whole Voucher",NA,"BIOBus 2012",NA,NA,NA,"standard 5 min sweeping (2)|m…
226,"SSKNA098-15","BIOUG23298-D05",6141607,"BIOUG23298-D05","L#14BIOBUS-0454","Centre for Biodiversity Genomics",NA,"BOLD:AAC1222",20,"Arthropoda",82,"Insecta",127,"Diptera",1730,"Culicidae",2142,"Culicinae",6438,"Aedes",14141,"Aedes cinereus",NA,NA,"Kate Perez","","Meigen, 1818",NA,"Vouchered:Registered Collection","Whole Voucher",NA,"BIObus 2014",NA,NA,NA,"5 min sweep x4 collectors (1)|cool and…
227,"SSKNA1322-15","BIOUG23449-C04",6203315,"BIOUG23449-C04","L#14BIOBUS-0498","Centre for Biodiversity Genomics",NA,"BOLD:AAC1222",20,"Arthropoda",82,"Insecta",127,"Diptera",1730,"Culicidae",2142,"Culicinae",6438,"Aedes",14141,"Aedes cinereus",NA,NA,"Kate Perez","","Meigen, 1818",NA,"Vouchered:Registered Collection","Tissue",NA,"BIObus 2014",NA,NA,NA,"5 min sweep x4 collectors (3)|warm and sunny…
228,"SSKNA1330-15","BIOUG23449-C12",6203323,"BIOUG23449-C12","L#14BIOBUS-0498","Centre for Biodiversity Genomics",NA,"BOLD:AAC1222",20,"Arthropoda",82,"Insecta",127,"Diptera",1730,"Culicidae",2142,"Culicinae",6438,"Aedes",14141,"Aedes cinereus",NA,NA,"Kate Perez","","Meigen, 1818",NA,"Vouchered:Registered Collection","Tissue",NA,"BIObus 2014",NA,NA,NA,"5 min sweep x4 collectors (3)|warm and sunny…
229,"SSKNA1396-15","BIOUG23450-B01",6203389,"BIOUG23450-B01","L#14BIOBUS-0498","Centre for Biodiversity Genomics",NA,"BOLD:AAC1222",20,"Arthropoda",82,"Insecta",127,"Diptera",1730,"Culicidae",2142,"Culicinae",6438,"Aedes",14141,"Aedes cinereus",NA,NA,"Kate Perez","","Meigen, 1818",NA,"Vouchered:Registered Collection","Whole Voucher",NA,"BIObus 2014",NA,NA,NA,"5 min sweep x4 collectors (3)|warm an…
230,"SSKNA1414-15","BIOUG23450-C07",6203407,"BIOUG23450-C07","L#14BIOBUS-0498","Centre for Biodiversity Genomics",NA,"BOLD:AAC1222",20,"Arthropoda",82,"Insecta",127,"Diptera",1730,"Culicidae",2142,"Culicinae",6438,"Aedes",14141,"Aedes cinereus",NA,NA,"Kate Perez","","Meigen, 1818",NA,"Vouchered:Registered Collection","Whole Voucher",NA,"BIObus 2014",NA,NA,NA,"5 min sweep x4 collectors (3)|warm an…
231,"SSKNA145-15","BIOUG23298-H04",6141654,"BIOUG23298-H04","L#14BIOBUS-0454","Centre for Biodiversity Genomics",NA,"BOLD:AAC1222",20,"Arthropoda",82,"Insecta",127,"Diptera",1730,"Culicidae",2142,"Culicinae",6438,"Aedes",14141,"Aedes cinereus",NA,NA,"Kate Perez","","Meigen, 1818",NA,"Vouchered:Registered Collection","Whole Voucher",NA,"BIObus 2014",NA,NA,NA,"5 min sweep x4 collectors (1)|cool and…
232,"SSKNA1474-15","BIOUG23450-H07",6203467,"BIOUG23450-H07","L#14BIOBUS-0498","Centre for Biodiversity Genomics",NA,"BOLD:AAC1222",20,"Arthropoda",82,"Insecta",127,"Diptera",1730,"Culicidae",2142,"Culicinae",6438,"Aedes",14141,"Aedes cinereus",NA,NA,"Kate Perez","","Meigen, 1818",NA,"Vouchered:Registered Collection","Whole Voucher",NA,"BIObus 2014",NA,NA,NA,"5 min sweep x4 collectors (3)|warm an…
233,"SSKNA1566-15","BIOUG23451-H04",6203559,"BIOUG23451-H04","L#14BIOBUS-0498","Centre for Biodiversity Genomics",NA,"BOLD:AAC1222",20,"Arthropoda",82,"Insecta",127,"Diptera",1730,"Culicidae",2142,"Culicinae",6438,"Aedes",14141,"Aedes cinereus",NA,NA,"Kate Perez","","Meigen, 1818",NA,"Vouchered:Registered Collection","Whole Voucher",NA,"BIObus 2014",NA,NA,NA,"5 min sweep x4 collectors (3)|warm an…
234,"SSKNA1573-15","BIOUG23451-H11",6203566,"BIOUG23451-H11","L#14BIOBUS-0498","Centre for Biodiversity Genomics",NA,"BOLD:AAC1222",20,"Arthropoda",82,"Insecta",127,"Diptera",1730,"Culicidae",2142,"Culicinae",6438,"Aedes",14141,"Aedes cinereus",NA,NA,"Kate Perez","","Meigen, 1818",NA,"Vouchered:Registered Collection","Whole Voucher",NA,"BIObus 2014",NA,NA,NA,"5 min sweep x4 collectors (3)|warm an…
235,"SSKNA1591-15","BIOUG23452-B06",6203584,"BIOUG23452-B06","L#14BIOBUS-0498","Centre for Biodiversity Genomics",NA,"BOLD:AAC1222",20,"Arthropoda",82,"Insecta",127,"Diptera",1730,"Culicidae",2142,"Culicinae",6438,"Aedes",14141,"Aedes cinereus",NA,NA,"Kate Perez","","Meigen, 1818",NA,"Vouchered:Registered Collection","Whole Voucher",NA,"BIObus 2014",NA,NA,NA,"5 min sweep x4 collectors (3)|warm an…
236,"SSKNA1656-15","BIOUG23452-G11",6203649,"BIOUG23452-G11","L#14BIOBUS-0498","Centre for Biodiversity Genomics",NA,"BOLD:AAC1222",20,"Arthropoda",82,"Insecta",127,"Diptera",1730,"Culicidae",2142,"Culicinae",6438,"Aedes",14141,"Aedes cinereus",NA,NA,"Kate Perez","","Meigen, 1818",NA,"Vouchered:Registered Collection","Whole Voucher",NA,"BIObus 2014",NA,NA,NA,"5 min sweep x4 collectors (3)|warm an…
237,"SSKNA2692-15","BIOUG23608-E01",6257836,"BIOUG23608-E01","L#14BIOBUS-0522","Centre for Biodiversity Genomics",NA,"BOLD:AAC1222",20,"Arthropoda",82,"Insecta",127,"Diptera",1730,"Culicidae",2142,"Culicinae",6438,"Aedes",14141,"Aedes cinereus",NA,NA,"Kate Perez","","Meigen, 1818",NA,"Vouchered:Registered Collection","Whole Voucher",NA,"BIObus 2014",NA,NA,NA,"1 Malaise Trap|Warm and clear sky|Spr…
238,"SSKNA2761-15","BIOUG23609-B11",6257905,"BIOUG23609-B11","L#14BIOBUS-0522","Centre for Biodiversity Genomics",NA,"BOLD:AAC1222",20,"Arthropoda",82,"Insecta",127,"Diptera",1730,"Culicidae",2142,"Culicinae",6438,"Aedes",14141,"Aedes cinereus",NA,NA,"Kate Perez","","Meigen, 1818",NA,"Vouchered:Registered Collection","Whole Voucher",NA,"BIObus 2014",NA,NA,NA,"1 Malaise Trap|Warm and clear sky|Spr…
239,"SSKNA427-15","BIOUG23302-C05",6141936,"BIOUG23302-C05","L#14BIOBUS-0454","Centre for Biodiversity Genomics",NA,"BOLD:AAC1222",20,"Arthropoda",82,"Insecta",127,"Diptera",1730,"Culicidae",2142,"Culicinae",6438,"Aedes",14141,"Aedes cinereus",NA,NA,"Kate Perez","","Meigen, 1818",NA,"Vouchered:Registered Collection","Whole Voucher",NA,"BIObus 2014",NA,NA,NA,"5 min sweep x4 collectors (1)|cool and…
240,"SSKNA449-15","BIOUG23302-E03",6141958,"BIOUG23302-E03","L#14BIOBUS-0454","Centre for Biodiversity Genomics",NA,"BOLD:AAC1222",20,"Arthropoda",82,"Insecta",127,"Diptera",1730,"Culicidae",2142,"Culicinae",6438,"Aedes",14141,"Aedes cinereus",NA,NA,"Kate Perez","","Meigen, 1818",NA,"Vouchered:Registered Collection","Whole Voucher",NA,"BIObus 2014",NA,NA,NA,"5 min sweep x4 collectors (1)|cool and…
241,"SSKNA633-15","BIOUG23305-A01",6142142,"BIOUG23305-A01","L#14BIOBUS-0454","Centre for Biodiversity Genomics",NA,"BOLD:AAC1222",20,"Arthropoda",82,"Insecta",127,"Diptera",1730,"Culicidae",2142,"Culicinae",6438,"Aedes",14141,"Aedes cinereus",NA,NA,"Kate Perez","","Meigen, 1818",NA,"Vouchered:Registered Collection","Tissue",NA,"BIObus 2014",NA,NA,NA,"5 min sweep x4 collectors (1)|cool and overca…
242,"SSKNA822-15","BIOUG23305-G05",6195555,"BIOUG23305-G05","L#14BIOBUS-0475","Centre for Biodiversity Genomics",NA,"BOLD:AAC1222",20,"Arthropoda",82,"Insecta",127,"Diptera",1730,"Culicidae",2142,"Culicinae",6438,"Aedes",14141,"Aedes cinereus",NA,NA,"Kate Perez","","Meigen, 1818",NA,"Vouchered:Registered Collection","Tissue",NA,"BIObus 2014",NA,NA,NA,"5 min sweep x4 collectors (2)|cloudy and cool…
243,"SSKNA823-15","BIOUG23305-G06",6195556,"BIOUG23305-G06","L#14BIOBUS-0475","Centre for Biodiversity Genomics",NA,"BOLD:AAC1222",20,"Arthropoda",82,"Insecta",127,"Diptera",1730,"Culicidae",2142,"Culicinae",6438,"Aedes",14141,"Aedes cinereus",NA,NA,"Kate Perez","","Meigen, 1818",NA,"Vouchered:Registered Collection","Tissue",NA,"BIObus 2014",NA,NA,NA,"5 min sweep x4 collectors (2)|cloudy and cool…
244,"SSKNA877-15","BIOUG23307-A03",6195610,"BIOUG23307-A03","L#14BIOBUS-0475","Centre for Biodiversity Genomics",NA,"BOLD:AAC1222",20,"Arthropoda",82,"Insecta",127,"Diptera",1730,"Culicidae",2142,"Culicinae",6438,"Aedes",14141,"Aedes cinereus",NA,NA,"Kate Perez","","Meigen, 1818",NA,"Vouchered:Registered Collection","Whole Voucher",NA,"BIObus 2014",NA,NA,NA,"5 min sweep x4 collectors (2)|cloudy a…
245,"SSKNA924-15","BIOUG23307-E02",6195657,"BIOUG23307-E02","L#14BIOBUS-0475","Centre for Biodiversity Genomics",NA,"BOLD:AAC1222",20,"Arthropoda",82,"Insecta",127,"Diptera",1730,"Culicidae",2142,"Culicinae",6438,"Aedes",14141,"Aedes cinereus",NA,NA,"Kate Perez","","Meigen, 1818",NA,"Vouchered:Registered Collection","Whole Voucher",NA,"BIObus 2014",NA,NA,NA,"5 min sweep x4 collectors (2)|cloudy a…
246,"CNKJG264-14","BIOUG11788-B03",4363090,"BIOUG11788-B03","GMP#01280","Centre for Biodiversity Genomics",NA,"BOLD:AAC1222",20,"Arthropoda",82,"Insecta",127,"Diptera",1730,"Culicidae",2142,"Culicinae",6438,"Aedes",14141,"Aedes cinereus",NA,NA,"Angela Telfer","BIN Taxonomy Match","Meigen, 1818",NA,"Vouchered:Registered Collection","Whole Voucher",NA,"Donna Crossland",NA,NA,NA,"2 Malaise traps|Aca…
247,"CNKOI473-14","BIOUG11717-A04",4345010,"BIOUG11717-A04","GMP#01420","Centre for Biodiversity Genomics",NA,"BOLD:AAC1222",20,"Arthropoda",82,"Insecta",127,"Diptera",1730,"Culicidae",2142,"Culicinae",6438,"Aedes",14141,"Aedes cinereus",NA,NA,"Angela Telfer","BIN Taxonomy Match","Meigen, 1818",NA,"Vouchered:Registered Collection","Whole Voucher",NA,"Bernard Martin",NA,NA,NA,"2 Malaise Traps|mixe…
248,"CNKOR134-14","BIOUG11919-E06",4376526,"BIOUG11919-E06","GMP#01414","Centre for Biodiversity Genomics",NA,"BOLD:AAC1222",20,"Arthropoda",82,"Insecta",127,"Diptera",1730,"Culicidae",2142,"Culicinae",6438,"Aedes",14141,"Aedes cinereus",NA,NA,"Angela Telfer","BIN Taxonomy Match","Meigen, 1818",NA,"Vouchered:Registered Collection","Whole Voucher",NA,"Bernard Martin",NA,NA,NA,"2 Malaise Traps|mixe…
249,"CNKOU029-14","BIOUG12092-E04",4399366,"BIOUG12092-E04","GMP#01426","Centre for Biodiversity Genomics",NA,"BOLD:AAC1222",20,"Arthropoda",82,"Insecta",127,"Diptera",1730,"Culicidae",2142,"Culicinae",6438,"Aedes",14141,"Aedes cinereus",NA,NA,"Angela Telfer","BIN Taxonomy Match","Meigen, 1818",NA,"Vouchered:Registered Collection","Whole Voucher",NA,"Bernard Martin",NA,NA,NA,"2 Malaise Traps|mixe…
250,"CNTIH2277-15","BIOUG21215-B08",5835814,"BIOUG21215-B08","GMP#03813","Centre for Biodiversity Genomics",NA,"BOLD:AAC1222",20,"Arthropoda",82,"Insecta",127,"Diptera",1730,"Culicidae",2142,"Culicinae",6438,"Aedes",14141,"Aedes cinereus",NA,NA,"Kate Perez","BIN Taxonomy Match","Meigen, 1818",NA,"Vouchered:Registered Collection","Whole Voucher",NA,"M.Brown",NA,NA,NA,"Shoreline transition area (fr…	BIOUG:STLAW-NP""	Malaise Trap""	A""	"	"	Mixed habitat""	NA	"	Thousand Islands NP""	3 week collection due to ethanol shortage""	44.453	-75.865	GPS""	NA	91	NA	NA	NA	Canada""	Ontario""	Thousand Islands National Park""	"	"	NA	"	"	"	"	NA	"	"	"	7536480	COI-5P""	MF822169""	TATTTTATTTTTGGAGTTTGATCTGGAATAGTAGGAACATCTTTAAGTATATTAATTCGTGCAGAATTAAGTCATCCAAGTATATTTATTGGAAATGACCAAATTTATAATGTAATTGTAACAGCTCATGCATTTATTATAATTTTTTTTATAGTTATACCTATTATAATTGGAGGATTTGGTAATTGACTTGTTCCTTTAATATTAGGAGCTCCTGATATAGCTTTCCCCCGAATAAATAATATAAGTTTTTGAATATTACCTCCCTCATTAACCCTGTTATTATCCAGCTCAATAGTAGAAAATGGAGCTGGTACCGGGTGAACTGTTTATCCCCCTCTATCTTCTGGAACCGCTCATGCGGGGGGTTCCGTTGACTTAGCTATTTTTTCTTTACAC…	7924129""	CNTIH2277-15[C_LepFolF	C_LepFolR]_R.ab1""	http://trace.boldsystems.org/traceIO/bold.org/9745101""	2015-05-28 18:11:37""	Centre for Biodiversity Genomics""	R""	C_LepFolR""	COI-5P""";;;;;
251,"CULBE039-14","CULBE-358006",4870775,"IG 32.776-039","358-6","Royal Belgian Institute of Natural Sciences",NA,"BOLD:AAP8897",20,"Arthropoda",82,"Insecta",127,"Diptera",1730,"Culicidae",2142,"Culicinae",6438,"Aedes",14141,"Aedes cinereus",NA,NA,"","","Meigen, 1818",NA,"","",NA,"MODIRSIK",NA,NA,NA,"","","","adult","","","",NA,"","","",51.162,4.766,"",NA,NA,NA,NA,NA,"Belgium","","","","Grobbendo…
252,"CULBE042-14","CULBE-552018",4870778,"IG 32.776-042","552-18","Royal Belgian Institute of Natural Sciences",NA,"BOLD:AAP8897",20,"Arthropoda",82,"Insecta",127,"Diptera",1730,"Culicidae",2142,"Culicinae",6438,"Aedes",14141,"Aedes cinereus",NA,NA,"","","Meigen, 1818",NA,"","",NA,"MODIRSIK",NA,NA,NA,"","","","adult","","","",NA,"","","",51.201,4.948,"",NA,NA,NA,NA,NA,"Belgium","","","","Geel",NA…
253,"GBDCU617-12","JX040511",3006752,"","JX040511","Mined from GenBank, NCBI",NA,"BOLD:AAP8897",20,"Arthropoda",82,"Insecta",127,"Diptera",1730,"Culicidae",2142,"Culicinae",6438,"Aedes",14141,"Aedes cinereus",NA,NA,"","","Meigen, 1818",NA,"","",NA,"",NA,NA,NA,"","","","","","","",NA,"","Aedes cinereus","",NA,NA,"",NA,NA,NA,NA,NA,"Sweden","Vasterbotten","Vasterbotten","","",NA,"","","","",NA,"",""…
254,"GBMND38650-21","MT001325",12819460,"","MT001325","Mined from GenBank, NCBI",NA,"BOLD:AAP8897",20,"Arthropoda",82,"Insecta",127,"Diptera",1730,"Culicidae",2142,"Culicinae",6438,"Aedes",14141,"Aedes cinereus",NA,NA,"","","Meigen, 1818",NA,"","",NA,"",NA,NA,NA,"","","","","","","",NA,"","","",NA,NA,"",NA,NA,NA,NA,NA,"Poland","","","","",NA,"","","","",NA,"","","",14134965,"COI-5P","MT001325","G…
255,"IUP898-14","MOS.D01.000185",4637654,"","MOS.D01.000185","National Ecological Observatory Network, United States",NA,"BOLD:AAC1222",20,"Arthropoda",82,"Insecta",127,"Diptera",1730,"Culicidae",2142,"Culicinae",6438,"Aedes",14141,"Aedes cinereus",NA,NA,"Theodore G. Andreadis","","Meigen, 1818",NA,"","",NA,"NEON Technician",NA,NA,NA,"","HARV","CO2 trapping","Adult","","S","",NA,"","","",42.537,-…
256,"MOSN110-18","MOS.D01.001009",9377632,"","MOS.D01.001009","National Ecological Observatory Network, United States",NA,"BOLD:AAC1222",20,"Arthropoda",82,"Insecta",127,"Diptera",1730,"Culicidae",2142,"Culicinae",6438,"Aedes",14141,"Aedes cinereus",NA,NA,"D. S. Goldhammer","","Meigen, 1818",NA,"Vouchered:Registered Collection","leg",NA,"National Ecological Observatory Network, United States",NA,…
257,"MOSN1871-18","MOS.D19.000081",9506852,"","MOS.D19.000081","NEON Biorepository at Arizona State University",NA,"BOLD:AAP8896",20,"Arthropoda",82,"Insecta",127,"Diptera",1730,"Culicidae",2142,"Culicinae",6438,"Aedes",14141,"Aedes cinereus",NA,NA,"NEON Technician","morphological","Meigen, 1818",NA,"Vouchered:Registered Collection","leg",NA,"National Ecological Observatory Network, United States…
258,"MOSN1952-18","MOS.D19.000274",9506933,"","MOS.D19.000274","NEON Biorepository at Arizona State University",NA,"BOLD:AAP8896",20,"Arthropoda",82,"Insecta",127,"Diptera",1730,"Culicidae",2142,"Culicinae",6438,"Aedes",14141,"Aedes cinereus",NA,NA,"NEON Technician","morphological","Meigen, 1818",NA,"Vouchered:Registered Collection","leg",NA,"National Ecological Observatory Network, United States…
259,"MOSN2016-19","MOS.D01.001211",10257886,"","MOS.D01.001211","National Ecological Observatory Network, United States",NA,"BOLD:AAC1222",20,"Arthropoda",82,"Insecta",127,"Diptera",1730,"Culicidae",2142,"Culicinae",6438,"Aedes",14141,"Aedes cinereus",NA,NA,"D. S. Goldhammer","morphological","Meigen, 1818",NA,"Vouchered:Registered Collection","leg",NA,"National Ecological Observatory Network, Uni…
260,"MOSN2390-19","MOS.D05.000509",10258260,"","MOS.D05.000509","National Ecological Observatory Network, United States",NA,"BOLD:AAC1222",20,"Arthropoda",82,"Insecta",127,"Diptera",1730,"Culicidae",2142,"Culicinae",6438,"Aedes",14141,"Aedes cinereus",NA,NA,"D. S. Goldhammer","morphological","Meigen, 1818",NA,"Vouchered:Registered Collection","leg",NA,"National Ecological Observatory Network, Uni…
261,"MOSN4015-20","MOS.D01.001429",12072089,"","MOS.D01.001429","NEON Biorepository at Arizona State University",NA,"BOLD:AAC1222",20,"Arthropoda",82,"Insecta",127,"Diptera",1730,"Culicidae",2142,"Culicinae",6438,"Aedes",14141,"Aedes cinereus",NA,NA,"NEON Technician","morphological","Meigen, 1818",NA,"Vouchered:Registered Collection","leg",NA,"National Ecological Observatory Network, United State…
262,"MOSN5775-20","MOS.D19.000693",12073849,"","MOS.D19.000693","NEON Biorepository at Arizona State University",NA,"BOLD:AAP8896",20,"Arthropoda",82,"Insecta",127,"Diptera",1730,"Culicidae",2142,"Culicinae",6438,"Aedes",14141,"Aedes cinereus",NA,NA,"NEON Technician","morphological","Meigen, 1818",NA,"Vouchered:Registered Collection","leg",NA,"National Ecological Observatory Network, United State…
263,"MOSN6464-21","MOS.D05.000931",13195438,"","MOS.D05.000931","NEON Biorepository at Arizona State University",NA,"BOLD:AAC1222",20,"Arthropoda",82,"Insecta",127,"Diptera",1730,"Culicidae",2142,"Culicinae",6438,"Aedes",14141,"Aedes cinereus",NA,NA,"NEON Technician","morphological","Meigen, 1818",NA,"Vouchered:Registered Collection","leg",NA,"National Ecological Observatory Network, United State…
264,"MOSN8809-22","MOS.D08.001952",15254886,"","MOS.D08.001952","National Ecological Observatory Network, United States",NA,"BOLD:AAC1222",20,"Arthropoda",82,"Insecta",127,"Diptera",1730,"Culicidae",2142,"Culicinae",6438,"Aedes",14141,"Aedes cinereus",NA,NA,"NEON Technician","morphological","Meigen, 1818",NA,"","leg",NA,"National Ecological Observatory Network, United States",NA,NA,"1621339980","…
265,"MOSN9262-22","MOS.D12.000138",15255908,"","MOS.D12.000138","National Ecological Observatory Network, United States",NA,"BOLD:AAC1222",20,"Arthropoda",82,"Insecta",127,"Diptera",1730,"Culicidae",2142,"Culicinae",6438,"Aedes",14141,"Aedes cinereus",NA,NA,"NEON Technician","morphological","Meigen, 1818",NA,"","leg",NA,"National Ecological Observatory Network, United States",NA,NA,"1624456020","…
266,"MPGA3242-19","BIOUG51158-B07",10876612,"BIOUG51158-B07","L#MPG01-026","Centre for Biodiversity Genomics",NA,"BOLD:AAC1222",20,"Arthropoda",82,"Insecta",127,"Diptera",1730,"Culicidae",2142,"Culicinae",6438,"Aedes",14141,"Aedes cinereus",NA,NA,"Kate Perez","BIN Taxonomy Match (Mar 2020)","Meigen, 1818",NA,"Vouchered:Registered Collection","inv whole voucher",NA,"Mat Seidensticker",NA,NA,NA,"si…
267,"MSEMV241-15","APHA-3-2015E03",5991217,"APHA-3-2015E03","","Animal and Plant Health Agency, UK",NA,"BOLD:AAP8897",20,"Arthropoda",82,"Insecta",127,"Diptera",1730,"Culicidae",2142,"Culicinae",6438,"Aedes",14141,"Aedes cinereus",NA,NA,"Victor A Brugman","Morphological traits","Meigen, 1818",NA,"Vouchered:Registered Collection","Adults/legs kept frozen at -20C",NA,"Victor Brugman",NA,NA,NA,"",""…
268,"MSEMV961-15","APHA-11-2015A11",6500652,"APHA-11-2015A11","","Animal and Plant Health Agency, UK",NA,"BOLD:AAP8897",20,"Arthropoda",82,"Insecta",127,"Diptera",1730,"Culicidae",2142,"Culicinae",6438,"Aedes",14141,"Aedes cinereus",NA,NA,"Tobias Lilja","Morphological traits","Meigen, 1818",NA,"","DNA extraction in 4C.",NA,"Thomas Eklund, Jurgen Klein,",NA,NA,NA,"","","","Adult","F","S","",NA,"",…
269,"NEONU106-11","NEONTculicid2043",1860441,"","culicid2043","National Ecological Observatory Network, United States",NA,"BOLD:AAC1222",20,"Arthropoda",82,"Insecta",127,"Diptera",1730,"Culicidae",2142,"Culicinae",6438,"Aedes",14141,"Aedes cinereus",NA,NA,"M. J. Weissmann","","Meigen, 1818",NA,"","",NA,"NEON Technician",NA,NA,NA,"","HARV","CO2 trapping","A","","S","",NA,"","Aedes (Ochlerotatus)",…
270,"NEONU352-11","NEONTculicid4300",2204338,"NEON","culicid4300","National Ecological Observatory Network, United States",NA,"BOLD:AAC1222",20,"Arthropoda",82,"Insecta",127,"Diptera",1730,"Culicidae",2142,"Culicinae",6438,"Aedes",14141,"Aedes cinereus",NA,NA,"Cara M. Gibson","DNA","Meigen, 1818",NA,"","",NA,"NEON Technician",NA,NA,NA,"","RMNP","CO2 trapping","A","","S","",NA,"","","::taxonomy:Mo…
271,"NEONU356-11","NEONTculicid4304",2204342,"NEON","culicid4304","National Ecological Observatory Network, United States",NA,"BOLD:AAC1222",20,"Arthropoda",82,"Insecta",127,"Diptera",1730,"Culicidae",2142,"Culicinae",6438,"Aedes",14141,"Aedes cinereus",NA,NA,"Cara M. Gibson","DNA","Meigen, 1818",NA,"","",NA,"NEON Technician",NA,NA,NA,"","RMNP","CO2 trapping","A","","S","",NA,"","","::taxonomy:Mo…
272,"RRINV1604-15","BIOUG24016-G12",6273839,"BIOUG24016-G12","L#15RARE-0221","Centre for Biodiversity Genomics",NA,"BOLD:AAC1222",20,"Arthropoda",82,"Insecta",127,"Diptera",1730,"Culicidae",2142,"Culicinae",6438,"Aedes",14141,"Aedes cinereus",NA,NA,"Angela Telfer","BIN Taxonomy Match","Meigen, 1818",NA,"Vouchered:Registered Collection","Whole Voucher",NA,"BIO Collections Staff",NA,NA,NA,"5 min sw…
273,"SSBAF3271-13","BIOUG06561-E12",3418238,"BIOUG06561-E12","L#12BIOBUS-1331","Centre for Biodiversity Genomics",NA,"BOLD:AAP8896",20,"Arthropoda",82,"Insecta",127,"Diptera",1730,"Culicidae",2142,"Culicinae",6438,"Aedes",14141,"Aedes cinereus",NA,NA,"","BIN Taxonomy Match","Meigen, 1818",NA,"Vouchered:Registered Collection","Whole Voucher",NA,"BIOBus 2012",NA,NA,NA,"1 Intercept Trap|mix of sun a…
274,"SSBRB3049-14","BIOUG13211-G04",4558872,"BIOUG13211-G04","L#13BIOBUS-0462","Centre for Biodiversity Genomics",NA,"BOLD:AAC1222",20,"Arthropoda",82,"Insecta",127,"Diptera",1730,"Culicidae",2142,"Culicinae",6438,"Aedes",14141,"Aedes cinereus",NA,NA,"Kate Perez","BIN Taxonomy Match","Meigen, 1818",NA,"Vouchered:Registered Collection","Whole Voucher",NA,"BIObus 2013",NA,NA,NA,"5 min sweep x4 coll…
275,"SSEIB10827-13","BIOUG06742-E04",3446086,"BIOUG06742-E04","L#12BIOBUS-0817","Centre for Biodiversity Genomics",NA,"BOLD:AAC1222",20,"Arthropoda",82,"Insecta",127,"Diptera",1730,"Culicidae",2142,"Culicinae",6438,"Aedes",14141,"Aedes cinereus",NA,NA,"","BIN Taxonomy Match","Meigen, 1818",NA,"Vouchered:Registered Collection","Whole Voucher",NA,"BIOBus 2012",NA,NA,NA,"standard 5 min sweeping (3)|…
276,"SSEIB12271-13","BIOUG06744-C04",3447530,"BIOUG06744-C04","L#12BIOBUS-0817","Centre for Biodiversity Genomics",NA,"BOLD:AAC1222",20,"Arthropoda",82,"Insecta",127,"Diptera",1730,"Culicidae",2142,"Culicinae",6438,"Aedes",14141,"Aedes cinereus",NA,NA,"","BIN Taxonomy Match","Meigen, 1818",NA,"Vouchered:Registered Collection","Whole Voucher",NA,"BIOBus 2012",NA,NA,NA,"standard 5 min sweeping (3)|…
277,"SSEIC5438-13","BIOUG07478-B10",3540663,"BIOUG07478-B10","L#12BIOBUS-0701","Centre for Biodiversity Genomics",NA,"BOLD:AAC1222",20,"Arthropoda",82,"Insecta",127,"Diptera",1730,"Culicidae",2142,"Culicinae",6438,"Aedes",14141,"Aedes cinereus",NA,NA,"","BIN Taxonomy Match","Meigen, 1818",NA,"Vouchered:Registered Collection","Whole Voucher",NA,"BIOBus 2012",NA,NA,NA,"standard 5 min sweeping (1)|p…
278,"SSFDA008-14","BIOUG13250-G10",4604625,"BIOUG13250-G10","L#13BIOBUS-0040","Centre for Biodiversity Genomics",NA,"BOLD:AAC1222",20,"Arthropoda",82,"Insecta",127,"Diptera",1730,"Culicidae",2142,"Culicinae",6438,"Aedes",14141,"Aedes cinereus",NA,NA,"Kate Perez","BIN Taxonomy Match","Meigen, 1818",NA,"Vouchered:Registered Collection","Tissue",NA,"BIObus 2013",NA,NA,NA,"1 Intercept Trap|overcast a…
279,"SSJAE3190-13","BIOUG08204-D01",3784269,"BIOUG08204-D01","L#12BIOBUS-1113","Centre for Biodiversity Genomics",NA,"BOLD:AAC1222",20,"Arthropoda",82,"Insecta",127,"Diptera",1730,"Culicidae",2142,"Culicinae",6438,"Aedes",14141,"Aedes cinereus",NA,NA,"","BIN Taxonomy Match","Meigen, 1818",NA,"Vouchered:Registered Collection","Tissue",NA,"BIOBus 2012",NA,NA,NA,"2 malaise traps|mostly cloudy|29C|At…
280,"SSJAE3262-13","BIOUG08205-B02",3784341,"BIOUG08205-B02","L#12BIOBUS-1113","Centre for Biodiversity Genomics",NA,"BOLD:AAC1222",20,"Arthropoda",82,"Insecta",127,"Diptera",1730,"Culicidae",2142,"Culicinae",6438,"Aedes",14141,"Aedes cinereus",NA,NA,"","BIN Taxonomy Match","Meigen, 1818",NA,"Vouchered:Registered Collection","Tissue",NA,"BIOBus 2012",NA,NA,NA,"2 malaise traps|mostly cloudy|29C|At…
281,"SSJAE8644-13","BIOUG08798-F05",3983074,"BIOUG08798-F05","L#12BIOBUS-1055","Centre for Biodiversity Genomics",NA,"BOLD:AAC1222",20,"Arthropoda",82,"Insecta",127,"Diptera",1730,"Culicidae",2142,"Culicinae",6438,"Aedes",14141,"Aedes cinereus",NA,NA,"","BIN Taxonomy Match","Meigen, 1818",NA,"Vouchered:Registered Collection","Whole Voucher",NA,"BIOBus 2012",NA,NA,NA,"standard 5 min sweeping (1)|o…
282,"SSJAE9129-13","BIOUG08860-G03",3983559,"BIOUG08860-G03","L#12BIOBUS-1126","Centre for Biodiversity Genomics",NA,"BOLD:AAC1222",20,"Arthropoda",82,"Insecta",127,"Diptera",1730,"Culicidae",2142,"Culicinae",6438,"Aedes",14141,"Aedes cinereus",NA,NA,"","BIN Taxonomy Match","Meigen, 1818",NA,"Vouchered:Registered Collection","Whole Voucher",NA,"BIOBus 2012",NA,NA,NA,"standard 5 min sweeping (2)|o…
283,"SSJAF10196-13","BIOUG09685-G12",4088314,"BIOUG09685-G12","L#12BIOBUS-1137","Centre for Biodiversity Genomics",NA,"BOLD:AAC1222",20,"Arthropoda",82,"Insecta",127,"Diptera",1730,"Culicidae",2142,"Culicinae",6438,"Aedes",14141,"Aedes cinereus",NA,NA,"","BIN Taxonomy Match","Meigen, 1818",NA,"Vouchered:Registered Collection","Whole Voucher",NA,"BIOBus 2012",NA,NA,NA,"standard 5 min sweeping (3)|…
284,"SSJAF10295-13","BIOUG09686-H04",4088413,"BIOUG09686-H04","L#12BIOBUS-1138","Centre for Biodiversity Genomics",NA,"BOLD:AAC1222",20,"Arthropoda",82,"Insecta",127,"Diptera",1730,"Culicidae",2142,"Culicinae",6438,"Aedes",14141,"Aedes cinereus",NA,NA,"","BIN Taxonomy Match","Meigen, 1818",NA,"Vouchered:Registered Collection","Whole Voucher",NA,"BIOBus 2012",NA,NA,NA,"standard 5 min sweeping (3)|…
285,"SSJAF2225-13","BIOUG09097-F05",4013259,"BIOUG09097-F05","L#12BIOBUS-1109","Centre for Biodiversity Genomics",NA,"BOLD:AAC1222",20,"Arthropoda",82,"Insecta",127,"Diptera",1730,"Culicidae",2142,"Culicinae",6438,"Aedes",14141,"Aedes cinereus",NA,NA,"","BIN Taxonomy Match","Meigen, 1818",NA,"Vouchered:Registered Collection","Whole Voucher",NA,"BIOBus 2012",NA,NA,NA,"2 malaise traps|overcast|16C|…
286,"SSJAF9983-13","BIOUG09683-F01",4088101,"BIOUG09683-F01","L#12BIOBUS-1137","Centre for Biodiversity Genomics",NA,"BOLD:AAC1222",20,"Arthropoda",82,"Insecta",127,"Diptera",1730,"Culicidae",2142,"Culicinae",6438,"Aedes",14141,"Aedes cinereus",NA,NA,"","BIN Taxonomy Match","Meigen, 1818",NA,"Vouchered:Registered Collection","Whole Voucher",NA,"BIOBus 2012",NA,NA,NA,"standard 5 min sweeping (3)|o…
287,"SSKNA089-15","BIOUG23298-C08",6141598,"BIOUG23298-C08","L#14BIOBUS-0454","Centre for Biodiversity Genomics",NA,"BOLD:AAC1222",20,"Arthropoda",82,"Insecta",127,"Diptera",1730,"Culicidae",2142,"Culicinae",6438,"Aedes",14141,"Aedes cinereus",NA,NA,"Kate Perez","","Meigen, 1818",NA,"Vouchered:Registered Collection","Whole Voucher",NA,"BIObus 2014",NA,NA,NA,"5 min sweep x4 collectors (1)|cool and…
288,"SSKNA1007-15","BIOUG23446-D02",6195740,"BIOUG23446-D02","L#14BIOBUS-0475","Centre for Biodiversity Genomics",NA,"BOLD:AAC1222",20,"Arthropoda",82,"Insecta",127,"Diptera",1730,"Culicidae",2142,"Culicinae",6438,"Aedes",14141,"Aedes cinereus",NA,NA,"Kate Perez","","Meigen, 1818",NA,"Vouchered:Registered Collection","Whole Voucher",NA,"BIObus 2014",NA,NA,NA,"5 min sweep x4 collectors (2)|cloudy …
289,"SSKNA1258-15","BIOUG23448-E07",6203251,"BIOUG23448-E07","L#14BIOBUS-0498","Centre for Biodiversity Genomics",NA,"BOLD:AAC1222",20,"Arthropoda",82,"Insecta",127,"Diptera",1730,"Culicidae",2142,"Culicinae",6438,"Aedes",14141,"Aedes cinereus",NA,NA,"Kate Perez","","Meigen, 1818",NA,"Vouchered:Registered Collection","Whole Voucher",NA,"BIObus 2014",NA,NA,NA,"5 min sweep x4 collectors (3)|warm an…
290,"SSKNA1327-15","BIOUG23449-C09",6203320,"BIOUG23449-C09","L#14BIOBUS-0498","Centre for Biodiversity Genomics",NA,"BOLD:AAC1222",20,"Arthropoda",82,"Insecta",127,"Diptera",1730,"Culicidae",2142,"Culicinae",6438,"Aedes",14141,"Aedes cinereus",NA,NA,"Kate Perez","","Meigen, 1818",NA,"Vouchered:Registered Collection","Tissue",NA,"BIObus 2014",NA,NA,NA,"5 min sweep x4 collectors (3)|warm and sunny…
291,"SSKNA1333-15","BIOUG23449-D03",6203326,"BIOUG23449-D03","L#14BIOBUS-0498","Centre for Biodiversity Genomics",NA,"BOLD:AAC1222",20,"Arthropoda",82,"Insecta",127,"Diptera",1730,"Culicidae",2142,"Culicinae",6438,"Aedes",14141,"Aedes cinereus",NA,NA,"Kate Perez","","Meigen, 1818",NA,"Vouchered:Registered Collection","Tissue",NA,"BIObus 2014",NA,NA,NA,"5 min sweep x4 collectors (3)|warm and sunny…
292,"SSKNA1338-15","BIOUG23449-D08",6203331,"BIOUG23449-D08","L#14BIOBUS-0498","Centre for Biodiversity Genomics",NA,"BOLD:AAC1222",20,"Arthropoda",82,"Insecta",127,"Diptera",1730,"Culicidae",2142,"Culicinae",6438,"Aedes",14141,"Aedes cinereus",NA,NA,"Kate Perez","","Meigen, 1818",NA,"Vouchered:Registered Collection","Tissue",NA,"BIObus 2014",NA,NA,NA,"5 min sweep x4 collectors (3)|warm and sunny…
293,"SSKNA1454-15","BIOUG23450-F11",6203447,"BIOUG23450-F11","L#14BIOBUS-0498","Centre for Biodiversity Genomics",NA,"BOLD:AAC1222",20,"Arthropoda",82,"Insecta",127,"Diptera",1730,"Culicidae",2142,"Culicinae",6438,"Aedes",14141,"Aedes cinereus",NA,NA,"Kate Perez","","Meigen, 1818",NA,"Vouchered:Registered Collection","Whole Voucher",NA,"BIObus 2014",NA,NA,NA,"5 min sweep x4 collectors (3)|warm an…
294,"SSKNA1456-15","BIOUG23450-G01",6203449,"BIOUG23450-G01","L#14BIOBUS-0498","Centre for Biodiversity Genomics",NA,"BOLD:AAC1222",20,"Arthropoda",82,"Insecta",127,"Diptera",1730,"Culicidae",2142,"Culicinae",6438,"Aedes",14141,"Aedes cinereus",NA,NA,"Kate Perez","","Meigen, 1818",NA,"Vouchered:Registered Collection","Whole Voucher",NA,"BIObus 2014",NA,NA,NA,"5 min sweep x4 collectors (3)|warm an…
295,"SSKNA1521-15","BIOUG23451-D07",6203514,"BIOUG23451-D07","L#14BIOBUS-0498","Centre for Biodiversity Genomics",NA,"BOLD:AAC1222",20,"Arthropoda",82,"Insecta",127,"Diptera",1730,"Culicidae",2142,"Culicinae",6438,"Aedes",14141,"Aedes cinereus",NA,NA,"Kate Perez","","Meigen, 1818",NA,"Vouchered:Registered Collection","Whole Voucher",NA,"BIObus 2014",NA,NA,NA,"5 min sweep x4 collectors (3)|warm an…
296,"SSKNA1632-15","BIOUG23452-E11",6203625,"BIOUG23452-E11","L#14BIOBUS-0498","Centre for Biodiversity Genomics",NA,"BOLD:AAC1222",20,"Arthropoda",82,"Insecta",127,"Diptera",1730,"Culicidae",2142,"Culicinae",6438,"Aedes",14141,"Aedes cinereus",NA,NA,"Kate Perez","","Meigen, 1818",NA,"Vouchered:Registered Collection","Whole Voucher",NA,"BIObus 2014",NA,NA,NA,"5 min sweep x4 collectors (3)|warm an…
297,"SSKNA310-15","BIOUG23300-F03",6141819,"BIOUG23300-F03","L#14BIOBUS-0454","Centre for Biodiversity Genomics",NA,"BOLD:AAC1222",20,"Arthropoda",82,"Insecta",127,"Diptera",1730,"Culicidae",2142,"Culicinae",6438,"Aedes",14141,"Aedes cinereus",NA,NA,"Kate Perez","","Meigen, 1818",NA,"Vouchered:Registered Collection","Whole Voucher",NA,"BIObus 2014",NA,NA,NA,"5 min sweep x4 collectors (1)|cool and…
298,"SSKNA323-15","BIOUG23300-G04",6141832,"BIOUG23300-G04","L#14BIOBUS-0454","Centre for Biodiversity Genomics",NA,"BOLD:AAC1222",20,"Arthropoda",82,"Insecta",127,"Diptera",1730,"Culicidae",2142,"Culicinae",6438,"Aedes",14141,"Aedes cinereus",NA,NA,"Kate Perez","","Meigen, 1818",NA,"Vouchered:Registered Collection","Whole Voucher",NA,"BIObus 2014",NA,NA,NA,"5 min sweep x4 collectors (1)|cool and…
299,"SSKNA4585-15","BIOUG24104-A04",6285018,"BIOUG24104-A04","L#14BIOBUS-0523","Centre for Biodiversity Genomics",NA,"BOLD:AAC1222",20,"Arthropoda",82,"Insecta",127,"Diptera",1730,"Culicidae",2142,"Culicinae",6438,"Aedes",14141,"Aedes cinereus",NA,NA,"Kate Perez","","Meigen, 1818",NA,"Vouchered:Registered Collection","Whole Voucher",NA,"BIObus 2014",NA,NA,NA,"1 Intercept Trap|Warm and clear sky|S…
300,"SSKNA482-15","BIOUG23302-G12",6141991,"BIOUG23302-G12","L#14BIOBUS-0454","Centre for Biodiversity Genomics",NA,"BOLD:AAC1222",20,"Arthropoda",82,"Insecta",127,"Diptera",1730,"Culicidae",2142,"Culicinae",6438,"Aedes",14141,"Aedes cinereus",NA,NA,"Kate Perez","","Meigen, 1818",NA,"Vouchered:Registered Collection","Whole Voucher",NA,"BIObus 2014",NA,NA,NA,"5 min sweep x4 collectors (1)|cool and…
301,"SSKNA485-15","BIOUG23302-H03",6141994,"BIOUG23302-H03","L#14BIOBUS-0454","Centre for Biodiversity Genomics",NA,"BOLD:AAC1222",20,"Arthropoda",82,"Insecta",127,"Diptera",1730,"Culicidae",2142,"Culicinae",6438,"Aedes",14141,"Aedes cinereus",NA,NA,"Kate Perez","","Meigen, 1818",NA,"Vouchered:Registered Collection","Whole Voucher",NA,"BIObus 2014",NA,NA,NA,"5 min sweep x4 collectors (1)|cool and…
302,"SSKNA743-15","BIOUG23304-G09",6195476,"BIOUG23304-G09","L#14BIOBUS-0475","Centre for Biodiversity Genomics",NA,"BOLD:AAC1222",20,"Arthropoda",82,"Insecta",127,"Diptera",1730,"Culicidae",2142,"Culicinae",6438,"Aedes",14141,"Aedes cinereus",NA,NA,"Kate Perez","","Meigen, 1818",NA,"Vouchered:Registered Collection","Whole Voucher",NA,"BIObus 2014",NA,NA,NA,"5 min sweep x4 collectors (2)|cloudy a…
303,"SSKNA754-15","BIOUG23304-H08",6195487,"BIOUG23304-H08","L#14BIOBUS-0475","Centre for Biodiversity Genomics",NA,"BOLD:AAC1222",20,"Arthropoda",82,"Insecta",127,"Diptera",1730,"Culicidae",2142,"Culicinae",6438,"Aedes",14141,"Aedes cinereus",NA,NA,"Kate Perez","","Meigen, 1818",NA,"Vouchered:Registered Collection","Whole Voucher",NA,"BIObus 2014",NA,NA,NA,"5 min sweep x4 collectors (2)|cloudy a…
304,"SSKNA803-15","BIOUG23305-E10",6195536,"BIOUG23305-E10","L#14BIOBUS-0475","Centre for Biodiversity Genomics",NA,"BOLD:AAC1222",20,"Arthropoda",82,"Insecta",127,"Diptera",1730,"Culicidae",2142,"Culicinae",6438,"Aedes",14141,"Aedes cinereus",NA,NA,"Kate Perez","","Meigen, 1818",NA,"Vouchered:Registered Collection","Tissue",NA,"BIObus 2014",NA,NA,NA,"5 min sweep x4 collectors (2)|cloudy and cool…
305,"SSKNA896-15","BIOUG23307-B10",6195629,"BIOUG23307-B10","L#14BIOBUS-0475","Centre for Biodiversity Genomics",NA,"BOLD:AAC1222",20,"Arthropoda",82,"Insecta",127,"Diptera",1730,"Culicidae",2142,"Culicinae",6438,"Aedes",14141,"Aedes cinereus",NA,NA,"Kate Perez","","Meigen, 1818",NA,"Vouchered:Registered Collection","Whole Voucher",NA,"BIObus 2014",NA,NA,NA,"5 min sweep x4 collectors (2)|cloudy a…
306,"SSKNA937-15","BIOUG23307-F03",6195670,"BIOUG23307-F03","L#14BIOBUS-0475","Centre for Biodiversity Genomics",NA,"BOLD:AAC1222",20,"Arthropoda",82,"Insecta",127,"Diptera",1730,"Culicidae",2142,"Culicinae",6438,"Aedes",14141,"Aedes cinereus",NA,NA,"Kate Perez","","Meigen, 1818",NA,"Vouchered:Registered Collection","Whole Voucher",NA,"BIObus 2014",NA,NA,NA,"5 min sweep x4 collectors (2)|cloudy a…
307,"SSPAB8959-13","BIOUG06748-G02",3466070,"BIOUG06748-G02","L#12BIOBUS-0856","Centre for Biodiversity Genomics",NA,"BOLD:AAC1222",20,"Arthropoda",82,"Insecta",127,"Diptera",1730,"Culicidae",2142,"Culicinae",6438,"Aedes",14141,"Aedes cinereus",NA,NA,"","BIN Taxonomy Match","Meigen, 1818",NA,"Vouchered:Registered Collection","Whole Voucher",NA,"BIOBus 2012",NA,NA,NA,"5 minute sweep x 4 collectors…
308,"SSPAC11332-13","BIOUG08775-H08",4015149,"BIOUG08775-H08","L#12BIOBUS-0891","Centre for Biodiversity Genomics",NA,"BOLD:AAC1222",20,"Arthropoda",82,"Insecta",127,"Diptera",1730,"Culicidae",2142,"Culicinae",6438,"Aedes",14141,"Aedes cinereus",NA,NA,"","BIN Taxonomy Match","Meigen, 1818",NA,"Vouchered:Registered Collection","Whole Voucher",NA,"BIOBus 2012",NA,NA,NA,"5 minute sweep x 4 collector…
309,"CNKOI416-14","BIOUG11716-D06",4344953,"BIOUG11716-D06","GMP#01420","Centre for Biodiversity Genomics",NA,"BOLD:AAC1222",20,"Arthropoda",82,"Insecta",127,"Diptera",1730,"Culicidae",2142,"Culicinae",6438,"Aedes",14141,"Aedes cinereus",NA,NA,"Angela Telfer","BIN Taxonomy Match","Meigen, 1818",NA,"Vouchered:Registered Collection","Whole Voucher",NA,"Bernard Martin",NA,NA,NA,"2 Malaise Traps|mixe…
310,"CNKOJ229-14","BIOUG11731-E07",4345499,"BIOUG11731-E07","GMP#01424","Centre for Biodiversity Genomics",NA,"BOLD:AAC1222",20,"Arthropoda",82,"Insecta",127,"Diptera",1730,"Culicidae",2142,"Culicinae",6438,"Aedes",14141,"Aedes cinereus",NA,NA,"Angela Telfer","BIN Taxonomy Match","Meigen, 1818",NA,"Vouchered:Registered Collection","Whole Voucher",NA,"Bernard Martin",NA,NA,NA,"2 Malaise Traps|mixe…
311,"CNKOS219-14","BIOUG11986-H09",4396677,"BIOUG11986-H09","GMP#01418","Centre for Biodiversity Genomics",NA,"BOLD:AAC1222",20,"Arthropoda",82,"Insecta",127,"Diptera",1730,"Culicidae",2142,"Culicinae",6438,"Aedes",14141,"Aedes cinereus",NA,NA,"Angela Telfer","BIN Taxonomy Match","Meigen, 1818",NA,"Vouchered:Registered Collection","Whole Voucher",NA,"Bernard Martin",NA,NA,NA,"2 Malaise Traps|mixe…
312,"CNKOS258-14","BIOUG11987-D01",4396716,"BIOUG11987-D01","GMP#01418","Centre for Biodiversity Genomics",NA,"BOLD:AAC1222",20,"Arthropoda",82,"Insecta",127,"Diptera",1730,"Culicidae",2142,"Culicinae",6438,"Aedes",14141,"Aedes cinereus",NA,NA,"Angela Telfer","BIN Taxonomy Match","Meigen, 1818",NA,"Vouchered:Registered Collection","Whole Voucher",NA,"Bernard Martin",NA,NA,NA,"2 Malaise Traps|mixe…
313,"CNKOS956-14","BIOUG12084-F10",4397414,"BIOUG12084-F10","GMP#01418","Centre for Biodiversity Genomics",NA,"BOLD:AAC1222",20,"Arthropoda",82,"Insecta",127,"Diptera",1730,"Culicidae",2142,"Culicinae",6438,"Aedes",14141,"Aedes cinereus",NA,NA,"Angela Telfer","BIN Taxonomy Match","Meigen, 1818",NA,"Vouchered:Registered Collection","Whole Voucher",NA,"Bernard Martin",NA,NA,NA,"2 Malaise Traps|mixe…
314,"CNKOT011-14","BIOUG12091-C04",4398071,"BIOUG12091-C04","GMP#01422","Centre for Biodiversity Genomics",NA,"BOLD:AAC1222",20,"Arthropoda",82,"Insecta",127,"Diptera",1730,"Culicidae",2142,"Culicinae",6438,"Aedes",14141,"Aedes cinereus",NA,NA,"Angela Telfer","BIN Taxonomy Match","Meigen, 1818",NA,"Vouchered:Registered Collection","Whole Voucher",NA,"Bernard Martin",NA,NA,NA,"2 Malaise Traps|mixe…
315,"CNTID3450-15","BIOUG20960-D05",5798226,"BIOUG20960-D05","GMP#03815","Centre for Biodiversity Genomics",NA,"BOLD:AAC1222",20,"Arthropoda",82,"Insecta",127,"Diptera",1730,"Culicidae",2142,"Culicinae",6438,"Aedes",14141,"Aedes cinereus",NA,NA,"Kate Perez","BIN Taxonomy Match","Meigen, 1818",NA,"Vouchered:Registered Collection","Whole Voucher",NA,"M.Brown",NA,NA,NA,"Shoreline transition area (fr…	BIOUG:STLAW-NP""	Malaise Trap""	A""	"	"	Mixed habitat""	NA	"	Thousand Islands NP""	"	44.453	-75.865	GPS""	NA	91	NA	NA	NA	Canada""	Ontario""	Thousand Islands National Park""	"	"	NA	"	"	"	"	NA	"	"	"	7494856	COI-5P""	MF820832""	ATTTTTGGAGTTTGATCCGGAATAGTAGGAACATCTTTAAGTATATTAATTCGTGCAGAATTAAGTCATCCAAGCATATTTATTGGAAATGACCAAATTTATAATGTAATTGTAACAGCTCATGCATTTATTATAATTTTTTTTATAGTTATGCCTATTATAATTGGAGGATTTGGTAATTGACTTGTTCCTTTAATATTAGGAGCTCCTGATATAGCTTTCCCTCGAATAAATAATATAAGTTTTTGAATATTGCCCCCCTCATTAACCCTGTTATTATCCAGCTCAATAGTAGAAAATGGGGCTGGTACCGGGTGAACTGTTTATCCCCCTCTATCTTCTGGAACTGCTCATGCAGGAGGTTCTGTTGACTTAGCTATTTTTTCTTTACACTTAGCC…	7877600""	CNTID3450-15[C_LepFolF	C_LepFolR]_R.ab1""	http://trace.boldsystems.org/traceIO/bold.org/9698596""	2015-05-08 02:01:09""	Centre for Biodiversity Genomics""	R""	C_LepFolR""	COI-5P""";;;;;
316,"CULBE041-14","CULBE-462018",4870777,"IG 32.776-041","462-18","Royal Belgian Institute of Natural Sciences",NA,"BOLD:AAP8897",20,"Arthropoda",82,"Insecta",127,"Diptera",1730,"Culicidae",2142,"Culicinae",6438,"Aedes",14141,"Aedes cinereus",NA,NA,"","","Meigen, 1818",NA,"","",NA,"MODIRSIK",NA,NA,NA,"","","","adult","","","",NA,"","","",51.241,4.091,"",NA,NA,NA,NA,NA,"Belgium","","","","Sint-Gil…
317,"GBMIN56825-17","KT876487",8396440,"","","Mined from GenBank, NCBI",NA,"BOLD:AAP8897",20,"Arthropoda",82,"Insecta",127,"Diptera",1730,"Culicidae",2142,"Culicinae",6438,"Aedes",14141,"Aedes cinereus",NA,NA,"","","Meigen, 1818",NA,"","",NA,"",NA,NA,NA,"","","","","","","",NA,"","","",45.287,29.516,"",NA,NA,NA,NA,NA,"Romania","","Danube Delta","","",NA,"","","","",NA,"","","",9692361,"COI-5P","K…
318,"GBMIN56828-17","KY607730",8396443,"","","Mined from GenBank, NCBI",NA,"BOLD:AAP8897",20,"Arthropoda",82,"Insecta",127,"Diptera",1730,"Culicidae",2142,"Culicinae",6438,"Aedes",14141,"Aedes cinereus",NA,NA,"","","Meigen, 1818",NA,"","",NA,"",NA,NA,NA,"","","","","","","",NA,"","","",59.09,45.49,"",NA,NA,NA,NA,NA,"Russia","","","","",NA,"","","","",NA,"","","",9697036,"COI-5P","KY607730","AACAC…
319,"IUP879-14","MOS.D01.000109",4637635,"","MOS.D01.000109","National Ecological Observatory Network, United States",NA,"BOLD:AAC1222",20,"Arthropoda",82,"Insecta",127,"Diptera",1730,"Culicidae",2142,"Culicinae",6438,"Aedes",14141,"Aedes cinereus",NA,NA,"Theodore G. Andreadis","","Meigen, 1818",NA,"","",NA,"NEON Technician",NA,NA,NA,"","HARV","CO2 trapping","Adult","","S","",NA,"","","",42.537,-…
320,"JWDCL449-11","10PROBE-16784",1826394,"10PROBE-16784","E#10PROBE-3223","Centre for Biodiversity Genomics",NA,"BOLD:AAP8897",20,"Arthropoda",82,"Insecta",127,"Diptera",1730,"Culicidae",2142,"Culicinae",6438,"Aedes",14141,"Aedes cinereus",NA,NA,"BOLD ID Engine","","Meigen, 1818",NA,"","",NA,"J Wang",NA,NA,NA,"","BIOUG:Churchill","Malaise Trap","A","","","",NA,"","LLT-M","::taxonomy:Based on BIN…
321,"MOSN2020-19","MOS.D01.001215",10257890,"","MOS.D01.001215","National Ecological Observatory Network, United States",NA,"BOLD:AAC1222",20,"Arthropoda",82,"Insecta",127,"Diptera",1730,"Culicidae",2142,"Culicinae",6438,"Aedes",14141,"Aedes cinereus",NA,NA,"D. S. Goldhammer","morphological","Meigen, 1818",NA,"Vouchered:Registered Collection","leg",NA,"National Ecological Observatory Network, Uni…
322,"MOSN2023-19","MOS.D01.001218",10257893,"","MOS.D01.001218","National Ecological Observatory Network, United States",NA,"BOLD:AAC1222",20,"Arthropoda",82,"Insecta",127,"Diptera",1730,"Culicidae",2142,"Culicinae",6438,"Aedes",14141,"Aedes cinereus",NA,NA,"D. S. Goldhammer","morphological","Meigen, 1818",NA,"Vouchered:Registered Collection","leg",NA,"National Ecological Observatory Network, Uni…
323,"MOSN2025-19","MOS.D01.001220",10257895,"","MOS.D01.001220","National Ecological Observatory Network, United States",NA,"BOLD:AAC1222",20,"Arthropoda",82,"Insecta",127,"Diptera",1730,"Culicidae",2142,"Culicinae",6438,"Aedes",14141,"Aedes cinereus",NA,NA,"D. S. Goldhammer","morphological","Meigen, 1818",NA,"Vouchered:Registered Collection","leg",NA,"National Ecological Observatory Network, Uni…
324,"MOSN2397-19","MOS.D05.000516",10258267,"","MOS.D05.000516","National Ecological Observatory Network, United States",NA,"BOLD:AAC1222",20,"Arthropoda",82,"Insecta",127,"Diptera",1730,"Culicidae",2142,"Culicinae",6438,"Aedes",14141,"Aedes cinereus",NA,NA,"D. S. Goldhammer","morphological","Meigen, 1818",NA,"Vouchered:Registered Collection","leg",NA,"National Ecological Observatory Network, Uni…
325,"MOSN3557-19","MOS.D12.000037",10302409,"","","National Ecological Observatory Network, United States",NA,"BOLD:AAC1222",20,"Arthropoda",82,"Insecta",127,"Diptera",1730,"Culicidae",2142,"Culicinae",6438,"Aedes",14141,"Aedes cinereus",NA,NA,"","","Meigen, 1818",NA,"Vouchered:Registered Collection","leg",NA,"National Ecological Observatory Network, United States",NA,NA,"1529547960","","YELL","C…
326,"MOSN3567-19","MOS.D12.000047",10302419,"","","National Ecological Observatory Network, United States",NA,"BOLD:AAC1222",20,"Arthropoda",82,"Insecta",127,"Diptera",1730,"Culicidae",2142,"Culicinae",6438,"Aedes",14141,"Aedes cinereus",NA,NA,"","","Meigen, 1818",NA,"Vouchered:Registered Collection","leg",NA,"National Ecological Observatory Network, United States",NA,NA,"1531835220","","YELL","C…
327,"MOSN385-18","MOS.D05.000408",9377907,"","MOS.D05.000408","National Ecological Observatory Network, United States",NA,"BOLD:AAC1222",20,"Arthropoda",82,"Insecta",127,"Diptera",1730,"Culicidae",2142,"Culicinae",6438,"Aedes",14141,"Aedes cinereus",NA,NA,"D. S. Goldhammer","","Meigen, 1818",NA,"Vouchered:Registered Collection","leg",NA,"National Ecological Observatory Network, United States",NA,…
328,"MOSN4007-20","MOS.D01.001420",12072081,"","MOS.D01.001420","NEON Biorepository at Arizona State University",NA,"BOLD:AAC1222",20,"Arthropoda",82,"Insecta",127,"Diptera",1730,"Culicidae",2142,"Culicinae",6438,"Aedes",14141,"Aedes cinereus",NA,NA,"NEON Technician","morphological","Meigen, 1818",NA,"Vouchered:Registered Collection","leg",NA,"National Ecological Observatory Network, United State…
329,"MOSN4012-20","MOS.D01.001425",12072086,"","MOS.D01.001425","NEON Biorepository at Arizona State University",NA,"BOLD:AAC1222",20,"Arthropoda",82,"Insecta",127,"Diptera",1730,"Culicidae",2142,"Culicinae",6438,"Aedes",14141,"Aedes cinereus",NA,NA,"NEON Technician","morphological","Meigen, 1818",NA,"Vouchered:Registered Collection","leg",NA,"National Ecological Observatory Network, United State…
330,"MOSN5905-21","MOS.D01.001618",13194879,"","MOS.D01.001618","NEON Biorepository at Arizona State University",NA,"BOLD:AAC1222",20,"Arthropoda",82,"Insecta",127,"Diptera",1730,"Culicidae",2142,"Culicinae",6438,"Aedes",14141,"Aedes cinereus",NA,NA,"NEON Technician","morphological","Meigen, 1818",NA,"Vouchered:Registered Collection","leg",NA,"National Ecological Observatory Network, United State…
331,"MOSN6461-21","MOS.D05.000928",13195435,"","MOS.D05.000928","NEON Biorepository at Arizona State University",NA,"BOLD:AAC1222",20,"Arthropoda",82,"Insecta",127,"Diptera",1730,"Culicidae",2142,"Culicinae",6438,"Aedes",14141,"Aedes cinereus",NA,NA,"NEON Technician","morphological","Meigen, 1818",NA,"Vouchered:Registered Collection","leg",NA,"National Ecological Observatory Network, United State…
332,"MOSN6465-21","MOS.D05.000932",13195439,"","MOS.D05.000932","NEON Biorepository at Arizona State University",NA,"BOLD:AAC1222",20,"Arthropoda",82,"Insecta",127,"Diptera",1730,"Culicidae",2142,"Culicinae",6438,"Aedes",14141,"Aedes cinereus",NA,NA,"NEON Technician","morphological","Meigen, 1818",NA,"Vouchered:Registered Collection","leg",NA,"National Ecological Observatory Network, United State…
333,"MOSN7606-21","MOS.D19.000884",13196580,"","MOS.D19.000884","NEON Biorepository at Arizona State University",NA,"BOLD:AAP8896",20,"Arthropoda",82,"Insecta",127,"Diptera",1730,"Culicidae",2142,"Culicinae",6438,"Aedes",14141,"Aedes cinereus",NA,NA,"NEON Technician","morphological","Meigen, 1818",NA,"Vouchered:Registered Collection","leg",NA,"National Ecological Observatory Network, United State…
334,"MOSN8389-22","MOS.D05.001162",15254076,"","MOS.D05.001162","National Ecological Observatory Network, United States",NA,"BOLD:AAC1222",20,"Arthropoda",82,"Insecta",127,"Diptera",1730,"Culicidae",2142,"Culicinae",6438,"Aedes",14141,"Aedes cinereus",NA,NA,"NEON Technician","morphological","Meigen, 1818",NA,"","leg",NA,"National Ecological Observatory Network, United States",NA,NA,"1623241260","…
335,"MOSN8391-22","MOS.D05.001164",15254078,"","MOS.D05.001164","National Ecological Observatory Network, United States",NA,"BOLD:AAC1222",20,"Arthropoda",82,"Insecta",127,"Diptera",1730,"Culicidae",2142,"Culicinae",6438,"Aedes",14141,"Aedes cinereus",NA,NA,"NEON Technician","morphological","Meigen, 1818",NA,"","leg",NA,"National Ecological Observatory Network, United States",NA,NA,"1633037700","…
336,"NEONU096-11","NEONTculicid1528",1860431,"","culicid1528","National Ecological Observatory Network, United States",NA,"BOLD:AAC1222",20,"Arthropoda",82,"Insecta",127,"Diptera",1730,"Culicidae",2142,"Culicinae",6438,"Aedes",14141,"Aedes cinereus",NA,NA,"R. F. Darsie Jr.","","Meigen, 1818",NA,"","",NA,"NEON Technician",NA,NA,NA,"","HARV","CO2 trapping","A","","S","",NA,"","Aedes (Ochlerotatus)"…
337,"OPPFI1149-17","BIOUG33859-C12",7809720,"BIOUG33859-C12","GMP#04665","Centre for Biodiversity Genomics",NA,"BOLD:AAC1222",20,"Arthropoda",82,"Insecta",127,"Diptera",1730,"Culicidae",2142,"Culicinae",6438,"Aedes",14141,"Aedes cinereus",NA,NA,"Kate Perez","BIN Taxonomy Match (Aug 2017)","Meigen, 1818",NA,"Vouchered:Registered Collection","Whole Voucher",NA,"CBG Collections Staff",NA,NA,NA,"Aspe…
338,"PAAUG1872-12","BIOUG02894-C06",2760021,"BIOUG02894-C06","L#PHPUS-020","Centre for Biodiversity Genomics",NA,"BOLD:AAC1222",20,"Arthropoda",82,"Insecta",127,"Diptera",1730,"Culicidae",2142,"Culicinae",6438,"Aedes",14141,"Aedes cinereus",NA,NA,"","","Meigen, 1818",NA,"Vouchered:Registered Collection","",NA,"Paul Hebert",NA,NA,NA,"","BIOUG:PDH-home","Malaise Trap","","","","Temperate mixed fore…
339,"RRINV3736-15","BIOUG24039-C07",6275971,"BIOUG24039-C07","L#15RARE-0220","Centre for Biodiversity Genomics",NA,"BOLD:AAC1222",20,"Arthropoda",82,"Insecta",127,"Diptera",1730,"Culicidae",2142,"Culicinae",6438,"Aedes",14141,"Aedes cinereus",NA,NA,"Angela Telfer","BIN Taxonomy Match","Meigen, 1818",NA,"Vouchered:Registered Collection","Whole Voucher",NA,"BIO Collections Staff",NA,NA,NA,"5 min sw…
340,"RRINV3741-15","BIOUG24039-C12",6275976,"BIOUG24039-C12","L#15RARE-0220","Centre for Biodiversity Genomics",NA,"BOLD:AAC1222",20,"Arthropoda",82,"Insecta",127,"Diptera",1730,"Culicidae",2142,"Culicinae",6438,"Aedes",14141,"Aedes cinereus",NA,NA,"Angela Telfer","BIN Taxonomy Match","Meigen, 1818",NA,"Vouchered:Registered Collection","Whole Voucher",NA,"BIO Collections Staff",NA,NA,NA,"5 min sw…
341,"SSEIB12069-13","BIOUG06734-B04",3447328,"BIOUG06734-B04","L#12BIOBUS-0803","Centre for Biodiversity Genomics",NA,"BOLD:AAP8896",20,"Arthropoda",82,"Insecta",127,"Diptera",1730,"Culicidae",2142,"Culicinae",6438,"Aedes",14141,"Aedes cinereus",NA,NA,"","BIN Taxonomy Match","Meigen, 1818",NA,"Vouchered:Registered Collection","Whole Voucher",NA,"BIOBus 2012",NA,NA,NA,"standard 5 min sweeping (2)|…
342,"SSEIB12704-13","BIOUG06765-G09",3447963,"BIOUG06765-G09","L#12BIOBUS-0820","Centre for Biodiversity Genomics",NA,"BOLD:AAC1222",20,"Arthropoda",82,"Insecta",127,"Diptera",1730,"Culicidae",2142,"Culicinae",6438,"Aedes",14141,"Aedes cinereus",NA,NA,"","BIN Taxonomy Match","Meigen, 1818",NA,"Vouchered:Registered Collection","Whole Voucher",NA,"BIOBus 2012",NA,NA,NA,"standard 5 min sweeping (3)|…
343,"SSEIB6290-13","BIOUG06305-D02",3384865,"BIOUG06305-D02","L#12BIOBUS-0787","Centre for Biodiversity Genomics",NA,"BOLD:AAC1222",20,"Arthropoda",82,"Insecta",127,"Diptera",1730,"Culicidae",2142,"Culicinae",6438,"Aedes",14141,"Aedes cinereus",NA,NA,"","BIN Taxonomy Match","Meigen, 1818",NA,"Vouchered:Registered Collection","Whole Voucher",NA,"BIOBus 2012",NA,NA,NA,"1 intercept trap|overcast wit…
344,"SSEIC6113-13","BIOUG07511-H02",3557278,"BIOUG07511-H02","L#12BIOBUS-0810","Centre for Biodiversity Genomics",NA,"BOLD:AAC1222",20,"Arthropoda",82,"Insecta",127,"Diptera",1730,"Culicidae",2142,"Culicinae",6438,"Aedes",14141,"Aedes cinereus",NA,NA,"","BIN Taxonomy Match","Meigen, 1818",NA,"Vouchered:Registered Collection","Whole Voucher",NA,"BIOBus 2012",NA,NA,NA,"standard 5 min sweeping (2)|o…
345,"SSJAE10352-13","BIOUG08888-E09",3985765,"BIOUG08888-E09","L#12BIOBUS-1160","Centre for Biodiversity Genomics",NA,"BOLD:AAC1222",20,"Arthropoda",82,"Insecta",127,"Diptera",1730,"Culicidae",2142,"Culicinae",6438,"Aedes",14141,"Aedes cinereus",NA,NA,"","BIN Taxonomy Match","Meigen, 1818",NA,"Vouchered:Registered Collection","Whole Voucher",NA,"BIOBus 2012",NA,NA,NA,"standard 5 min sweeping (3)|…
346,"SSJAE8236-13","BIOUG08794-D01",3982666,"BIOUG08794-D01","L#12BIOBUS-1054","Centre for Biodiversity Genomics",NA,"BOLD:AAC1222",20,"Arthropoda",82,"Insecta",127,"Diptera",1730,"Culicidae",2142,"Culicinae",6438,"Aedes",14141,"Aedes cinereus",NA,NA,"","BIN Taxonomy Match","Meigen, 1818",NA,"Vouchered:Registered Collection","Whole Voucher",NA,"BIOBus 2012",NA,NA,NA,"standard 5 min sweeping (1)|o…
347,"SSJAE8282-13","BIOUG08794-G11",3982712,"BIOUG08794-G11","L#12BIOBUS-1055","Centre for Biodiversity Genomics",NA,"BOLD:AAC1222",20,"Arthropoda",82,"Insecta",127,"Diptera",1730,"Culicidae",2142,"Culicinae",6438,"Aedes",14141,"Aedes cinereus",NA,NA,"","BIN Taxonomy Match","Meigen, 1818",NA,"Vouchered:Registered Collection","Whole Voucher",NA,"BIOBus 2012",NA,NA,NA,"standard 5 min sweeping (1)|o…
348,"SSJAE8324-13","BIOUG08795-C06",3982754,"BIOUG08795-C06","L#12BIOBUS-1055","Centre for Biodiversity Genomics",NA,"BOLD:AAC1222",20,"Arthropoda",82,"Insecta",127,"Diptera",1730,"Culicidae",2142,"Culicinae",6438,"Aedes",14141,"Aedes cinereus",NA,NA,"","BIN Taxonomy Match","Meigen, 1818",NA,"Vouchered:Registered Collection","Whole Voucher",NA,"BIOBus 2012",NA,NA,NA,"standard 5 min sweeping (1)|o…
349,"SSJAE8866-13","BIOUG08858-A02",3983296,"BIOUG08858-A02","L#12BIOBUS-1126","Centre for Biodiversity Genomics",NA,"BOLD:AAC1222",20,"Arthropoda",82,"Insecta",127,"Diptera",1730,"Culicidae",2142,"Culicinae",6438,"Aedes",14141,"Aedes cinereus",NA,NA,"","BIN Taxonomy Match","Meigen, 1818",NA,"Vouchered:Registered Collection","Whole Voucher",NA,"BIOBus 2012",NA,NA,NA,"standard 5 min sweeping (2)|o…
350,"SSJAE8947-13","BIOUG08858-G11",3983377,"BIOUG08858-G11","L#12BIOBUS-1126","Centre for Biodiversity Genomics",NA,"BOLD:AAC1222",20,"Arthropoda",82,"Insecta",127,"Diptera",1730,"Culicidae",2142,"Culicinae",6438,"Aedes",14141,"Aedes cinereus",NA,NA,"","BIN Taxonomy Match","Meigen, 1818",NA,"Vouchered:Registered Collection","Whole Voucher",NA,"BIOBus 2012",NA,NA,NA,"standard 5 min sweeping (2)|o…
351,"SSJAE8958-13","BIOUG08858-H10",3983388,"BIOUG08858-H10","L#12BIOBUS-1126","Centre for Biodiversity Genomics",NA,"BOLD:AAC1222",20,"Arthropoda",82,"Insecta",127,"Diptera",1730,"Culicidae",2142,"Culicinae",6438,"Aedes",14141,"Aedes cinereus",NA,NA,"","BIN Taxonomy Match","Meigen, 1818",NA,"Vouchered:Registered Collection","Whole Voucher",NA,"BIOBus 2012",NA,NA,NA,"standard 5 min sweeping (2)|o…
352,"SSJAE9139-13","BIOUG08860-H01",3983569,"BIOUG08860-H01","L#12BIOBUS-1126","Centre for Biodiversity Genomics",NA,"BOLD:AAC1222",20,"Arthropoda",82,"Insecta",127,"Diptera",1730,"Culicidae",2142,"Culicinae",6438,"Aedes",14141,"Aedes cinereus",NA,NA,"","BIN Taxonomy Match","Meigen, 1818",NA,"Vouchered:Registered Collection","Whole Voucher",NA,"BIOBus 2012",NA,NA,NA,"standard 5 min sweeping (2)|o…
353,"SSJAF9848-13","BIOUG09682-B09",4087966,"BIOUG09682-B09","L#12BIOBUS-1090","Centre for Biodiversity Genomics",NA,"BOLD:AAC1222",20,"Arthropoda",82,"Insecta",127,"Diptera",1730,"Culicidae",2142,"Culicinae",6438,"Aedes",14141,"Aedes cinereus",NA,NA,"","BIN Taxonomy Match","Meigen, 1818",NA,"Vouchered:Registered Collection","Whole Voucher",NA,"BIOBus 2012",NA,NA,NA,"standard 5 min sweeping (2)|m…
354,"SSJAF9967-13","BIOUG09683-D09",4088085,"BIOUG09683-D09","L#12BIOBUS-1090","Centre for Biodiversity Genomics",NA,"BOLD:AAC1222",20,"Arthropoda",82,"Insecta",127,"Diptera",1730,"Culicidae",2142,"Culicinae",6438,"Aedes",14141,"Aedes cinereus",NA,NA,"","BIN Taxonomy Match","Meigen, 1818",NA,"Vouchered:Registered Collection","Whole Voucher",NA,"BIOBus 2012",NA,NA,NA,"standard 5 min sweeping (2)|m…
355,"SSKNA1001-15","BIOUG23446-C08",6195734,"BIOUG23446-C08","L#14BIOBUS-0475","Centre for Biodiversity Genomics",NA,"BOLD:AAC1222",20,"Arthropoda",82,"Insecta",127,"Diptera",1730,"Culicidae",2142,"Culicinae",6438,"Aedes",14141,"Aedes cinereus",NA,NA,"Kate Perez","","Meigen, 1818",NA,"Vouchered:Registered Collection","Whole Voucher",NA,"BIObus 2014",NA,NA,NA,"5 min sweep x4 collectors (2)|cloudy …
356,"SSKNA1431-15","BIOUG23450-D12",6203424,"BIOUG23450-D12","L#14BIOBUS-0498","Centre for Biodiversity Genomics",NA,"BOLD:AAC1222",20,"Arthropoda",82,"Insecta",127,"Diptera",1730,"Culicidae",2142,"Culicinae",6438,"Aedes",14141,"Aedes cinereus",NA,NA,"Kate Perez","","Meigen, 1818",NA,"Vouchered:Registered Collection","Whole Voucher",NA,"BIObus 2014",NA,NA,NA,"5 min sweep x4 collectors (3)|warm an…
357,"SSKNA1565-15","BIOUG23451-H03",6203558,"BIOUG23451-H03","L#14BIOBUS-0498","Centre for Biodiversity Genomics",NA,"BOLD:AAC1222",20,"Arthropoda",82,"Insecta",127,"Diptera",1730,"Culicidae",2142,"Culicinae",6438,"Aedes",14141,"Aedes cinereus",NA,NA,"Kate Perez","","Meigen, 1818",NA,"Vouchered:Registered Collection","Whole Voucher",NA,"BIObus 2014",NA,NA,NA,"5 min sweep x4 collectors (3)|warm an…
358,"SSKNA1647-15","BIOUG23452-G02",6203640,"BIOUG23452-G02","L#14BIOBUS-0498","Centre for Biodiversity Genomics",NA,"BOLD:AAC1222",20,"Arthropoda",82,"Insecta",127,"Diptera",1730,"Culicidae",2142,"Culicinae",6438,"Aedes",14141,"Aedes cinereus",NA,NA,"Kate Perez","","Meigen, 1818",NA,"Vouchered:Registered Collection","Whole Voucher",NA,"BIObus 2014",NA,NA,NA,"5 min sweep x4 collectors (3)|warm an…
359,"SSKNA1660-15","BIOUG23452-H03",6203653,"BIOUG23452-H03","L#14BIOBUS-0498","Centre for Biodiversity Genomics",NA,"BOLD:AAC1222",20,"Arthropoda",82,"Insecta",127,"Diptera",1730,"Culicidae",2142,"Culicinae",6438,"Aedes",14141,"Aedes cinereus",NA,NA,"Kate Perez","","Meigen, 1818",NA,"Vouchered:Registered Collection","Whole Voucher",NA,"BIObus 2014",NA,NA,NA,"5 min sweep x4 collectors (3)|warm an…
360,"SSKNA1662-15","BIOUG23452-H05",6203655,"BIOUG23452-H05","L#14BIOBUS-0498","Centre for Biodiversity Genomics",NA,"BOLD:AAC1222",20,"Arthropoda",82,"Insecta",127,"Diptera",1730,"Culicidae",2142,"Culicinae",6438,"Aedes",14141,"Aedes cinereus",NA,NA,"Kate Perez","","Meigen, 1818",NA,"Vouchered:Registered Collection","Whole Voucher",NA,"BIObus 2014",NA,NA,NA,"5 min sweep x4 collectors (3)|warm an…
361,"SSKNA333-15","BIOUG23300-H02",6141842,"BIOUG23300-H02","L#14BIOBUS-0454","Centre for Biodiversity Genomics",NA,"BOLD:AAC1222",20,"Arthropoda",82,"Insecta",127,"Diptera",1730,"Culicidae",2142,"Culicinae",6438,"Aedes",14141,"Aedes cinereus",NA,NA,"Kate Perez","","Meigen, 1818",NA,"Vouchered:Registered Collection","Whole Voucher",NA,"BIObus 2014",NA,NA,NA,"5 min sweep x4 collectors (1)|cool and…
362,"SSKNA478-15","BIOUG23302-G08",6141987,"BIOUG23302-G08","L#14BIOBUS-0454","Centre for Biodiversity Genomics",NA,"BOLD:AAC1222",20,"Arthropoda",82,"Insecta",127,"Diptera",1730,"Culicidae",2142,"Culicinae",6438,"Aedes",14141,"Aedes cinereus",NA,NA,"Kate Perez","","Meigen, 1818",NA,"Vouchered:Registered Collection","Whole Voucher",NA,"BIObus 2014",NA,NA,NA,"5 min sweep x4 collectors (1)|cool and…
363,"SSKNA5802-15","BIOUG24306-G09",6286235,"BIOUG24306-G09","L#14BIOBUS-0523","Centre for Biodiversity Genomics",NA,"BOLD:AAC1222",20,"Arthropoda",82,"Insecta",127,"Diptera",1730,"Culicidae",2142,"Culicinae",6438,"Aedes",14141,"Aedes cinereus",NA,NA,"Kate Perez","","Meigen, 1818",NA,"Vouchered:Registered Collection","Tissue",NA,"BIObus 2014",NA,NA,NA,"1 Intercept Trap|Warm and clear sky|Spruce a…
364,"SSKNA637-15","BIOUG23305-A05",6142146,"BIOUG23305-A05","L#14BIOBUS-0454","Centre for Biodiversity Genomics",NA,"BOLD:AAC1222",20,"Arthropoda",82,"Insecta",127,"Diptera",1730,"Culicidae",2142,"Culicinae",6438,"Aedes",14141,"Aedes cinereus",NA,NA,"Kate Perez","","Meigen, 1818",NA,"Vouchered:Registered Collection","Tissue",NA,"BIObus 2014",NA,NA,NA,"5 min sweep x4 collectors (1)|cool and overca…
365,"SSKNA825-15","BIOUG23305-G08",6195558,"BIOUG23305-G08","L#14BIOBUS-0475","Centre for Biodiversity Genomics",NA,"BOLD:AAC1222",20,"Arthropoda",82,"Insecta",127,"Diptera",1730,"Culicidae",2142,"Culicinae",6438,"Aedes",14141,"Aedes cinereus",NA,NA,"Kate Perez","","Meigen, 1818",NA,"Vouchered:Registered Collection","Tissue",NA,"BIObus 2014",NA,NA,NA,"5 min sweep x4 collectors (2)|cloudy and cool…
366,"SSKNA908-15","BIOUG23307-C10",6195641,"BIOUG23307-C10","L#14BIOBUS-0475","Centre for Biodiversity Genomics",NA,"BOLD:AAC1222",20,"Arthropoda",82,"Insecta",127,"Diptera",1730,"Culicidae",2142,"Culicinae",6438,"Aedes",14141,"Aedes cinereus",NA,NA,"Kate Perez","","Meigen, 1818",NA,"Vouchered:Registered Collection","Whole Voucher",NA,"BIObus 2014",NA,NA,NA,"5 min sweep x4 collectors (2)|cloudy a…
367,"SSKNA959-15","BIOUG23307-H01",6195692,"BIOUG23307-H01","L#14BIOBUS-0475","Centre for Biodiversity Genomics",NA,"BOLD:AAC1222",20,"Arthropoda",82,"Insecta",127,"Diptera",1730,"Culicidae",2142,"Culicinae",6438,"Aedes",14141,"Aedes cinereus",NA,NA,"Kate Perez","","Meigen, 1818",NA,"Vouchered:Registered Collection","Whole Voucher",NA,"BIObus 2014",NA,NA,NA,"5 min sweep x4 collectors (2)|cloudy a…
368,"SSKNA976-15","BIOUG23446-A07",6195709,"BIOUG23446-A07","L#14BIOBUS-0475","Centre for Biodiversity Genomics",NA,"BOLD:AAC1222",20,"Arthropoda",82,"Insecta",127,"Diptera",1730,"Culicidae",2142,"Culicinae",6438,"Aedes",14141,"Aedes cinereus",NA,NA,"Kate Perez","","Meigen, 1818",NA,"Vouchered:Registered Collection","Whole Voucher",NA,"BIObus 2014",NA,NA,NA,"5 min sweep x4 collectors (2)|cloudy a…
369,"SSKNA997-15","BIOUG23446-C04",6195730,"BIOUG23446-C04","L#14BIOBUS-0475","Centre for Biodiversity Genomics",NA,"BOLD:AAC1222",20,"Arthropoda",82,"Insecta",127,"Diptera",1730,"Culicidae",2142,"Culicinae",6438,"Aedes",14141,"Aedes cinereus",NA,NA,"Kate Perez","","Meigen, 1818",NA,"Vouchered:Registered Collection","Whole Voucher",NA,"BIObus 2014",NA,NA,NA,"5 min sweep x4 collectors (2)|cloudy a…
370,"SSKUB5792-15","BIOUG27109-F08",6679786,"BIOUG27109-F08","L#14BIOBUS-0403","Centre for Biodiversity Genomics",NA,"BOLD:AAP8896",20,"Arthropoda",82,"Insecta",127,"Diptera",1730,"Culicidae",2142,"Culicinae",6438,"Aedes",14141,"Aedes cinereus",NA,NA,"Kate Perez","","Meigen, 1818",NA,"Vouchered:Registered Collection","Whole Voucher",NA,"BIObus 2014",NA,NA,NA,"5 min sweep x4 collectors (3)|sunny a…
371,"CNKOI210-14","BIOUG11714-C02",4344747,"BIOUG11714-C02","GMP#01420","Centre for Biodiversity Genomics",NA,"BOLD:AAC1222",20,"Arthropoda",82,"Insecta",127,"Diptera",1730,"Culicidae",2142,"Culicinae",6438,"Aedes",14141,"Aedes cinereus",NA,NA,"Angela Telfer","BIN Taxonomy Match","Meigen, 1818",NA,"Vouchered:Registered Collection","Whole Voucher",NA,"Bernard Martin",NA,NA,NA,"2 Malaise Traps|mixe…
372,"CNKOI506-14","BIOUG11717-D01",4345043,"BIOUG11717-D01","GMP#01420","Centre for Biodiversity Genomics",NA,"BOLD:AAC1222",20,"Arthropoda",82,"Insecta",127,"Diptera",1730,"Culicidae",2142,"Culicinae",6438,"Aedes",14141,"Aedes cinereus",NA,NA,"Angela Telfer","BIN Taxonomy Match","Meigen, 1818",NA,"Vouchered:Registered Collection","Whole Voucher",NA,"Bernard Martin",NA,NA,NA,"2 Malaise Traps|mixe…
373,"CNKOS164-14","BIOUG11986-D02",4396622,"BIOUG11986-D02","GMP#01418","Centre for Biodiversity Genomics",NA,"BOLD:AAC1222",20,"Arthropoda",82,"Insecta",127,"Diptera",1730,"Culicidae",2142,"Culicinae",6438,"Aedes",14141,"Aedes cinereus",NA,NA,"Angela Telfer","BIN Taxonomy Match","Meigen, 1818",NA,"Vouchered:Registered Collection","Whole Voucher",NA,"Bernard Martin",NA,NA,NA,"2 Malaise Traps|mixe…
374,"CNKOS429-14","BIOUG11989-B06",4396887,"BIOUG11989-B06","GMP#01418","Centre for Biodiversity Genomics",NA,"BOLD:AAC1222",20,"Arthropoda",82,"Insecta",127,"Diptera",1730,"Culicidae",2142,"Culicinae",6438,"Aedes",14141,"Aedes cinereus",NA,NA,"Angela Telfer","BIN Taxonomy Match","Meigen, 1818",NA,"Vouchered:Registered Collection","Whole Voucher",NA,"Bernard Martin",NA,NA,NA,"2 Malaise Traps|mixe…
375,"CNKOT016-14","BIOUG12091-C09",4398076,"BIOUG12091-C09","GMP#01422","Centre for Biodiversity Genomics",NA,"BOLD:AAC1222",20,"Arthropoda",82,"Insecta",127,"Diptera",1730,"Culicidae",2142,"Culicinae",6438,"Aedes",14141,"Aedes cinereus",NA,NA,"Angela Telfer","BIN Taxonomy Match","Meigen, 1818",NA,"Vouchered:Registered Collection","Whole Voucher",NA,"Bernard Martin",NA,NA,NA,"2 Malaise Traps|mixe…
376,"CNTIH656-15","BIOUG21178-D01",5826908,"BIOUG21178-D01","GMP#03813","Centre for Biodiversity Genomics",NA,"BOLD:AAC1222",20,"Arthropoda",82,"Insecta",127,"Diptera",1730,"Culicidae",2142,"Culicinae",6438,"Aedes",14141,"Aedes cinereus",NA,NA,"Kate Perez","BIN Taxonomy Match","Meigen, 1818",NA,"Vouchered:Registered Collection","Whole Voucher",NA,"M.Brown",NA,NA,NA,"Shoreline transition area (fro…	BIOUG:STLAW-NP""	Malaise Trap""	A""	"	"	Mixed habitat""	NA	"	Thousand Islands NP""	3 week collection due to ethanol shortage""	44.453	-75.865	GPS""	NA	91	NA	NA	NA	Canada""	Ontario""	Thousand Islands National Park""	"	"	NA	"	"	"	"	NA	"	"	"	7512166	COI-5P""	MF825938""	ATTTTTGGAGTTTGATCTGGAATAGTAGGAACNTCTTTAAGTATATTAATTCGTGCAGAATTAAGTCATCCAAGCATATTTATTGGAAATGACCAAATTTATAATGTAATTGTAACAGCTCATGCATTTATTATAATTTTTTTTATAGTTATACCTATTATAATTGGAGGATTTGGTAATTGACTTGTTCCTTTAATATTAGGAGCTCCTGATATAGCTTTCCCCCGAATAAATAATATAAGTTTTTGAATATTACCTCCCTCATTAACCCTGTTATTATCCAGCTCAATAGTAGAAAATGGAGCTGGTACCGGGTGAACTGTTTATCCCCCTCTATCTTCTGGAACTGCTCATGCAGGGGGTTCCGTTGACTTAGCTATTTTTTCTTTACATTTAGCG…	7906824""	CNTIH656-15[C_LepFolF	C_LepFolR]_R.ab1""	http://trace.boldsystems.org/traceIO/bold.org/9727820""	2015-05-15 11:33:23""	Centre for Biodiversity Genomics""	R""	C_LepFolR""	COI-5P""";;;;;
377,"GBMIN56829-17","KM280590",8396444,"","","Mined from GenBank, NCBI",NA,"BOLD:AAP8897",20,"Arthropoda",82,"Insecta",127,"Diptera",1730,"Culicidae",2142,"Culicinae",6438,"Aedes",14141,"Aedes cinereus",NA,NA,"","","Meigen, 1818",NA,"","",NA,"",NA,NA,NA,"","","","","","","",NA,"","","",NA,NA,"",NA,NA,NA,NA,NA,"Austria","","","","",NA,"","","","",NA,"","","",9688503,"COI-5P","KM280590","TAATATTAGG…
378,"GBMND38655-21","MT001396",12819465,"","MT001396","Mined from GenBank, NCBI",NA,"BOLD:AAP8897",20,"Arthropoda",82,"Insecta",127,"Diptera",1730,"Culicidae",2142,"Culicinae",6438,"Aedes",14141,"Aedes cinereus",NA,NA,"","","Meigen, 1818",NA,"","",NA,"",NA,NA,NA,"","","","","","","",NA,"","","",NA,NA,"",NA,NA,NA,NA,NA,"Poland","","","","",NA,"","","","",NA,"","","",14135036,"COI-5P","MT001396","G…
379,"GBMND91563-21","MW843026",13735651,"CIN10","MW843026","Mined from GenBank, NCBI",NA,"BOLD:AAP8897",20,"Arthropoda",82,"Insecta",127,"Diptera",1730,"Culicidae",2142,"Culicinae",6438,"Aedes",14141,"Aedes cinereus",NA,NA,"","","Meigen, 1818",NA,"","",NA,"",NA,NA,NA,"","","","","","","",NA,"","","",49.26,4.13,"",NA,NA,NA,NA,NA,"France","","","","",NA,"","","","",NA,"","","",14746834,"COI-5P","MW…
380,"IUP897-14","MOS.D01.000166",4637653,"","MOS.D01.000166","National Ecological Observatory Network, United States",NA,"BOLD:AAC1222",20,"Arthropoda",82,"Insecta",127,"Diptera",1730,"Culicidae",2142,"Culicinae",6438,"Aedes",14141,"Aedes cinereus",NA,NA,"Theodore G. Andreadis","","Meigen, 1818",NA,"","",NA,"NEON Technician",NA,NA,NA,"","HARV","CO2 trapping","Adult","","S","",NA,"","","",42.537,-…
381,"JWDCL098-11","10PROBE-16338",1826043,"10PROBE-16338","E#10PROBE-3237","Centre for Biodiversity Genomics",NA,"BOLD:AAP8896",20,"Arthropoda",82,"Insecta",127,"Diptera",1730,"Culicidae",2142,"Culicinae",6438,"Aedes",14141,"Aedes cinereus",NA,NA,"BOLD ID Engine","","Meigen, 1818",NA,"","",NA,"J Wang",NA,NA,NA,"","BIOUG:Churchill","Malaise Trap","A","","","",NA,"","LRF-P","::taxonomy:Based on BIN…
382,"MBIOF1014-13","BIOUG09002-F04",4026614,"BIOUG09002-F04","GMP#00960","Centre for Biodiversity Genomics",NA,"BOLD:AAC1222",20,"Arthropoda",82,"Insecta",127,"Diptera",1730,"Culicidae",2142,"Culicinae",6438,"Aedes",14141,"Aedes cinereus",NA,NA,"Kate Perez","BIN Taxonomy Match","Meigen, 1818",NA,"Vouchered:Registered Collection","",NA,"BIO Collections Staff",NA,NA,NA,"","BIOUG:BIOINST","Malaise T…
383,"MOSN2017-19","MOS.D01.001212",10257887,"","MOS.D01.001212","National Ecological Observatory Network, United States",NA,"BOLD:AAC1222",20,"Arthropoda",82,"Insecta",127,"Diptera",1730,"Culicidae",2142,"Culicinae",6438,"Aedes",14141,"Aedes cinereus",NA,NA,"D. S. Goldhammer","morphological","Meigen, 1818",NA,"Vouchered:Registered Collection","leg",NA,"National Ecological Observatory Network, Uni…
384,"MOSN2021-19","MOS.D01.001216",10257891,"","MOS.D01.001216","National Ecological Observatory Network, United States",NA,"BOLD:AAC1222",20,"Arthropoda",82,"Insecta",127,"Diptera",1730,"Culicidae",2142,"Culicinae",6438,"Aedes",14141,"Aedes cinereus",NA,NA,"D. S. Goldhammer","morphological","Meigen, 1818",NA,"Vouchered:Registered Collection","leg",NA,"National Ecological Observatory Network, Uni…
385,"MOSN2394-19","MOS.D05.000513",10258264,"","MOS.D05.000513","National Ecological Observatory Network, United States",NA,"BOLD:AAC1222",20,"Arthropoda",82,"Insecta",127,"Diptera",1730,"Culicidae",2142,"Culicinae",6438,"Aedes",14141,"Aedes cinereus",NA,NA,"D. S. Goldhammer","morphological","Meigen, 1818",NA,"Vouchered:Registered Collection","leg",NA,"National Ecological Observatory Network, Uni…
386,"MOSN2395-19","MOS.D05.000514",10258265,"","MOS.D05.000514","National Ecological Observatory Network, United States",NA,"BOLD:AAC1222",20,"Arthropoda",82,"Insecta",127,"Diptera",1730,"Culicidae",2142,"Culicinae",6438,"Aedes",14141,"Aedes cinereus",NA,NA,"D. S. Goldhammer","morphological","Meigen, 1818",NA,"Vouchered:Registered Collection","leg",NA,"National Ecological Observatory Network, Uni…
387,"MOSN4011-20","MOS.D01.001424",12072085,"","MOS.D01.001424","NEON Biorepository at Arizona State University",NA,"BOLD:AAC1222",20,"Arthropoda",82,"Insecta",127,"Diptera",1730,"Culicidae",2142,"Culicinae",6438,"Aedes",14141,"Aedes cinereus",NA,NA,"NEON Technician","morphological","Meigen, 1818",NA,"Vouchered:Registered Collection","leg",NA,"National Ecological Observatory Network, United State…
388,"MOSN5823-20","MOS.D19.000773",12073897,"","MOS.D19.000773","NEON Biorepository at Arizona State University",NA,"BOLD:AAP8896",20,"Arthropoda",82,"Insecta",127,"Diptera",1730,"Culicidae",2142,"Culicinae",6438,"Aedes",14141,"Aedes cinereus",NA,NA,"NEON Technician","morphological","Meigen, 1818",NA,"Vouchered:Registered Collection","leg",NA,"National Ecological Observatory Network, United State…
389,"MOSN5850-20","MOS.D19.000811",12073924,"","MOS.D19.000811","NEON Biorepository at Arizona State University",NA,"BOLD:AAP8896",20,"Arthropoda",82,"Insecta",127,"Diptera",1730,"Culicidae",2142,"Culicinae",6438,"Aedes",14141,"Aedes cinereus",NA,NA,"NEON Technician","morphological","Meigen, 1818",NA,"Vouchered:Registered Collection","leg",NA,"National Ecological Observatory Network, United State…
390,"MOSN5874-20","MOS.D19.000846",12073948,"","MOS.D19.000846","NEON Biorepository at Arizona State University",NA,"BOLD:AAP8896",20,"Arthropoda",82,"Insecta",127,"Diptera",1730,"Culicidae",2142,"Culicinae",6438,"Aedes",14141,"Aedes cinereus",NA,NA,"NEON Technician","morphological","Meigen, 1818",NA,"Vouchered:Registered Collection","leg",NA,"National Ecological Observatory Network, United State…
391,"MOSN5901-21","MOS.D01.001614",13194875,"","MOS.D01.001614","NEON Biorepository at Arizona State University",NA,"BOLD:AAC1222",20,"Arthropoda",82,"Insecta",127,"Diptera",1730,"Culicidae",2142,"Culicinae",6438,"Aedes",14141,"Aedes cinereus",NA,NA,"NEON Technician","morphological","Meigen, 1818",NA,"Vouchered:Registered Collection","leg",NA,"National Ecological Observatory Network, United State…
392,"MOSN6462-21","MOS.D05.000929",13195436,"","MOS.D05.000929","NEON Biorepository at Arizona State University",NA,"BOLD:AAC1222",20,"Arthropoda",82,"Insecta",127,"Diptera",1730,"Culicidae",2142,"Culicinae",6438,"Aedes",14141,"Aedes cinereus",NA,NA,"NEON Technician","morphological","Meigen, 1818",NA,"Vouchered:Registered Collection","leg",NA,"National Ecological Observatory Network, United State…
393,"MOSN6463-21","MOS.D05.000930",13195437,"","MOS.D05.000930","NEON Biorepository at Arizona State University",NA,"BOLD:AAC1222",20,"Arthropoda",82,"Insecta",127,"Diptera",1730,"Culicidae",2142,"Culicinae",6438,"Aedes",14141,"Aedes cinereus",NA,NA,"NEON Technician","morphological","Meigen, 1818",NA,"Vouchered:Registered Collection","leg",NA,"National Ecological Observatory Network, United State…
394,"MOSN6469-21","MOS.D05.000936",13195443,"","MOS.D05.000936","NEON Biorepository at Arizona State University",NA,"BOLD:AAC1222",20,"Arthropoda",82,"Insecta",127,"Diptera",1730,"Culicidae",2142,"Culicinae",6438,"Aedes",14141,"Aedes cinereus",NA,NA,"NEON Technician","morphological","Meigen, 1818",NA,"Vouchered:Registered Collection","leg",NA,"National Ecological Observatory Network, United State…
395,"MOSN7630-21","MOS.D19.000918",13196604,"","MOS.D19.000918","NEON Biorepository at Arizona State University",NA,"BOLD:AAP8896",20,"Arthropoda",82,"Insecta",127,"Diptera",1730,"Culicidae",2142,"Culicinae",6438,"Aedes",14141,"Aedes cinereus",NA,NA,"NEON Technician","morphological","Meigen, 1818",NA,"Vouchered:Registered Collection","leg",NA,"National Ecological Observatory Network, United State…
396,"MOSN812-18","MOS.D05.000304",9505793,"","MOS.D05.000304","NEON Biorepository at Arizona State University",NA,"BOLD:AAC1222",20,"Arthropoda",82,"Insecta",127,"Diptera",1730,"Culicidae",2142,"Culicinae",6438,"Aedes",14141,"Aedes cinereus",NA,NA,"NEON Technician","morphological","Meigen, 1818",NA,"Vouchered:Registered Collection","leg",NA,"National Ecological Observatory Network, United States"…
397,"MOSN8390-22","MOS.D05.001163",15254077,"","MOS.D05.001163","National Ecological Observatory Network, United States",NA,"BOLD:AAC1222",20,"Arthropoda",82,"Insecta",127,"Diptera",1730,"Culicidae",2142,"Culicinae",6438,"Aedes",14141,"Aedes cinereus",NA,NA,"NEON Technician","morphological","Meigen, 1818",NA,"","leg",NA,"National Ecological Observatory Network, United States",NA,NA,"1628077860","…
398,"MOSN881-18","MOS.D05.000389",9505862,"","MOS.D05.000389","NEON Biorepository at Arizona State University",NA,"BOLD:AAC1222",20,"Arthropoda",82,"Insecta",127,"Diptera",1730,"Culicidae",2142,"Culicinae",6438,"Aedes",14141,"Aedes cinereus",NA,NA,"NEON Technician","morphological","Meigen, 1818",NA,"Vouchered:Registered Collection","leg",NA,"National Ecological Observatory Network, United States"…
399,"MOSN9652-22","MOS.D19.001309",15256792,"","MOS.D19.001309","National Ecological Observatory Network, United States",NA,"BOLD:AAP8896",20,"Arthropoda",82,"Insecta",127,"Diptera",1730,"Culicidae",2142,"Culicinae",6438,"Aedes",14141,"Aedes cinereus",NA,NA,"NEON Technician","morphological","Meigen, 1818",NA,"","leg",NA,"National Ecological Observatory Network, United States",NA,NA,"1625187480","…
400,"MSEMV956-15","APHA-11-2015A06",6500647,"APHA-11-2015A06","","Animal and Plant Health Agency, UK",NA,"BOLD:AAP8897",20,"Arthropoda",82,"Insecta",127,"Diptera",1730,"Culicidae",2142,"Culicinae",6438,"Aedes",14141,"Aedes cinereus",NA,NA,"Tobias Lilja","Morphological traits","Meigen, 1818",NA,"","DNA extraction in 4C.",NA,"Thomas Eklund, Jurgen Klein,",NA,NA,NA,"","","","Adult","F","S","",NA,"",…
401,"NEONU097-11","NEONTculicid1554",1860432,"","culicid1554","National Ecological Observatory Network, United States",NA,"BOLD:AAC1222",20,"Arthropoda",82,"Insecta",127,"Diptera",1730,"Culicidae",2142,"Culicinae",6438,"Aedes",14141,"Aedes cinereus",NA,NA,"R. F. Darsie Jr.","","Meigen, 1818",NA,"","",NA,"NEON Technician",NA,NA,NA,"","HARV","CO2 trapping","A","","S","",NA,"","Aedes (Ochlerotatus)"…
402,"OPPDI378-17","BIOUG33814-A02",7819178,"BIOUG33814-A02","GMP#04525","Centre for Biodiversity Genomics",NA,"BOLD:AAC1222",20,"Arthropoda",82,"Insecta",127,"Diptera",1730,"Culicidae",2142,"Culicinae",6438,"Aedes",14141,"Aedes cinereus",NA,NA,"Kate Perez","BIN Taxonomy Match (Aug 2017)","Meigen, 1818",NA,"Vouchered:Registered Collection","Whole Voucher",NA,"CBG Collections Staff",NA,NA,NA,"Thick…
403,"RRINV3726-15","BIOUG24039-B09",6275961,"BIOUG24039-B09","L#15RARE-0220","Centre for Biodiversity Genomics",NA,"BOLD:AAC1222",20,"Arthropoda",82,"Insecta",127,"Diptera",1730,"Culicidae",2142,"Culicinae",6438,"Aedes",14141,"Aedes cinereus",NA,NA,"Angela Telfer","BIN Taxonomy Match","Meigen, 1818",NA,"Vouchered:Registered Collection","Whole Voucher",NA,"BIO Collections Staff",NA,NA,NA,"5 min sw…
404,"SSEIA5149-13","BIOUG05112-B12",3155824,"BIOUG05112-B12","L#12BIOBUS-0813","Centre for Biodiversity Genomics",NA,"BOLD:AAC1222",20,"Arthropoda",82,"Insecta",127,"Diptera",1730,"Culicidae",2142,"Culicinae",6438,"Aedes",14141,"Aedes cinereus",NA,NA,"","BIN Taxonomy Match","Meigen, 1818",NA,"Vouchered:Registered Collection","Whole Voucher",NA,"BIOBus 2012",NA,NA,NA,"standard 5 min sweeping (3)|p…
405,"SSEIB12250-13","BIOUG06744-A07",3447509,"BIOUG06744-A07","L#12BIOBUS-0817","Centre for Biodiversity Genomics",NA,"BOLD:AAC1222",20,"Arthropoda",82,"Insecta",127,"Diptera",1730,"Culicidae",2142,"Culicinae",6438,"Aedes",14141,"Aedes cinereus",NA,NA,"","BIN Taxonomy Match","Meigen, 1818",NA,"Vouchered:Registered Collection","Whole Voucher",NA,"BIOBus 2012",NA,NA,NA,"standard 5 min sweeping (3)|…
406,"SSEIB12520-13","BIOUG06763-H03",3447779,"BIOUG06763-H03","L#12BIOBUS-0819","Centre for Biodiversity Genomics",NA,"BOLD:AAC1222",20,"Arthropoda",82,"Insecta",127,"Diptera",1730,"Culicidae",2142,"Culicinae",6438,"Aedes",14141,"Aedes cinereus",NA,NA,"","BIN Taxonomy Match","Meigen, 1818",NA,"Vouchered:Registered Collection","Whole Voucher",NA,"BIOBus 2012",NA,NA,NA,"standard 5 min sweeping (3)|…
407,"SSEIB12631-13","BIOUG06765-A08",3447890,"BIOUG06765-A08","L#12BIOBUS-0819","Centre for Biodiversity Genomics",NA,"BOLD:AAP8896",20,"Arthropoda",82,"Insecta",127,"Diptera",1730,"Culicidae",2142,"Culicinae",6438,"Aedes",14141,"Aedes cinereus",NA,NA,"","BIN Taxonomy Match","Meigen, 1818",NA,"Vouchered:Registered Collection","Whole Voucher",NA,"BIOBus 2012",NA,NA,NA,"standard 5 min sweeping (3)|…
408,"SSJAE10298-13","BIOUG08888-A03",3985711,"BIOUG08888-A03","L#12BIOBUS-1160","Centre for Biodiversity Genomics",NA,"BOLD:AAC1222",20,"Arthropoda",82,"Insecta",127,"Diptera",1730,"Culicidae",2142,"Culicinae",6438,"Aedes",14141,"Aedes cinereus",NA,NA,"","BIN Taxonomy Match","Meigen, 1818",NA,"Vouchered:Registered Collection","Whole Voucher",NA,"BIOBus 2012",NA,NA,NA,"standard 5 min sweeping (3)|…
409,"SSJAE1804-13","BIOUG07948-C12",3782882,"BIOUG07948-C12","L#12BIOBUS-1113","Centre for Biodiversity Genomics",NA,"BOLD:AAC1222",20,"Arthropoda",82,"Insecta",127,"Diptera",1730,"Culicidae",2142,"Culicinae",6438,"Aedes",14141,"Aedes cinereus",NA,NA,"","BIN Taxonomy Match","Meigen, 1818",NA,"Vouchered:Registered Collection","Tissue",NA,"BIOBus 2012",NA,NA,NA,"2 malaise traps|mostly cloudy|29C|At…
410,"SSJAE7035-13","BIOUG08443-H05",3972870,"BIOUG08443-H05","L#12BIOBUS-1114","Centre for Biodiversity Genomics",NA,"BOLD:AAC1222",20,"Arthropoda",82,"Insecta",127,"Diptera",1730,"Culicidae",2142,"Culicinae",6438,"Aedes",14141,"Aedes cinereus",NA,NA,"","BIN Taxonomy Match","Meigen, 1818",NA,"Vouchered:Registered Collection","Whole Voucher",NA,"BIOBus 2012",NA,NA,NA,"1 intercept trap|mostly cloud…
411,"SSJAE8202-13","BIOUG08794-A03",3982632,"BIOUG08794-A03","L#12BIOBUS-1054","Centre for Biodiversity Genomics",NA,"BOLD:AAC1222",20,"Arthropoda",82,"Insecta",127,"Diptera",1730,"Culicidae",2142,"Culicinae",6438,"Aedes",14141,"Aedes cinereus",NA,NA,"","BIN Taxonomy Match","Meigen, 1818",NA,"Vouchered:Registered Collection","Whole Voucher",NA,"BIOBus 2012",NA,NA,NA,"standard 5 min sweeping (1)|o…
412,"SSJAE8374-13","BIOUG08795-G08",3982804,"BIOUG08795-G08","L#12BIOBUS-1055","Centre for Biodiversity Genomics",NA,"BOLD:AAC1222",20,"Arthropoda",82,"Insecta",127,"Diptera",1730,"Culicidae",2142,"Culicinae",6438,"Aedes",14141,"Aedes cinereus",NA,NA,"","BIN Taxonomy Match","Meigen, 1818",NA,"Vouchered:Registered Collection","Whole Voucher",NA,"BIOBus 2012",NA,NA,NA,"standard 5 min sweeping (1)|o…
413,"SSJAE8618-13","BIOUG08798-D03",3983048,"BIOUG08798-D03","L#12BIOBUS-1055","Centre for Biodiversity Genomics",NA,"BOLD:AAC1222",20,"Arthropoda",82,"Insecta",127,"Diptera",1730,"Culicidae",2142,"Culicinae",6438,"Aedes",14141,"Aedes cinereus",NA,NA,"","BIN Taxonomy Match","Meigen, 1818",NA,"Vouchered:Registered Collection","Whole Voucher",NA,"BIOBus 2012",NA,NA,NA,"standard 5 min sweeping (1)|o…
414,"SSJAE8843-13","BIOUG08857-G02",3983273,"BIOUG08857-G02","L#12BIOBUS-1126","Centre for Biodiversity Genomics",NA,"BOLD:AAC1222",20,"Arthropoda",82,"Insecta",127,"Diptera",1730,"Culicidae",2142,"Culicinae",6438,"Aedes",14141,"Aedes cinereus",NA,NA,"","BIN Taxonomy Match","Meigen, 1818",NA,"Vouchered:Registered Collection","Whole Voucher",NA,"BIOBus 2012",NA,NA,NA,"standard 5 min sweeping (2)|o…
415,"SSJAE9187-13","BIOUG08861-D02",3983617,"BIOUG08861-D02","L#12BIOBUS-1126","Centre for Biodiversity Genomics",NA,"BOLD:AAC1222",20,"Arthropoda",82,"Insecta",127,"Diptera",1730,"Culicidae",2142,"Culicinae",6438,"Aedes",14141,"Aedes cinereus",NA,NA,"","BIN Taxonomy Match","Meigen, 1818",NA,"Vouchered:Registered Collection","Whole Voucher",NA,"BIOBus 2012",NA,NA,NA,"standard 5 min sweeping (2)|o…
416,"SSJAE966-13","BIOUG08030-E08",3768836,"BIOUG08030-E08","L#12BIOBUS-1113","Centre for Biodiversity Genomics",NA,"BOLD:AAC1222",20,"Arthropoda",82,"Insecta",127,"Diptera",1730,"Culicidae",2142,"Culicinae",6438,"Aedes",14141,"Aedes cinereus",NA,NA,"","BIN Taxonomy Match","Meigen, 1818",NA,"Vouchered:Registered Collection","Whole Voucher",NA,"BIOBus 2012",NA,NA,NA,"2 malaise traps|mostly cloudy|…
417,"SSJAF10048-13","BIOUG09684-C07",4088166,"BIOUG09684-C07","L#12BIOBUS-1137","Centre for Biodiversity Genomics",NA,"BOLD:AAC1222",20,"Arthropoda",82,"Insecta",127,"Diptera",1730,"Culicidae",2142,"Culicinae",6438,"Aedes",14141,"Aedes cinereus",NA,NA,"","BIN Taxonomy Match","Meigen, 1818",NA,"Vouchered:Registered Collection","Whole Voucher",NA,"BIOBus 2012",NA,NA,NA,"standard 5 min sweeping (3)|…
418,"SSJAF5462-13","BIOUG09292-B04",4042068,"BIOUG09292-B04","L#12BIOBUS-1108","Centre for Biodiversity Genomics",NA,"BOLD:AAC1222",20,"Arthropoda",82,"Insecta",127,"Diptera",1730,"Culicidae",2142,"Culicinae",6438,"Aedes",14141,"Aedes cinereus",NA,NA,"","BIN Taxonomy Match","Meigen, 1818",NA,"Vouchered:Registered Collection","Whole Voucher",NA,"BIOBus 2012",NA,NA,NA,"1 intercept trap|overcast|16C…
419,"SSKNA118-15","BIOUG23298-F01",6141627,"BIOUG23298-F01","L#14BIOBUS-0454","Centre for Biodiversity Genomics",NA,"BOLD:AAC1222",20,"Arthropoda",82,"Insecta",127,"Diptera",1730,"Culicidae",2142,"Culicinae",6438,"Aedes",14141,"Aedes cinereus",NA,NA,"Kate Perez","","Meigen, 1818",NA,"Vouchered:Registered Collection","Whole Voucher",NA,"BIObus 2014",NA,NA,NA,"5 min sweep x4 collectors (1)|cool and…
420,"SSKNA1527-15","BIOUG23451-E01",6203520,"BIOUG23451-E01","L#14BIOBUS-0498","Centre for Biodiversity Genomics",NA,"BOLD:AAC1222",20,"Arthropoda",82,"Insecta",127,"Diptera",1730,"Culicidae",2142,"Culicinae",6438,"Aedes",14141,"Aedes cinereus",NA,NA,"Kate Perez","","Meigen, 1818",NA,"Vouchered:Registered Collection","Whole Voucher",NA,"BIObus 2014",NA,NA,NA,"5 min sweep x4 collectors (3)|warm an…
421,"SSKNA292-15","BIOUG23300-D09",6141801,"BIOUG23300-D09","L#14BIOBUS-0454","Centre for Biodiversity Genomics",NA,"BOLD:AAC1222",20,"Arthropoda",82,"Insecta",127,"Diptera",1730,"Culicidae",2142,"Culicinae",6438,"Aedes",14141,"Aedes cinereus",NA,NA,"Kate Perez","","Meigen, 1818",NA,"Vouchered:Registered Collection","Whole Voucher",NA,"BIObus 2014",NA,NA,NA,"5 min sweep x4 collectors (1)|cool and…
422,"SSKNA3902-15","BIOUG24097-D09",6259046,"BIOUG24097-D09","L#14BIOBUS-0522","Centre for Biodiversity Genomics",NA,"BOLD:AAC1222",20,"Arthropoda",82,"Insecta",127,"Diptera",1730,"Culicidae",2142,"Culicinae",6438,"Aedes",14141,"Aedes cinereus",NA,NA,"Kate Perez","","Meigen, 1818",NA,"Vouchered:Registered Collection","Tissue",NA,"BIObus 2014",NA,NA,NA,"1 Malaise Trap|Warm and clear sky|Spruce and…
423,"SSKNA416-15","BIOUG23302-B06",6141925,"BIOUG23302-B06","L#14BIOBUS-0454","Centre for Biodiversity Genomics",NA,"BOLD:AAC1222",20,"Arthropoda",82,"Insecta",127,"Diptera",1730,"Culicidae",2142,"Culicinae",6438,"Aedes",14141,"Aedes cinereus",NA,NA,"Kate Perez","","Meigen, 1818",NA,"Vouchered:Registered Collection","Whole Voucher",NA,"BIObus 2014",NA,NA,NA,"5 min sweep x4 collectors (1)|cool and…
424,"SSKNA420-15","BIOUG23302-B10",6141929,"BIOUG23302-B10","L#14BIOBUS-0454","Centre for Biodiversity Genomics",NA,"BOLD:AAC1222",20,"Arthropoda",82,"Insecta",127,"Diptera",1730,"Culicidae",2142,"Culicinae",6438,"Aedes",14141,"Aedes cinereus",NA,NA,"Kate Perez","","Meigen, 1818",NA,"Vouchered:Registered Collection","Whole Voucher",NA,"BIObus 2014",NA,NA,NA,"5 min sweep x4 collectors (1)|cool and…
425,"SSKNA462-15","BIOUG23302-F04",6141971,"BIOUG23302-F04","L#14BIOBUS-0454","Centre for Biodiversity Genomics",NA,"BOLD:AAC1222",20,"Arthropoda",82,"Insecta",127,"Diptera",1730,"Culicidae",2142,"Culicinae",6438,"Aedes",14141,"Aedes cinereus",NA,NA,"Kate Perez","","Meigen, 1818",NA,"Vouchered:Registered Collection","Whole Voucher",NA,"BIObus 2014",NA,NA,NA,"5 min sweep x4 collectors (1)|cool and…
426,"SSKNA469-15","BIOUG23302-F11",6141978,"BIOUG23302-F11","L#14BIOBUS-0454","Centre for Biodiversity Genomics",NA,"BOLD:AAC1222",20,"Arthropoda",82,"Insecta",127,"Diptera",1730,"Culicidae",2142,"Culicinae",6438,"Aedes",14141,"Aedes cinereus",NA,NA,"Kate Perez","","Meigen, 1818",NA,"Vouchered:Registered Collection","Whole Voucher",NA,"BIObus 2014",NA,NA,NA,"5 min sweep x4 collectors (1)|cool and…
427,"SSKNA473-15","BIOUG23302-G03",6141982,"BIOUG23302-G03","L#14BIOBUS-0454","Centre for Biodiversity Genomics",NA,"BOLD:AAC1222",20,"Arthropoda",82,"Insecta",127,"Diptera",1730,"Culicidae",2142,"Culicinae",6438,"Aedes",14141,"Aedes cinereus",NA,NA,"Kate Perez","","Meigen, 1818",NA,"Vouchered:Registered Collection","Whole Voucher",NA,"BIObus 2014",NA,NA,NA,"5 min sweep x4 collectors (1)|cool and…
428,"SSKNA5249-15","BIOUG24213-A03",6285682,"BIOUG24213-A03","L#14BIOBUS-0523","Centre for Biodiversity Genomics",NA,"BOLD:AAC1222",20,"Arthropoda",82,"Insecta",127,"Diptera",1730,"Culicidae",2142,"Culicinae",6438,"Aedes",14141,"Aedes cinereus",NA,NA,"Kate Perez","","Meigen, 1818",NA,"Vouchered:Registered Collection","Whole Voucher",NA,"BIObus 2014",NA,NA,NA,"1 Intercept Trap|Warm and clear sky|S…
429,"SSKNA643-15","BIOUG23305-A11",6142152,"BIOUG23305-A11","L#14BIOBUS-0454","Centre for Biodiversity Genomics",NA,"BOLD:AAC1222",20,"Arthropoda",82,"Insecta",127,"Diptera",1730,"Culicidae",2142,"Culicinae",6438,"Aedes",14141,"Aedes cinereus",NA,NA,"Kate Perez","","Meigen, 1818",NA,"Vouchered:Registered Collection","Tissue",NA,"BIObus 2014",NA,NA,NA,"5 min sweep x4 collectors (1)|cool and overca…
430,"SSKNA749-15","BIOUG23304-H03",6195482,"BIOUG23304-H03","L#14BIOBUS-0475","Centre for Biodiversity Genomics",NA,"BOLD:AAC1222",20,"Arthropoda",82,"Insecta",127,"Diptera",1730,"Culicidae",2142,"Culicinae",6438,"Aedes",14141,"Aedes cinereus",NA,NA,"Kate Perez","","Meigen, 1818",NA,"Vouchered:Registered Collection","Whole Voucher",NA,"BIObus 2014",NA,NA,NA,"5 min sweep x4 collectors (2)|cloudy a…
431,"SSKNA798-15","BIOUG23305-E05",6195531,"BIOUG23305-E05","L#14BIOBUS-0475","Centre for Biodiversity Genomics",NA,"BOLD:AAC1222",20,"Arthropoda",82,"Insecta",127,"Diptera",1730,"Culicidae",2142,"Culicinae",6438,"Aedes",14141,"Aedes cinereus",NA,NA,"Kate Perez","","Meigen, 1818",NA,"Vouchered:Registered Collection","Tissue",NA,"BIObus 2014",NA,NA,NA,"5 min sweep x4 collectors (2)|cloudy and cool…
432,"SSKNA909-15","BIOUG23307-C11",6195642,"BIOUG23307-C11","L#14BIOBUS-0475","Centre for Biodiversity Genomics",NA,"BOLD:AAC1222",20,"Arthropoda",82,"Insecta",127,"Diptera",1730,"Culicidae",2142,"Culicinae",6438,"Aedes",14141,"Aedes cinereus",NA,NA,"Kate Perez","","Meigen, 1818",NA,"Vouchered:Registered Collection","Whole Voucher",NA,"BIObus 2014",NA,NA,NA,"5 min sweep x4 collectors (2)|cloudy a…
433,"SSPAB8661-13","BIOUG06738-F01",3465772,"BIOUG06738-F01","L#12BIOBUS-0856","Centre for Biodiversity Genomics",NA,"BOLD:AAP8896",20,"Arthropoda",82,"Insecta",127,"Diptera",1730,"Culicidae",2142,"Culicinae",6438,"Aedes",14141,"Aedes cinereus",NA,NA,"","BIN Taxonomy Match","Meigen, 1818",NA,"Vouchered:Registered Collection","Whole Voucher",NA,"BIOBus 2012",NA,NA,NA,"5 minute sweep x 4 collectors…
434,"SSPPA9466-15","BIOUG27557-B11",6734991,"BIOUG27557-B11","L#14BIOBUS-2393","Centre for Biodiversity Genomics",NA,"BOLD:AAC1222",20,"Arthropoda",82,"Insecta",127,"Diptera",1730,"Culicidae",2142,"Culicinae",6438,"Aedes",14141,"Aedes cinereus",NA,NA,"Kate Perez","","Meigen, 1818",NA,"Vouchered:Registered Collection","Whole Voucher",NA,"BIObus 2014",NA,NA,NA,"5 min sweep x4 collectors (3)|sunny|s…
435,"CNKOH1085-14","BIOUG11662-B01",4341409,"BIOUG11662-B01","GMP#01416","Centre for Biodiversity Genomics",NA,"BOLD:AAC1222",20,"Arthropoda",82,"Insecta",127,"Diptera",1730,"Culicidae",2142,"Culicinae",6438,"Aedes",14141,"Aedes cinereus",NA,NA,"Angela Telfer","BIN Taxonomy Match","Meigen, 1818",NA,"Vouchered:Registered Collection","Whole Voucher",NA,"Bernard Martin",NA,NA,NA,"2 Malaise Traps|mix…
436,"CNKOH336-14","BIOUG11617-B12",4340660,"BIOUG11617-B12","GMP#01416","Centre for Biodiversity Genomics",NA,"BOLD:AAC1222",20,"Arthropoda",82,"Insecta",127,"Diptera",1730,"Culicidae",2142,"Culicinae",6438,"Aedes",14141,"Aedes cinereus",NA,NA,"Angela Telfer","BIN Taxonomy Match","Meigen, 1818",NA,"Vouchered:Registered Collection","Whole Voucher",NA,"Bernard Martin",NA,NA,NA,"2 Malaise Traps|mixe…
437,"CNKOT049-14","BIOUG12091-F06",4398109,"BIOUG12091-F06","GMP#01422","Centre for Biodiversity Genomics",NA,"BOLD:AAC1222",20,"Arthropoda",82,"Insecta",127,"Diptera",1730,"Culicidae",2142,"Culicinae",6438,"Aedes",14141,"Aedes cinereus",NA,NA,"Angela Telfer","BIN Taxonomy Match","Meigen, 1818",NA,"Vouchered:Registered Collection","Whole Voucher",NA,"Bernard Martin",NA,NA,NA,"2 Malaise Traps|mixe…
438,"CNRGL646-15","BIOUG21404-A01",5853166,"BIOUG21404-A01","GMP#03825","Centre for Biodiversity Genomics",NA,"BOLD:AAC1222",20,"Arthropoda",82,"Insecta",127,"Diptera",1730,"Culicidae",2142,"Culicinae",6438,"Aedes",14141,"Aedes cinereus",NA,NA,"Kate Perez","BIN Taxonomy Match","Meigen, 1818",NA,"Vouchered:Registered Collection","Tissue",NA,"K.Kerr, A.Sritharan",NA,NA,NA,"2 Malaise traps","BIOUG:R…
439,"CNWAE3906-14","BIOUG18098-D06",5367323,"BIOUG18098-D06","GMP#04002","Centre for Biodiversity Genomics",NA,"BOLD:AAP8897",20,"Arthropoda",82,"Insecta",127,"Diptera",1730,"Culicidae",2142,"Culicinae",6438,"Aedes",14141,"Aedes cinereus",NA,NA,"Valerie Levesque-Beaudin","BIN Taxonomy Match","Meigen, 1818",NA,"Vouchered:Registered Collection","Whole Voucher",NA,"D.Iles",NA,NA,NA,"T2;" small lawn …	BIOUG:WAPUSK-NP""	Malaise Trap""	A""	"	"	Mixed habitat""	NA	ex: Carex subspathacea	ex: Puccinellia phryganodes""	Wapusk NP""	"	58.723	-93.46	GPS""	NA	NA	NA	NA	NA	Canada""	Manitoba""	Wapusk National Park""	"	"	NA	"	"	"	"	NA	"	"	"	7094791	COI-5P""	KR636552""	ATTTTTGGAGTTTGATCCGGAATAGTAGGAACATCTTTAAGTATATTAATTCGTGCAGAATTAAGTCATCCAAGTATATTTATTGGAAATGACCAAATTTATAATGTAATTGTAACAGCTCATGCATTTATTATAATTTTCTTTATAGTTATACCTATTATAATTGGAGGATTTGGTAATTGACTTGTTCCTTTAATATTAGGAGCCCCTGATATAGCCTTTCCTCGAATAAATAATATAAGTTTTTGAATATTACCTCCCTCATTAACCCTGTTATTATCAAGCTCAATAGTAGAAAATGGAGCTGGTACAGGGTGAACTGTTTACCCTCCTTTATCTTCTGGAACTGCTCATGCAGGAGGTTCTGTTGACTTAGCAATTTTCTCTTTACATTTAGCC…	7382407""	CNWAE3906-14[C_LepFolF	C_LepFolR]_R.ab1""	http://trace.boldsystems.org/traceIO/bold.org/9206149""	2015-01-23 15:08:40""	Centre for Biodiversity Genomics""	R""	C_LepFolR""	COI-5P""";;;;;
440,"CULBE048-14","CULBE-855003",4870784,"IG 32.776-048","855-3","Royal Belgian Institute of Natural Sciences",NA,"BOLD:AAP8897",20,"Arthropoda",82,"Insecta",127,"Diptera",1730,"Culicidae",2142,"Culicinae",6438,"Aedes",14141,"Aedes cinereus",NA,NA,"","","Meigen, 1818",NA,"","",NA,"MODIRSIK",NA,NA,NA,"","","","adult","","","",NA,"","","",50.951,5.548,"",NA,NA,NA,NA,NA,"Belgium","","","","Zutendaal…
441,"CULBE049-14","CULBE-855008",4870785,"IG 32.776-049","855-8","Royal Belgian Institute of Natural Sciences",NA,"BOLD:AAP8897",20,"Arthropoda",82,"Insecta",127,"Diptera",1730,"Culicidae",2142,"Culicinae",6438,"Aedes",14141,"Aedes cinereus",NA,NA,"","","Meigen, 1818",NA,"","",NA,"MODIRSIK",NA,NA,NA,"","","","adult","","","",NA,"","","",50.951,5.548,"",NA,NA,NA,NA,NA,"Belgium","","","","Zutendaal…
442,"GBDCU1148-14","KF761595",5189238,"829","KF761595","Mined from GenBank, NCBI",NA,"BOLD:AAC1222",20,"Arthropoda",82,"Insecta",127,"Diptera",1730,"Culicidae",2142,"Culicinae",6438,"Aedes",14141,"Aedes cinereus",NA,NA,"","","Meigen, 1818",NA,"","",NA,"K. Bassett",NA,NA,NA,"","","","","","","",NA,"","","",57.5505,-98.4168,"Coordinates from country centroid",NA,NA,NA,NA,NA,"Canada","","Newfoundlan…
443,"GBDP48501-19","KP942715",9941693,"","KP942715","Mined from GenBank, NCBI",NA,"BOLD:AAP8897",20,"Arthropoda",82,"Insecta",127,"Diptera",1730,"Culicidae",2142,"Culicinae",6438,"Aedes",14141,"Aedes cinereus",NA,NA,"","","Meigen, 1818",NA,"","",NA,"",NA,NA,NA,"","","","","","","",NA,"","","",57.22,18.67,"",NA,NA,NA,NA,NA,"Sweden","","","","",NA,"","","","",NA,"","","",10977321,"COI-5P","KP942715…
444,"MOSN108-18","MOS.D01.001007",9377630,"","MOS.D01.001007","National Ecological Observatory Network, United States",NA,"BOLD:AAC1222",20,"Arthropoda",82,"Insecta",127,"Diptera",1730,"Culicidae",2142,"Culicinae",6438,"Aedes",14141,"Aedes cinereus",NA,NA,"D. S. Goldhammer","","Meigen, 1818",NA,"Vouchered:Registered Collection","leg",NA,"National Ecological Observatory Network, United States",NA,…
445,"MOSN1923-18","MOS.D19.000211",9506904,"","MOS.D19.000211","NEON Biorepository at Arizona State University",NA,"BOLD:AAP8896",20,"Arthropoda",82,"Insecta",127,"Diptera",1730,"Culicidae",2142,"Culicinae",6438,"Aedes",14141,"Aedes cinereus",NA,NA,"NEON Technician","morphological","Meigen, 1818",NA,"Vouchered:Registered Collection","leg",NA,"National Ecological Observatory Network, United States…
446,"MOSN2018-19","MOS.D01.001213",10257888,"","MOS.D01.001213","National Ecological Observatory Network, United States",NA,"BOLD:AAC1222",20,"Arthropoda",82,"Insecta",127,"Diptera",1730,"Culicidae",2142,"Culicinae",6438,"Aedes",14141,"Aedes cinereus",NA,NA,"D. S. Goldhammer","morphological","Meigen, 1818",NA,"Vouchered:Registered Collection","leg",NA,"National Ecological Observatory Network, Uni…
447,"MOSN2022-19","MOS.D01.001217",10257892,"","MOS.D01.001217","National Ecological Observatory Network, United States",NA,"BOLD:AAC1222",20,"Arthropoda",82,"Insecta",127,"Diptera",1730,"Culicidae",2142,"Culicinae",6438,"Aedes",14141,"Aedes cinereus",NA,NA,"D. S. Goldhammer","morphological","Meigen, 1818",NA,"Vouchered:Registered Collection","leg",NA,"National Ecological Observatory Network, Uni…
448,"MOSN3902-19","MOS.D19.000474",10302754,"","","National Ecological Observatory Network, United States",NA,"BOLD:AAP8896",20,"Arthropoda",82,"Insecta",127,"Diptera",1730,"Culicidae",2142,"Culicinae",6438,"Aedes",14141,"Aedes cinereus",NA,NA,"","","Meigen, 1818",NA,"Vouchered:Registered Collection","leg",NA,"National Ecological Observatory Network, United States",NA,NA,"1530206820","","DEJU","C…
449,"MOSN5462-20","MOS.D12.000084",12073536,"","MOS.D12.000084","NEON Biorepository at Arizona State University",NA,"BOLD:AAC1222",20,"Arthropoda",82,"Insecta",127,"Diptera",1730,"Culicidae",2142,"Culicinae",6438,"Aedes",14141,"Aedes cinereus",NA,NA,"NEON Technician","morphological","Meigen, 1818",NA,"Vouchered:Registered Collection","leg",NA,"National Ecological Observatory Network, United State…
450,"MOSN5903-21","MOS.D01.001616",13194877,"","MOS.D01.001616","NEON Biorepository at Arizona State University",NA,"BOLD:AAC1222",20,"Arthropoda",82,"Insecta",127,"Diptera",1730,"Culicidae",2142,"Culicinae",6438,"Aedes",14141,"Aedes cinereus",NA,NA,"NEON Technician","morphological","Meigen, 1818",NA,"Vouchered:Registered Collection","leg",NA,"National Ecological Observatory Network, United State…
451,"MOSN7273-21","MOS.D09.000668",13196247,"","MOS.D09.000668","NEON Biorepository at Arizona State University",NA,"BOLD:AAC1222",20,"Arthropoda",82,"Insecta",127,"Diptera",1730,"Culicidae",2142,"Culicinae",6438,"Aedes",14141,"Aedes cinereus",NA,NA,"NEON Technician","morphological","Meigen, 1818",NA,"Vouchered:Registered Collection","leg",NA,"National Ecological Observatory Network, United State…
452,"MOSN7661-21","MOS.D19.000957",13196635,"","MOS.D19.000957","NEON Biorepository at Arizona State University",NA,"BOLD:AAP8896",20,"Arthropoda",82,"Insecta",127,"Diptera",1730,"Culicidae",2142,"Culicinae",6438,"Aedes",14141,"Aedes cinereus",NA,NA,"NEON Technician","morphological","Meigen, 1818",NA,"Vouchered:Registered Collection","leg",NA,"National Ecological Observatory Network, United State…
453,"MOSN7805-22","MOS.D01.001727",15253492,"","MOS.D01.001727","National Ecological Observatory Network, United States",NA,"BOLD:AAC1222",20,"Arthropoda",82,"Insecta",127,"Diptera",1730,"Culicidae",2142,"Culicinae",6438,"Aedes",14141,"Aedes cinereus",NA,NA,"NEON Technician","morphological","Meigen, 1818",NA,"","leg",NA,"National Ecological Observatory Network, United States",NA,NA,"1628717760","…
454,"MOSN846-18","MOS.D05.000341",9505827,"","MOS.D05.000341","NEON Biorepository at Arizona State University",NA,"BOLD:AAC1222",20,"Arthropoda",82,"Insecta",127,"Diptera",1730,"Culicidae",2142,"Culicinae",6438,"Aedes",14141,"Aedes cinereus",NA,NA,"NEON Technician","morphological","Meigen, 1818",NA,"Vouchered:Registered Collection","leg",NA,"National Ecological Observatory Network, United States"…
455,"MOSN873-18","MOS.D05.000375",9505854,"","MOS.D05.000375","NEON Biorepository at Arizona State University",NA,"BOLD:AAC1222",20,"Arthropoda",82,"Insecta",127,"Diptera",1730,"Culicidae",2142,"Culicinae",6438,"Aedes",14141,"Aedes cinereus",NA,NA,"NEON Technician","morphological","Meigen, 1818",NA,"Vouchered:Registered Collection","leg",NA,"National Ecological Observatory Network, United States"…
456,"MOSN876-18","MOS.D05.000384",9505857,"","MOS.D05.000384","NEON Biorepository at Arizona State University",NA,"BOLD:AAC1222",20,"Arthropoda",82,"Insecta",127,"Diptera",1730,"Culicidae",2142,"Culicinae",6438,"Aedes",14141,"Aedes cinereus",NA,NA,"NEON Technician","morphological","Meigen, 1818",NA,"Vouchered:Registered Collection","leg",NA,"National Ecological Observatory Network, United States"…
457,"MOSN9270-22","MOS.D12.000146",15255925,"","MOS.D12.000146","National Ecological Observatory Network, United States",NA,"",20,"Arthropoda",82,"Insecta",127,"Diptera",1730,"Culicidae",2142,"Culicinae",6438,"Aedes",14141,"Aedes cinereus",NA,NA,"NEON Technician","morphological","Meigen, 1818",NA,"","leg",NA,"National Ecological Observatory Network, United States",NA,NA,"1625665320","Collection D…
458,"OPPUO301-17","BIOUG35521-C05",8207833,"BIOUG35521-C05","GMP#03287","Centre for Biodiversity Genomics",NA,"BOLD:AAC1222",20,"Arthropoda",82,"Insecta",127,"Diptera",1730,"Culicidae",2142,"Culicinae",6438,"Aedes",14141,"Aedes cinereus",NA,NA,"Kate Perez","BIN Taxonomy Match (Dec 2017)","Meigen, 1818",NA,"Vouchered:Registered Collection","Whole Voucher",NA,"CBG Collections Staff",NA,NA,NA,"","BI…
459,"SSEIA4926-13","BIOUG05099-H02",3155601,"BIOUG05099-H02","L#12BIOBUS-0813","Centre for Biodiversity Genomics",NA,"BOLD:AAC1222",20,"Arthropoda",82,"Insecta",127,"Diptera",1730,"Culicidae",2142,"Culicinae",6438,"Aedes",14141,"Aedes cinereus",NA,NA,"","BIN Taxonomy Match","Meigen, 1818",NA,"Vouchered:Registered Collection","Whole Voucher",NA,"BIOBus 2012",NA,NA,NA,"standard 5 min sweeping (3)|p…
460,"SSEIA5567-13","BIOUG05118-D12",3156242,"BIOUG05118-D12","L#12BIOBUS-0815","Centre for Biodiversity Genomics",NA,"BOLD:AAC1222",20,"Arthropoda",82,"Insecta",127,"Diptera",1730,"Culicidae",2142,"Culicinae",6438,"Aedes",14141,"Aedes cinereus",NA,NA,"","BIN Taxonomy Match","Meigen, 1818",NA,"Vouchered:Registered Collection","Whole Voucher",NA,"BIOBus 2012",NA,NA,NA,"standard 5 min sweeping (3)|p…
461,"SSEIA5667-13","BIOUG05119-E05",3156342,"BIOUG05119-E05","L#12BIOBUS-0815","Centre for Biodiversity Genomics",NA,"BOLD:AAC1222",20,"Arthropoda",82,"Insecta",127,"Diptera",1730,"Culicidae",2142,"Culicinae",6438,"Aedes",14141,"Aedes cinereus",NA,NA,"","BIN Taxonomy Match","Meigen, 1818",NA,"Vouchered:Registered Collection","Whole Voucher",NA,"BIOBus 2012",NA,NA,NA,"standard 5 min sweeping (3)|p…
462,"SSEIB11574-13","BIOUG06654-F08",3446833,"BIOUG06654-F08","L#12BIOBUS-0800","Centre for Biodiversity Genomics",NA,"BOLD:AAP8896",20,"Arthropoda",82,"Insecta",127,"Diptera",1730,"Culicidae",2142,"Culicinae",6438,"Aedes",14141,"Aedes cinereus",NA,NA,"","BIN Taxonomy Match","Meigen, 1818",NA,"Vouchered:Registered Collection","Whole Voucher",NA,"BIOBus 2012",NA,NA,NA,"standard 5 min sweeping (2)|…
463,"SSEIB12062-13","BIOUG06734-A09",3447321,"BIOUG06734-A09","L#12BIOBUS-0803","Centre for Biodiversity Genomics",NA,"BOLD:AAC1222",20,"Arthropoda",82,"Insecta",127,"Diptera",1730,"Culicidae",2142,"Culicinae",6438,"Aedes",14141,"Aedes cinereus",NA,NA,"","BIN Taxonomy Match","Meigen, 1818",NA,"Vouchered:Registered Collection","Whole Voucher",NA,"BIOBus 2012",NA,NA,NA,"standard 5 min sweeping (2)|…
464,"SSEIB9812-13","BIOUG06718-G10",3445071,"BIOUG06718-G10","L#12BIOBUS-0800","Centre for Biodiversity Genomics",NA,"BOLD:AAC1222",20,"Arthropoda",82,"Insecta",127,"Diptera",1730,"Culicidae",2142,"Culicinae",6438,"Aedes",14141,"Aedes cinereus",NA,NA,"","BIN Taxonomy Match","Meigen, 1818",NA,"Vouchered:Registered Collection","Whole Voucher",NA,"BIOBus 2012",NA,NA,NA,"standard 5 min sweeping (2)|o…
465,"SSEIB9933-13","BIOUG06720-B01",3445192,"BIOUG06720-B01","L#12BIOBUS-0800","Centre for Biodiversity Genomics",NA,"BOLD:AAC1222",20,"Arthropoda",82,"Insecta",127,"Diptera",1730,"Culicidae",2142,"Culicinae",6438,"Aedes",14141,"Aedes cinereus",NA,NA,"","BIN Taxonomy Match","Meigen, 1818",NA,"Vouchered:Registered Collection","Whole Voucher",NA,"BIOBus 2012",NA,NA,NA,"standard 5 min sweeping (2)|o…
466,"SSEIC6075-13","BIOUG07511-D12",3557240,"BIOUG07511-D12","L#12BIOBUS-0810","Centre for Biodiversity Genomics",NA,"BOLD:AAP8896",20,"Arthropoda",82,"Insecta",127,"Diptera",1730,"Culicidae",2142,"Culicinae",6438,"Aedes",14141,"Aedes cinereus",NA,NA,"","BIN Taxonomy Match","Meigen, 1818",NA,"Vouchered:Registered Collection","Whole Voucher",NA,"BIOBus 2012",NA,NA,NA,"standard 5 min sweeping (2)|o…
467,"SSEIC6180-13","BIOUG07594-E10",3557345,"BIOUG07594-E10","L#12BIOBUS-0810","Centre for Biodiversity Genomics",NA,"BOLD:AAC1222",20,"Arthropoda",82,"Insecta",127,"Diptera",1730,"Culicidae",2142,"Culicinae",6438,"Aedes",14141,"Aedes cinereus",NA,NA,"","BIN Taxonomy Match","Meigen, 1818",NA,"Vouchered:Registered Collection","Whole Voucher",NA,"BIOBus 2012",NA,NA,NA,"standard 5 min sweeping (2)|o…
468,"SSEIC6755-13","BIOUG07631-C03",3557920,"BIOUG07631-C03","L#12BIOBUS-0836","Centre for Biodiversity Genomics",NA,"BOLD:AAC1222",20,"Arthropoda",82,"Insecta",127,"Diptera",1730,"Culicidae",2142,"Culicinae",6438,"Aedes",14141,"Aedes cinereus",NA,NA,"","BIN Taxonomy Match","Meigen, 1818",NA,"Vouchered:Registered Collection","Whole Voucher",NA,"BIOBus 2012",NA,NA,NA,"standard 5 min sweeping (3)|o…
469,"SSEIC6947-13","BIOUG07633-H02",3558112,"BIOUG07633-H02","L#12BIOBUS-0838","Centre for Biodiversity Genomics",NA,"BOLD:AAC1222",20,"Arthropoda",82,"Insecta",127,"Diptera",1730,"Culicidae",2142,"Culicinae",6438,"Aedes",14141,"Aedes cinereus",NA,NA,"","BIN Taxonomy Match","Meigen, 1818",NA,"Vouchered:Registered Collection","Whole Voucher",NA,"BIOBus 2012",NA,NA,NA,"standard 5 min sweeping (3)|o…
470,"SSEID1870-13","BIOUG08181-C01",3779162,"BIOUG08181-C01","L#12BIOBUS-1440","Centre for Biodiversity Genomics",NA,"BOLD:AAC1222",20,"Arthropoda",82,"Insecta",127,"Diptera",1730,"Culicidae",2142,"Culicinae",6438,"Aedes",14141,"Aedes cinereus",NA,NA,"","BIN Taxonomy Match","Meigen, 1818",NA,"Vouchered:Registered Collection","Whole Voucher",NA,"BIOBus 2012",NA,NA,NA,"1 intercept trap|mostly sunny…
471,"SSJAD6411-13","BIOUG06691-C09",3490372,"BIOUG06691-C09","L#12BIOBUS-1146","Centre for Biodiversity Genomics",NA,"BOLD:AAC1222",20,"Arthropoda",82,"Insecta",127,"Diptera",1730,"Culicidae",2142,"Culicinae",6438,"Aedes",14141,"Aedes cinereus",NA,NA,"","BIN Taxonomy Match","Meigen, 1818",NA,"Vouchered:Registered Collection","Tissue",NA,"BIOBus 2012",NA,NA,NA,"standard 5 min sweeping (3)|partly c…
472,"SSJAE10165-13","BIOUG08886-E12",3985578,"BIOUG08886-E12","L#12BIOBUS-1160","Centre for Biodiversity Genomics",NA,"BOLD:AAC1222",20,"Arthropoda",82,"Insecta",127,"Diptera",1730,"Culicidae",2142,"Culicinae",6438,"Aedes",14141,"Aedes cinereus",NA,NA,"","BIN Taxonomy Match","Meigen, 1818",NA,"Vouchered:Registered Collection","Whole Voucher",NA,"BIOBus 2012",NA,NA,NA,"standard 5 min sweeping (3)|…
473,"SSJAE3634-13","BIOUG08207-B11",3905242,"BIOUG08207-B11","L#12BIOBUS-1115","Centre for Biodiversity Genomics",NA,"BOLD:AAC1222",20,"Arthropoda",82,"Insecta",127,"Diptera",1730,"Culicidae",2142,"Culicinae",6438,"Aedes",14141,"Aedes cinereus",NA,NA,"","BIN Taxonomy Match","Meigen, 1818",NA,"Vouchered:Registered Collection","Whole Voucher",NA,"BIOBus 2012",NA,NA,NA,"10 pan traps|mostly cloudy|29…
474,"SSJAE3635-13","BIOUG08207-B12",3905243,"BIOUG08207-B12","L#12BIOBUS-1115","Centre for Biodiversity Genomics",NA,"BOLD:AAC1222",20,"Arthropoda",82,"Insecta",127,"Diptera",1730,"Culicidae",2142,"Culicinae",6438,"Aedes",14141,"Aedes cinereus",NA,NA,"","BIN Taxonomy Match","Meigen, 1818",NA,"Vouchered:Registered Collection","Whole Voucher",NA,"BIOBus 2012",NA,NA,NA,"10 pan traps|mostly cloudy|29…
475,"SSJAE9146-13","BIOUG08860-H08",3983576,"BIOUG08860-H08","L#12BIOBUS-1126","Centre for Biodiversity Genomics",NA,"BOLD:AAC1222",20,"Arthropoda",82,"Insecta",127,"Diptera",1730,"Culicidae",2142,"Culicinae",6438,"Aedes",14141,"Aedes cinereus",NA,NA,"","BIN Taxonomy Match","Meigen, 1818",NA,"Vouchered:Registered Collection","Whole Voucher",NA,"BIOBus 2012",NA,NA,NA,"standard 5 min sweeping (2)|o…
476,"SSJAE9428-13","BIOUG08865-H05",3983858,"BIOUG08865-H05","L#12BIOBUS-1130","Centre for Biodiversity Genomics",NA,"BOLD:AAC1222",20,"Arthropoda",82,"Insecta",127,"Diptera",1730,"Culicidae",2142,"Culicinae",6438,"Aedes",14141,"Aedes cinereus",NA,NA,"","BIN Taxonomy Match","Meigen, 1818",NA,"Vouchered:Registered Collection","Whole Voucher",NA,"BIOBus 2012",NA,NA,NA,"standard 5 min sweeping (2)|o…
477,"SSJAF10334-13","BIOUG09687-C08",4088452,"BIOUG09687-C08","L#12BIOBUS-1138","Centre for Biodiversity Genomics",NA,"BOLD:AAC1222",20,"Arthropoda",82,"Insecta",127,"Diptera",1730,"Culicidae",2142,"Culicinae",6438,"Aedes",14141,"Aedes cinereus",NA,NA,"","BIN Taxonomy Match","Meigen, 1818",NA,"Vouchered:Registered Collection","Whole Voucher",NA,"BIOBus 2012",NA,NA,NA,"standard 5 min sweeping (3)|…
478,"SSJAF9544-13","BIOUG09628-D08",4087662,"BIOUG09628-D08","L#12BIOBUS-1090","Centre for Biodiversity Genomics",NA,"BOLD:AAC1222",20,"Arthropoda",82,"Insecta",127,"Diptera",1730,"Culicidae",2142,"Culicinae",6438,"Aedes",14141,"Aedes cinereus",NA,NA,"","BIN Taxonomy Match","Meigen, 1818",NA,"Vouchered:Registered Collection","Whole Voucher",NA,"BIOBus 2012",NA,NA,NA,"standard 5 min sweeping (2)|m…
479,"SSJAF9857-13","BIOUG09682-C06",4087975,"BIOUG09682-C06","L#12BIOBUS-1090","Centre for Biodiversity Genomics",NA,"BOLD:AAC1222",20,"Arthropoda",82,"Insecta",127,"Diptera",1730,"Culicidae",2142,"Culicinae",6438,"Aedes",14141,"Aedes cinereus",NA,NA,"","BIN Taxonomy Match","Meigen, 1818",NA,"Vouchered:Registered Collection","Whole Voucher",NA,"BIOBus 2012",NA,NA,NA,"standard 5 min sweeping (2)|m…
480,"SSJAF9875-13","BIOUG09682-D12",4087993,"BIOUG09682-D12","L#12BIOBUS-1090","Centre for Biodiversity Genomics",NA,"BOLD:AAC1222",20,"Arthropoda",82,"Insecta",127,"Diptera",1730,"Culicidae",2142,"Culicinae",6438,"Aedes",14141,"Aedes cinereus",NA,NA,"","BIN Taxonomy Match","Meigen, 1818",NA,"Vouchered:Registered Collection","Whole Voucher",NA,"BIOBus 2012",NA,NA,NA,"standard 5 min sweeping (2)|m…
481,"SSKJC782-15","BIOUG17326-F04",5473566,"BIOUG17326-F04","L#13BIOBUS-0380","Centre for Biodiversity Genomics",NA,"BOLD:AAC1222",20,"Arthropoda",82,"Insecta",127,"Diptera",1730,"Culicidae",2142,"Culicinae",6438,"Aedes",14141,"Aedes cinereus",NA,NA,"Kate Perez","BIN Taxonomy Match","Meigen, 1818",NA,"Vouchered:Registered Collection","Tissue",NA,"BIObus 2013",NA,NA,NA,"2 malaise traps|mostly sunn…
482,"SSKNA097-15","BIOUG23298-D04",6141606,"BIOUG23298-D04","L#14BIOBUS-0454","Centre for Biodiversity Genomics",NA,"BOLD:AAC1222",20,"Arthropoda",82,"Insecta",127,"Diptera",1730,"Culicidae",2142,"Culicinae",6438,"Aedes",14141,"Aedes cinereus",NA,NA,"Kate Perez","","Meigen, 1818",NA,"Vouchered:Registered Collection","Whole Voucher",NA,"BIObus 2014",NA,NA,NA,"5 min sweep x4 collectors (1)|cool and…
483,"SSKNA1336-15","BIOUG23449-D06",6203329,"BIOUG23449-D06","L#14BIOBUS-0498","Centre for Biodiversity Genomics",NA,"BOLD:AAC1222",20,"Arthropoda",82,"Insecta",127,"Diptera",1730,"Culicidae",2142,"Culicinae",6438,"Aedes",14141,"Aedes cinereus",NA,NA,"Kate Perez","","Meigen, 1818",NA,"Vouchered:Registered Collection","Tissue",NA,"BIObus 2014",NA,NA,NA,"5 min sweep x4 collectors (3)|warm and sunny…
484,"SSKNA1341-15","BIOUG23449-D11",6203334,"BIOUG23449-D11","L#14BIOBUS-0498","Centre for Biodiversity Genomics",NA,"BOLD:AAC1222",20,"Arthropoda",82,"Insecta",127,"Diptera",1730,"Culicidae",2142,"Culicinae",6438,"Aedes",14141,"Aedes cinereus",NA,NA,"Kate Perez","","Meigen, 1818",NA,"Vouchered:Registered Collection","Tissue",NA,"BIObus 2014",NA,NA,NA,"5 min sweep x4 collectors (3)|warm and sunny…
485,"SSKNA1348-15","BIOUG23449-E06",6203341,"BIOUG23449-E06","L#14BIOBUS-0498","Centre for Biodiversity Genomics",NA,"BOLD:AAC1222",20,"Arthropoda",82,"Insecta",127,"Diptera",1730,"Culicidae",2142,"Culicinae",6438,"Aedes",14141,"Aedes cinereus",NA,NA,"Kate Perez","","Meigen, 1818",NA,"Vouchered:Registered Collection","Tissue",NA,"BIObus 2014",NA,NA,NA,"5 min sweep x4 collectors (3)|warm and sunny…
486,"SSKNA1387-15","BIOUG23450-A04",6203380,"BIOUG23450-A04","L#14BIOBUS-0498","Centre for Biodiversity Genomics",NA,"BOLD:AAC1222",20,"Arthropoda",82,"Insecta",127,"Diptera",1730,"Culicidae",2142,"Culicinae",6438,"Aedes",14141,"Aedes cinereus",NA,NA,"Kate Perez","","Meigen, 1818",NA,"Vouchered:Registered Collection","Whole Voucher",NA,"BIObus 2014",NA,NA,NA,"5 min sweep x4 collectors (3)|warm an…
487,"SSKNA1435-15","BIOUG23450-E04",6203428,"BIOUG23450-E04","L#14BIOBUS-0498","Centre for Biodiversity Genomics",NA,"BOLD:AAC1222",20,"Arthropoda",82,"Insecta",127,"Diptera",1730,"Culicidae",2142,"Culicinae",6438,"Aedes",14141,"Aedes cinereus",NA,NA,"Kate Perez","","Meigen, 1818",NA,"Vouchered:Registered Collection","Whole Voucher",NA,"BIObus 2014",NA,NA,NA,"5 min sweep x4 collectors (3)|warm an…
488,"SSKNA1532-15","BIOUG23451-E06",6203525,"BIOUG23451-E06","L#14BIOBUS-0498","Centre for Biodiversity Genomics",NA,"BOLD:AAC1222",20,"Arthropoda",82,"Insecta",127,"Diptera",1730,"Culicidae",2142,"Culicinae",6438,"Aedes",14141,"Aedes cinereus",NA,NA,"Kate Perez","","Meigen, 1818",NA,"Vouchered:Registered Collection","Whole Voucher",NA,"BIObus 2014",NA,NA,NA,"5 min sweep x4 collectors (3)|warm an…
489,"SSKNA1655-15","BIOUG23452-G10",6203648,"BIOUG23452-G10","L#14BIOBUS-0498","Centre for Biodiversity Genomics",NA,"BOLD:AAC1222",20,"Arthropoda",82,"Insecta",127,"Diptera",1730,"Culicidae",2142,"Culicinae",6438,"Aedes",14141,"Aedes cinereus",NA,NA,"Kate Perez","","Meigen, 1818",NA,"Vouchered:Registered Collection","Whole Voucher",NA,"BIObus 2014",NA,NA,NA,"5 min sweep x4 collectors (3)|warm an…
490,"SSKNA326-15","BIOUG23300-G07",6141835,"BIOUG23300-G07","L#14BIOBUS-0454","Centre for Biodiversity Genomics",NA,"BOLD:AAC1222",20,"Arthropoda",82,"Insecta",127,"Diptera",1730,"Culicidae",2142,"Culicinae",6438,"Aedes",14141,"Aedes cinereus",NA,NA,"Kate Perez","","Meigen, 1818",NA,"Vouchered:Registered Collection","Whole Voucher",NA,"BIObus 2014",NA,NA,NA,"5 min sweep x4 collectors (1)|cool and…
491,"SSKNA3924-15","BIOUG24097-F07",6259068,"BIOUG24097-F07","L#14BIOBUS-0522","Centre for Biodiversity Genomics",NA,"BOLD:AAC1222",20,"Arthropoda",82,"Insecta",127,"Diptera",1730,"Culicidae",2142,"Culicinae",6438,"Aedes",14141,"Aedes cinereus",NA,NA,"Kate Perez","","Meigen, 1818",NA,"Vouchered:Registered Collection","Tissue",NA,"BIObus 2014",NA,NA,NA,"1 Malaise Trap|Warm and clear sky|Spruce and…
492,"SSKNA717-15","BIOUG23304-E07",6195450,"BIOUG23304-E07","L#14BIOBUS-0475","Centre for Biodiversity Genomics",NA,"BOLD:AAC1222",20,"Arthropoda",82,"Insecta",127,"Diptera",1730,"Culicidae",2142,"Culicinae",6438,"Aedes",14141,"Aedes cinereus",NA,NA,"Kate Perez","","Meigen, 1818",NA,"Vouchered:Registered Collection","Whole Voucher",NA,"BIObus 2014",NA,NA,NA,"5 min sweep x4 collectors (2)|cloudy a…
493,"SSKNA799-15","BIOUG23305-E06",6195532,"BIOUG23305-E06","L#14BIOBUS-0475","Centre for Biodiversity Genomics",NA,"BOLD:AAC1222",20,"Arthropoda",82,"Insecta",127,"Diptera",1730,"Culicidae",2142,"Culicinae",6438,"Aedes",14141,"Aedes cinereus",NA,NA,"Kate Perez","","Meigen, 1818",NA,"Vouchered:Registered Collection","Tissue",NA,"BIObus 2014",NA,NA,NA,"5 min sweep x4 collectors (2)|cloudy and cool…
494,"SSKNA812-15","BIOUG23305-F07",6195545,"BIOUG23305-F07","L#14BIOBUS-0475","Centre for Biodiversity Genomics",NA,"BOLD:AAC1222",20,"Arthropoda",82,"Insecta",127,"Diptera",1730,"Culicidae",2142,"Culicinae",6438,"Aedes",14141,"Aedes cinereus",NA,NA,"Kate Perez","","Meigen, 1818",NA,"Vouchered:Registered Collection","Tissue",NA,"BIObus 2014",NA,NA,NA,"5 min sweep x4 collectors (2)|cloudy and cool…
495,"SSKNA813-15","BIOUG23305-F08",6195546,"BIOUG23305-F08","L#14BIOBUS-0475","Centre for Biodiversity Genomics",NA,"BOLD:AAC1222",20,"Arthropoda",82,"Insecta",127,"Diptera",1730,"Culicidae",2142,"Culicinae",6438,"Aedes",14141,"Aedes cinereus",NA,NA,"Kate Perez","","Meigen, 1818",NA,"Vouchered:Registered Collection","Tissue",NA,"BIObus 2014",NA,NA,NA,"5 min sweep x4 collectors (2)|cloudy and cool…
496,"SSKNA828-15","BIOUG23305-G11",6195561,"BIOUG23305-G11","L#14BIOBUS-0475","Centre for Biodiversity Genomics",NA,"BOLD:AAC1222",20,"Arthropoda",82,"Insecta",127,"Diptera",1730,"Culicidae",2142,"Culicinae",6438,"Aedes",14141,"Aedes cinereus",NA,NA,"Kate Perez","","Meigen, 1818",NA,"Vouchered:Registered Collection","Tissue",NA,"BIObus 2014",NA,NA,NA,"5 min sweep x4 collectors (2)|cloudy and cool…
497,"SSKNA964-15","BIOUG23307-H06",6195697,"BIOUG23307-H06","L#14BIOBUS-0475","Centre for Biodiversity Genomics",NA,"BOLD:AAC1222",20,"Arthropoda",82,"Insecta",127,"Diptera",1730,"Culicidae",2142,"Culicinae",6438,"Aedes",14141,"Aedes cinereus",NA,NA,"Kate Perez","","Meigen, 1818",NA,"Vouchered:Registered Collection","Whole Voucher",NA,"BIObus 2014",NA,NA,NA,"5 min sweep x4 collectors (2)|cloudy a…
498,"SSPAC11421-13","BIOUG08776-H02",4015238,"BIOUG08776-H02","L#12BIOBUS-0891","Centre for Biodiversity Genomics",NA,"BOLD:AAP8896",20,"Arthropoda",82,"Insecta",127,"Diptera",1730,"Culicidae",2142,"Culicinae",6438,"Aedes",14141,"Aedes cinereus",NA,NA,"","BIN Taxonomy Match","Meigen, 1818",NA,"Vouchered:Registered Collection","Whole Voucher",NA,"BIOBus 2012",NA,NA,NA,"5 minute sweep x 4 collector…
499,"ACMC100-04","mosq28.03",7692,"mosq28.03","","Brock University",NA,"BOLD:AAC1222",20,"Arthropoda",82,"Insecta",127,"Diptera",1730,"Culicidae",2142,"Culicinae",6438,"Aedes",14141,"Aedes cinereus",NA,NA,"","","Meigen, 1818",NA,"","",NA,"",NA,NA,NA,"","","","A","F","S","",NA,"","Aedes cinereus","",NA,NA,"",NA,NA,NA,NA,NA,"Canada","Ontario","Brampton","(PE) Heart Lake","",NA,"","","","",NA,"","",…
500,"CNROM433-13","BIOUG09052-B06",4024544,"BIOUG09052-B06","GMP#00559","Centre for Biodiversity Genomics",NA,"BOLD:AAC1222",20,"Arthropoda",82,"Insecta",127,"Diptera",1730,"Culicidae",2142,"Culicinae",6438,"Aedes",14141,"Aedes cinereus",NA,NA,"Angela Telfer","BIN Taxonomy Match","Meigen, 1818",NA,"Vouchered:Registered Collection","Whole Voucher",NA,"L.Attard, K.Greenham",NA,NA,NA,"2 Malaise trap…
501,"CNWAD1497-14","BIOUG17910-D05",5340891,"BIOUG17910-D05","GMP#03994","Centre for Biodiversity Genomics",NA,"BOLD:AAP8897",20,"Arthropoda",82,"Insecta",127,"Diptera",1730,"Culicidae",2142,"Culicinae",6438,"Aedes",14141,"Aedes cinereus",NA,NA,"Valerie Levesque-Beaudin","BIN Taxonomy Match","Meigen, 1818",NA,"Vouchered:Registered Collection","Whole Voucher",NA,"D.Iles",NA,NA,NA,"T2;" small lawn …	BIOUG:WAPUSK-NP""	Malaise Trap""	A""	"	"	Mixed habitat""	NA	ex: Carex subspathacea	ex: Puccinellia phryganodes""	Wapusk NP""	"	58.723	-93.46	GPS""	NA	NA	NA	NA	NA	Canada""	Manitoba""	Wapusk National Park""	"	"	NA	"	"	"	"	NA	"	"	"	7073520	COI-5P""	KR623781""	ATTTTTGGAGTTTGATCCGGAATAGTAGGAACATCTTTAAGTATATTAATTCGTGCAGAATTAAGTCATCCAAGTATATTTATTGGAAATGACCAAATTTATAATGTAATTGTAACAGCTCATGCATTTATTATAATTTTCTTTATAGTTATACCTATTATAATTGGAGGATTTGGTAATTGACTTGTTCCTTTAATATTAGGAGCCCCTGATATAGCCTTTCCTCGAATAAATAATATAAGTTTTTGAATATTACCTCCCTCATTAACCCTGTTACTATCAAGCTCAATAGTAGAAAATGGAGCTGGTACAGGGTGAACTGTTTACCCTCCTTTATCTTCTGGAACTGCTCATGCAGGAGGTTCTGTTGACTTAGCAATTTTCTCTTTACATTTAGCC…	7351538""	CNWAD1497-14[C_LepFolF	C_LepFolR]_R.ab1""	http://trace.boldsystems.org/traceIO/bold.org/9175466""	2015-01-15 20:28:37""	Centre for Biodiversity Genomics""	R""	C_LepFolR""	COI-5P""";;;;;
502,"CULBE040-14","CULBE-462009",4870776,"IG 32.776-040","462-9","Royal Belgian Institute of Natural Sciences",NA,"BOLD:AAP8897",20,"Arthropoda",82,"Insecta",127,"Diptera",1730,"Culicidae",2142,"Culicinae",6438,"Aedes",14141,"Aedes cinereus",NA,NA,"","","Meigen, 1818",NA,"","",NA,"MODIRSIK",NA,NA,NA,"","","","adult","","","",NA,"","","",51.241,4.091,"",NA,NA,NA,NA,NA,"Belgium","","","","Sint-Gill…
503,"CULBE043-14","CULBE-552025",4870779,"IG 32.776-043","552-25","Royal Belgian Institute of Natural Sciences",NA,"BOLD:AAP8897",20,"Arthropoda",82,"Insecta",127,"Diptera",1730,"Culicidae",2142,"Culicinae",6438,"Aedes",14141,"Aedes cinereus",NA,NA,"","","Meigen, 1818",NA,"","",NA,"MODIRSIK",NA,NA,NA,"","","","adult","","","",NA,"","","",51.201,4.948,"",NA,NA,NA,NA,NA,"Belgium","","","","Geel",NA…
504,"DIFIA278-12","ZMUO.001722",2496258,"ZMUO.001722","","University of Oulu, Zoological Museum",NA,"BOLD:AAP8897",20,"Arthropoda",82,"Insecta",127,"Diptera",1730,"Culicidae",2142,"Culicinae",6438,"Aedes",14141,"Aedes cinereus",NA,NA,"Juhani Itaemies","","Meigen, 1818",NA,"","",NA,"Juhani Itaemies",NA,NA,NA,"","","","adult","","S","",NA,"","","",61.5096,21.4545,"",NA,NA,NA,NA,NA,"Finland","","Sat…
505,"DIFIA279-12","ZMUO.001723",2496259,"ZMUO.001723","","University of Oulu, Zoological Museum",NA,"BOLD:AAP8897",20,"Arthropoda",82,"Insecta",127,"Diptera",1730,"Culicidae",2142,"Culicinae",6438,"Aedes",14141,"Aedes cinereus",NA,NA,"Juhani Itaemies","","Meigen, 1818",NA,"","",NA,"Juhani Itaemies",NA,NA,NA,"","","","adult","","S","",NA,"","","",61.2416,21.5018,"",NA,NA,NA,NA,NA,"Finland","Sataku…
506,"GBDP48502-19","KP942717",9941694,"","KP942717","Mined from GenBank, NCBI",NA,"BOLD:AAP8897",20,"Arthropoda",82,"Insecta",127,"Diptera",1730,"Culicidae",2142,"Culicinae",6438,"Aedes",14141,"Aedes cinereus",NA,NA,"","","Meigen, 1818",NA,"","",NA,"",NA,NA,NA,"","","","","","","",NA,"","","",57.67,18.72,"",NA,NA,NA,NA,NA,"Sweden","","","","",NA,"","","","",NA,"","","",10977322,"COI-5P","KP942717…
507,"GBMND38656-21","MT001408",12819466,"","MT001408","Mined from GenBank, NCBI",NA,"BOLD:AAP8897",20,"Arthropoda",82,"Insecta",127,"Diptera",1730,"Culicidae",2142,"Culicinae",6438,"Aedes",14141,"Aedes cinereus",NA,NA,"","","Meigen, 1818",NA,"","",NA,"",NA,NA,NA,"","","","","","","",NA,"","","",NA,NA,"",NA,NA,NA,NA,NA,"Poland","","","","",NA,"","","","",NA,"","","",14135048,"COI-5P","MT001408","G…
508,"GBMND91564-21","MW843027",13735652,"CIN23","MW843027","Mined from GenBank, NCBI",NA,"BOLD:AAP8897",20,"Arthropoda",82,"Insecta",127,"Diptera",1730,"Culicidae",2142,"Culicinae",6438,"Aedes",14141,"Aedes cinereus",NA,NA,"","","Meigen, 1818",NA,"","",NA,"",NA,NA,NA,"","","","","","","",NA,"","","",49.26,4.13,"",NA,NA,NA,NA,NA,"France","","","","",NA,"","","","",NA,"","","",14746835,"COI-5P","MW…
509,"JWDCH209-10","10PROBE-12415",1781407,"10PROBE-12415","E#10PROBE-3278","Centre for Biodiversity Genomics",NA,"BOLD:AAP8897",20,"Arthropoda",82,"Insecta",127,"Diptera",1730,"Culicidae",2142,"Culicinae",6438,"Aedes",14141,"Aedes cinereus",NA,NA,"BOLD ID Engine","","Meigen, 1818",NA,"Museum voucher","",NA,"J Wang",NA,NA,NA,"","BIOUG:Churchill","Sweep Net","A","","","",NA,"","LLT-H","::taxonomy:B…
510,"MOSN112-18","MOS.D01.001012",9377634,"","MOS.D01.001012","National Ecological Observatory Network, United States",NA,"BOLD:AAC1222",20,"Arthropoda",82,"Insecta",127,"Diptera",1730,"Culicidae",2142,"Culicinae",6438,"Aedes",14141,"Aedes cinereus",NA,NA,"D. S. Goldhammer","","Meigen, 1818",NA,"Vouchered:Registered Collection","leg",NA,"National Ecological Observatory Network, United States",NA,…
511,"MOSN4014-20","MOS.D01.001428",12072088,"","MOS.D01.001428","NEON Biorepository at Arizona State University",NA,"BOLD:AAC1222",20,"Arthropoda",82,"Insecta",127,"Diptera",1730,"Culicidae",2142,"Culicinae",6438,"Aedes",14141,"Aedes cinereus",NA,NA,"NEON Technician","morphological","Meigen, 1818",NA,"Vouchered:Registered Collection","leg",NA,"National Ecological Observatory Network, United State…
512,"MOSN4569-20","MOS.D05.000718",12072643,"","MOS.D05.000718","NEON Biorepository at Arizona State University",NA,"BOLD:AAC1222",20,"Arthropoda",82,"Insecta",127,"Diptera",1730,"Culicidae",2142,"Culicinae",6438,"Aedes",14141,"Aedes cinereus",NA,NA,"NEON Technician","morphological","Meigen, 1818",NA,"Vouchered:Registered Collection","leg",NA,"National Ecological Observatory Network, United State…
513,"MOSN5851-20","MOS.D19.000812",12073925,"","MOS.D19.000812","NEON Biorepository at Arizona State University",NA,"BOLD:AAP8896",20,"Arthropoda",82,"Insecta",127,"Diptera",1730,"Culicidae",2142,"Culicinae",6438,"Aedes",14141,"Aedes cinereus",NA,NA,"NEON Technician","morphological","Meigen, 1818",NA,"Vouchered:Registered Collection","leg",NA,"National Ecological Observatory Network, United State…
514,"MOSN5898-21","MOS.D01.001611",13194872,"","MOS.D01.001611","NEON Biorepository at Arizona State University",NA,"BOLD:AAC1222",20,"Arthropoda",82,"Insecta",127,"Diptera",1730,"Culicidae",2142,"Culicinae",6438,"Aedes",14141,"Aedes cinereus",NA,NA,"NEON Technician","morphological","Meigen, 1818",NA,"Vouchered:Registered Collection","leg",NA,"National Ecological Observatory Network, United State…
515,"MOSN5900-21","MOS.D01.001613",13194874,"","MOS.D01.001613","NEON Biorepository at Arizona State University",NA,"BOLD:AAC1222",20,"Arthropoda",82,"Insecta",127,"Diptera",1730,"Culicidae",2142,"Culicinae",6438,"Aedes",14141,"Aedes cinereus",NA,NA,"NEON Technician","morphological","Meigen, 1818",NA,"Vouchered:Registered Collection","leg",NA,"National Ecological Observatory Network, United State…
516,"MOSN5904-21","MOS.D01.001617",13194878,"","MOS.D01.001617","NEON Biorepository at Arizona State University",NA,"BOLD:AAC1222",20,"Arthropoda",82,"Insecta",127,"Diptera",1730,"Culicidae",2142,"Culicinae",6438,"Aedes",14141,"Aedes cinereus",NA,NA,"NEON Technician","morphological","Meigen, 1818",NA,"Vouchered:Registered Collection","leg",NA,"National Ecological Observatory Network, United State…
517,"MOSN7359-21","MOS.D09.000781",13196333,"","MOS.D09.000781","NEON Biorepository at Arizona State University",NA,"BOLD:AAC1222",20,"Arthropoda",82,"Insecta",127,"Diptera",1730,"Culicidae",2142,"Culicinae",6438,"Aedes",14141,"Aedes cinereus",NA,NA,"NEON Technician","morphological","Meigen, 1818",NA,"Vouchered:Registered Collection","leg",NA,"National Ecological Observatory Network, United State…
518,"MOSN7604-21","MOS.D19.000882",13196578,"","MOS.D19.000882","NEON Biorepository at Arizona State University",NA,"BOLD:AAP8896",20,"Arthropoda",82,"Insecta",127,"Diptera",1730,"Culicidae",2142,"Culicinae",6438,"Aedes",14141,"Aedes cinereus",NA,NA,"NEON Technician","morphological","Meigen, 1818",NA,"Vouchered:Registered Collection","leg",NA,"National Ecological Observatory Network, United State…
519,"MOSN7605-21","MOS.D19.000883",13196579,"","MOS.D19.000883","NEON Biorepository at Arizona State University",NA,"BOLD:AAP8896",20,"Arthropoda",82,"Insecta",127,"Diptera",1730,"Culicidae",2142,"Culicinae",6438,"Aedes",14141,"Aedes cinereus",NA,NA,"NEON Technician","morphological","Meigen, 1818",NA,"Vouchered:Registered Collection","leg",NA,"National Ecological Observatory Network, United State…
520,"MOSN7657-21","MOS.D19.000953",13196631,"","MOS.D19.000953","NEON Biorepository at Arizona State University",NA,"BOLD:AAP8896",20,"Arthropoda",82,"Insecta",127,"Diptera",1730,"Culicidae",2142,"Culicinae",6438,"Aedes",14141,"Aedes cinereus",NA,NA,"NEON Technician","morphological","Meigen, 1818",NA,"Vouchered:Registered Collection","leg",NA,"National Ecological Observatory Network, United State…
521,"MOSN7804-22","MOS.D01.001725",15253491,"","MOS.D01.001725","National Ecological Observatory Network, United States",NA,"BOLD:AAC1222",20,"Arthropoda",82,"Insecta",127,"Diptera",1730,"Culicidae",2142,"Culicinae",6438,"Aedes",14141,"Aedes cinereus",NA,NA,"NEON Technician","morphological","Meigen, 1818",NA,"","leg",NA,"National Ecological Observatory Network, United States",NA,NA,"1627472100","…
522,"MOSN7806-22","MOS.D01.001728",15253493,"","MOS.D01.001728","National Ecological Observatory Network, United States",NA,"BOLD:AAC1222",20,"Arthropoda",82,"Insecta",127,"Diptera",1730,"Culicidae",2142,"Culicinae",6438,"Aedes",14141,"Aedes cinereus",NA,NA,"NEON Technician","morphological","Meigen, 1818",NA,"","leg",NA,"National Ecological Observatory Network, United States",NA,NA,"1629898260","…
523,"MOSN8392-22","MOS.D05.001165",15254079,"","MOS.D05.001165","National Ecological Observatory Network, United States",NA,"BOLD:AAC1222",20,"Arthropoda",82,"Insecta",127,"Diptera",1730,"Culicidae",2142,"Culicinae",6438,"Aedes",14141,"Aedes cinereus",NA,NA,"NEON Technician","morphological","Meigen, 1818",NA,"","leg",NA,"National Ecological Observatory Network, United States",NA,NA,"1623933240","…
524,"MOSN880-18","MOS.D05.000388",9505861,"","MOS.D05.000388","NEON Biorepository at Arizona State University",NA,"BOLD:AAC1222",20,"Arthropoda",82,"Insecta",127,"Diptera",1730,"Culicidae",2142,"Culicinae",6438,"Aedes",14141,"Aedes cinereus",NA,NA,"NEON Technician","morphological","Meigen, 1818",NA,"Vouchered:Registered Collection","leg",NA,"National Ecological Observatory Network, United States"…
525,"MSEMV239-15","APHA-3-2015E01",5991215,"APHA-3-2015E01","","Animal and Plant Health Agency, UK",NA,"BOLD:AAP8897",20,"Arthropoda",82,"Insecta",127,"Diptera",1730,"Culicidae",2142,"Culicinae",6438,"Aedes",14141,"Aedes cinereus",NA,NA,"Victor A Brugman","Morphological traits","Meigen, 1818",NA,"Vouchered:Registered Collection","Adults/legs kept frozen at -20C",NA,"Victor Brugman",NA,NA,NA,"",""…
526,"MSEMV965-15","APHA-11-2015B03",6500656,"APHA-11-2015B03","","Animal and Plant Health Agency, UK",NA,"BOLD:AAP8897",20,"Arthropoda",82,"Insecta",127,"Diptera",1730,"Culicidae",2142,"Culicinae",6438,"Aedes",14141,"Aedes cinereus",NA,NA,"Tobias Lilja","Morphological traits","Meigen, 1818",NA,"","DNA extraction and remaider body in freezer",NA,"Thomas Eklund",NA,NA,NA,"","","","Adult","F","S",""…
527,"MSQ001-04","JE001",37617,"NBM-003866","","",NA,"BOLD:AAC1222",20,"Arthropoda",82,"Insecta",127,"Diptera",1730,"Culicidae",2142,"Culicinae",6438,"Aedes",14141,"Aedes cinereus",NA,NA,"","","Meigen, 1818",NA,"","",NA,"Jim Edsall",NA,NA,NA,"","","","","","","",NA,"","","",NA,NA,"",NA,NA,NA,NA,NA,"Canada","New Brunswick","St. John Co., Grand Bay","","","20285","http://www.boldsystems.org/pics/MSQ…
528,"RRINV3763-15","BIOUG24039-E10",6275998,"BIOUG24039-E10","L#15RARE-0220","Centre for Biodiversity Genomics",NA,"BOLD:AAC1222",20,"Arthropoda",82,"Insecta",127,"Diptera",1730,"Culicidae",2142,"Culicinae",6438,"Aedes",14141,"Aedes cinereus",NA,NA,"Angela Telfer","BIN Taxonomy Match","Meigen, 1818",NA,"Vouchered:Registered Collection","Whole Voucher",NA,"BIO Collections Staff",NA,NA,NA,"5 min sw…
529,"SSEIC1608-13","BIOUG06895-H07",3464046,"BIOUG06895-H07","L#12BIOBUS-0792","Centre for Biodiversity Genomics",NA,"BOLD:AAC1222",20,"Arthropoda",82,"Insecta",127,"Diptera",1730,"Culicidae",2142,"Culicinae",6438,"Aedes",14141,"Aedes cinereus",NA,NA,"","BIN Taxonomy Match","Meigen, 1818",NA,"Vouchered:Registered Collection","Whole Voucher",NA,"BIOBus 2012",NA,NA,NA,"1 intercept trap|overcast|14C…
530,"SSEIC6139-13","BIOUG07594-B05",3557304,"BIOUG07594-B05","L#12BIOBUS-0810","Centre for Biodiversity Genomics",NA,"BOLD:AAC1222",20,"Arthropoda",82,"Insecta",127,"Diptera",1730,"Culicidae",2142,"Culicinae",6438,"Aedes",14141,"Aedes cinereus",NA,NA,"","BIN Taxonomy Match","Meigen, 1818",NA,"Vouchered:Registered Collection","Whole Voucher",NA,"BIOBus 2012",NA,NA,NA,"standard 5 min sweeping (2)|o…
531,"SSEIC6199-13","BIOUG07594-G05",3557364,"BIOUG07594-G05","L#12BIOBUS-0810","Centre for Biodiversity Genomics",NA,"BOLD:AAC1222",20,"Arthropoda",82,"Insecta",127,"Diptera",1730,"Culicidae",2142,"Culicinae",6438,"Aedes",14141,"Aedes cinereus",NA,NA,"","BIN Taxonomy Match","Meigen, 1818",NA,"Vouchered:Registered Collection","Whole Voucher",NA,"BIOBus 2012",NA,NA,NA,"standard 5 min sweeping (2)|o…
532,"SSEIC6968-13","BIOUG07634-A12",3558133,"BIOUG07634-A12","L#12BIOBUS-0838","Centre for Biodiversity Genomics",NA,"BOLD:AAC1222",20,"Arthropoda",82,"Insecta",127,"Diptera",1730,"Culicidae",2142,"Culicinae",6438,"Aedes",14141,"Aedes cinereus",NA,NA,"","BIN Taxonomy Match","Meigen, 1818",NA,"Vouchered:Registered Collection","Whole Voucher",NA,"BIOBus 2012",NA,NA,NA,"standard 5 min sweeping (3)|o…
533,"SSJAE2552-13","BIOUG08118-F01",3783631,"BIOUG08118-F01","L#12BIOBUS-1113","Centre for Biodiversity Genomics",NA,"BOLD:AAC1222",20,"Arthropoda",82,"Insecta",127,"Diptera",1730,"Culicidae",2142,"Culicinae",6438,"Aedes",14141,"Aedes cinereus",NA,NA,"","BIN Taxonomy Match","Meigen, 1818",NA,"Vouchered:Registered Collection","Whole Voucher",NA,"BIOBus 2012",NA,NA,NA,"2 malaise traps|mostly cloudy…
534,"SSJAE2981-13","BIOUG08123-B03",3784060,"BIOUG08123-B03","L#12BIOBUS-1113","Centre for Biodiversity Genomics",NA,"BOLD:AAC1222",20,"Arthropoda",82,"Insecta",127,"Diptera",1730,"Culicidae",2142,"Culicinae",6438,"Aedes",14141,"Aedes cinereus",NA,NA,"","BIN Taxonomy Match","Meigen, 1818",NA,"Vouchered:Registered Collection","Whole Voucher",NA,"BIOBus 2012",NA,NA,NA,"2 malaise traps|mostly cloudy…
535,"SSJAE3027-13","BIOUG08123-F01",3784106,"BIOUG08123-F01","L#12BIOBUS-1113","Centre for Biodiversity Genomics",NA,"BOLD:AAC1222",20,"Arthropoda",82,"Insecta",127,"Diptera",1730,"Culicidae",2142,"Culicinae",6438,"Aedes",14141,"Aedes cinereus",NA,NA,"","BIN Taxonomy Match","Meigen, 1818",NA,"Vouchered:Registered Collection","Whole Voucher",NA,"BIOBus 2012",NA,NA,NA,"2 malaise traps|mostly cloudy…
536,"SSJAE3251-13","BIOUG08205-A03",3784330,"BIOUG08205-A03","L#12BIOBUS-1113","Centre for Biodiversity Genomics",NA,"BOLD:AAC1222",20,"Arthropoda",82,"Insecta",127,"Diptera",1730,"Culicidae",2142,"Culicinae",6438,"Aedes",14141,"Aedes cinereus",NA,NA,"","BIN Taxonomy Match","Meigen, 1818",NA,"Vouchered:Registered Collection","Tissue",NA,"BIOBus 2012",NA,NA,NA,"2 malaise traps|mostly cloudy|29C|At…
537,"SSJAE3379-13","BIOUG08206-C12",3784458,"BIOUG08206-C12","L#12BIOBUS-1113","Centre for Biodiversity Genomics",NA,"BOLD:AAC1222",20,"Arthropoda",82,"Insecta",127,"Diptera",1730,"Culicidae",2142,"Culicinae",6438,"Aedes",14141,"Aedes cinereus",NA,NA,"","BIN Taxonomy Match","Meigen, 1818",NA,"Vouchered:Registered Collection","Tissue",NA,"BIOBus 2012",NA,NA,NA,"2 malaise traps|mostly cloudy|29C|At…
538,"SSJAE8062-13","BIOUG08792-E05",3982492,"BIOUG08792-E05","L#12BIOBUS-1054","Centre for Biodiversity Genomics",NA,"BOLD:AAC1222",20,"Arthropoda",82,"Insecta",127,"Diptera",1730,"Culicidae",2142,"Culicinae",6438,"Aedes",14141,"Aedes cinereus",NA,NA,"","BIN Taxonomy Match","Meigen, 1818",NA,"Vouchered:Registered Collection","Whole Voucher",NA,"BIOBus 2012",NA,NA,NA,"standard 5 min sweeping (1)|o…
539,"SSJAE8953-13","BIOUG08858-H05",3983383,"BIOUG08858-H05","L#12BIOBUS-1126","Centre for Biodiversity Genomics",NA,"BOLD:AAC1222",20,"Arthropoda",82,"Insecta",127,"Diptera",1730,"Culicidae",2142,"Culicinae",6438,"Aedes",14141,"Aedes cinereus",NA,NA,"","BIN Taxonomy Match","Meigen, 1818",NA,"Vouchered:Registered Collection","Whole Voucher",NA,"BIOBus 2012",NA,NA,NA,"standard 5 min sweeping (2)|o…
540,"SSJAE9380-13","BIOUG08865-D05",3983810,"BIOUG08865-D05","L#12BIOBUS-1130","Centre for Biodiversity Genomics",NA,"BOLD:AAC1222",20,"Arthropoda",82,"Insecta",127,"Diptera",1730,"Culicidae",2142,"Culicinae",6438,"Aedes",14141,"Aedes cinereus",NA,NA,"","BIN Taxonomy Match","Meigen, 1818",NA,"Vouchered:Registered Collection","Whole Voucher",NA,"BIOBus 2012",NA,NA,NA,"standard 5 min sweeping (2)|o…
541,"SSJAF10346-13","BIOUG09687-D08",4088464,"BIOUG09687-D08","L#12BIOBUS-1138","Centre for Biodiversity Genomics",NA,"BOLD:AAC1222",20,"Arthropoda",82,"Insecta",127,"Diptera",1730,"Culicidae",2142,"Culicinae",6438,"Aedes",14141,"Aedes cinereus",NA,NA,"","BIN Taxonomy Match","Meigen, 1818",NA,"Vouchered:Registered Collection","Whole Voucher",NA,"BIOBus 2012",NA,NA,NA,"standard 5 min sweeping (3)|…
542,"SSJAF6011-13","BIOUG09296-G05",4046717,"BIOUG09296-G05","L#12BIOBUS-1107","Centre for Biodiversity Genomics",NA,"BOLD:AAC1222",20,"Arthropoda",82,"Insecta",127,"Diptera",1730,"Culicidae",2142,"Culicinae",6438,"Aedes",14141,"Aedes cinereus",NA,NA,"","BIN Taxonomy Match","Meigen, 1818",NA,"Vouchered:Registered Collection","Whole Voucher",NA,"BIOBus 2012",NA,NA,NA,"10 pan traps|overcast|16C|bir…
543,"SSJAF9195-13","BIOUG09624-G03",4087313,"BIOUG09624-G03","L#12BIOBUS-1090","Centre for Biodiversity Genomics",NA,"BOLD:AAC1222",20,"Arthropoda",82,"Insecta",127,"Diptera",1730,"Culicidae",2142,"Culicinae",6438,"Aedes",14141,"Aedes cinereus",NA,NA,"","BIN Taxonomy Match","Meigen, 1818",NA,"Vouchered:Registered Collection","Whole Voucher",NA,"BIOBus 2012",NA,NA,NA,"standard 5 min sweeping (2)|m…
544,"SSKNA086-15","BIOUG23298-C05",6141595,"BIOUG23298-C05","L#14BIOBUS-0454","Centre for Biodiversity Genomics",NA,"BOLD:AAC1222",20,"Arthropoda",82,"Insecta",127,"Diptera",1730,"Culicidae",2142,"Culicinae",6438,"Aedes",14141,"Aedes cinereus",NA,NA,"Kate Perez","","Meigen, 1818",NA,"Vouchered:Registered Collection","Whole Voucher",NA,"BIObus 2014",NA,NA,NA,"5 min sweep x4 collectors (1)|cool and…
545,"SSKNA1326-15","BIOUG23449-C08",6203319,"BIOUG23449-C08","L#14BIOBUS-0498","Centre for Biodiversity Genomics",NA,"BOLD:AAC1222",20,"Arthropoda",82,"Insecta",127,"Diptera",1730,"Culicidae",2142,"Culicinae",6438,"Aedes",14141,"Aedes cinereus",NA,NA,"Kate Perez","","Meigen, 1818",NA,"Vouchered:Registered Collection","Tissue",NA,"BIObus 2014",NA,NA,NA,"5 min sweep x4 collectors (3)|warm and sunny…
546,"SSKNA1353-15","BIOUG23449-E11",6203346,"BIOUG23449-E11","L#14BIOBUS-0498","Centre for Biodiversity Genomics",NA,"BOLD:AAC1222",20,"Arthropoda",82,"Insecta",127,"Diptera",1730,"Culicidae",2142,"Culicinae",6438,"Aedes",14141,"Aedes cinereus",NA,NA,"Kate Perez","","Meigen, 1818",NA,"Vouchered:Registered Collection","Tissue",NA,"BIObus 2014",NA,NA,NA,"5 min sweep x4 collectors (3)|warm and sunny…
547,"SSKNA1385-15","BIOUG23450-A02",6203378,"BIOUG23450-A02","L#14BIOBUS-0498","Centre for Biodiversity Genomics",NA,"BOLD:AAC1222",20,"Arthropoda",82,"Insecta",127,"Diptera",1730,"Culicidae",2142,"Culicinae",6438,"Aedes",14141,"Aedes cinereus",NA,NA,"Kate Perez","","Meigen, 1818",NA,"Vouchered:Registered Collection","Whole Voucher",NA,"BIObus 2014",NA,NA,NA,"5 min sweep x4 collectors (3)|warm an…
548,"SSKNA1400-15","BIOUG23450-B05",6203393,"BIOUG23450-B05","L#14BIOBUS-0498","Centre for Biodiversity Genomics",NA,"BOLD:AAC1222",20,"Arthropoda",82,"Insecta",127,"Diptera",1730,"Culicidae",2142,"Culicinae",6438,"Aedes",14141,"Aedes cinereus",NA,NA,"Kate Perez","","Meigen, 1818",NA,"Vouchered:Registered Collection","Whole Voucher",NA,"BIObus 2014",NA,NA,NA,"5 min sweep x4 collectors (3)|warm an…
549,"SSKNA144-15","BIOUG23298-H03",6141653,"BIOUG23298-H03","L#14BIOBUS-0454","Centre for Biodiversity Genomics",NA,"BOLD:AAC1222",20,"Arthropoda",82,"Insecta",127,"Diptera",1730,"Culicidae",2142,"Culicinae",6438,"Aedes",14141,"Aedes cinereus",NA,NA,"Kate Perez","","Meigen, 1818",NA,"Vouchered:Registered Collection","Whole Voucher",NA,"BIObus 2014",NA,NA,NA,"5 min sweep x4 collectors (1)|cool and…
550,"SSKNA1505-15","BIOUG23451-C03",6203498,"BIOUG23451-C03","L#14BIOBUS-0498","Centre for Biodiversity Genomics",NA,"BOLD:AAC1222",20,"Arthropoda",82,"Insecta",127,"Diptera",1730,"Culicidae",2142,"Culicinae",6438,"Aedes",14141,"Aedes cinereus",NA,NA,"Kate Perez","","Meigen, 1818",NA,"Vouchered:Registered Collection","Whole Voucher",NA,"BIObus 2014",NA,NA,NA,"5 min sweep x4 collectors (3)|warm an…
551,"SSKNA1514-15","BIOUG23451-C12",6203507,"BIOUG23451-C12","L#14BIOBUS-0498","Centre for Biodiversity Genomics",NA,"BOLD:AAC1222",20,"Arthropoda",82,"Insecta",127,"Diptera",1730,"Culicidae",2142,"Culicinae",6438,"Aedes",14141,"Aedes cinereus",NA,NA,"Kate Perez","","Meigen, 1818",NA,"Vouchered:Registered Collection","Whole Voucher",NA,"BIObus 2014",NA,NA,NA,"5 min sweep x4 collectors (3)|warm an…
552,"SSKNA1545-15","BIOUG23451-F07",6203538,"BIOUG23451-F07","L#14BIOBUS-0498","Centre for Biodiversity Genomics",NA,"BOLD:AAC1222",20,"Arthropoda",82,"Insecta",127,"Diptera",1730,"Culicidae",2142,"Culicinae",6438,"Aedes",14141,"Aedes cinereus",NA,NA,"Kate Perez","","Meigen, 1818",NA,"Vouchered:Registered Collection","Whole Voucher",NA,"BIObus 2014",NA,NA,NA,"5 min sweep x4 collectors (3)|warm an…
553,"SSKNA1553-15","BIOUG23451-G03",6203546,"BIOUG23451-G03","L#14BIOBUS-0498","Centre for Biodiversity Genomics",NA,"BOLD:AAC1222",20,"Arthropoda",82,"Insecta",127,"Diptera",1730,"Culicidae",2142,"Culicinae",6438,"Aedes",14141,"Aedes cinereus",NA,NA,"Kate Perez","","Meigen, 1818",NA,"Vouchered:Registered Collection","Whole Voucher",NA,"BIObus 2014",NA,NA,NA,"5 min sweep x4 collectors (3)|warm an…
554,"SSKNA1614-15","BIOUG23452-D05",6203607,"BIOUG23452-D05","L#14BIOBUS-0498","Centre for Biodiversity Genomics",NA,"BOLD:AAC1222",20,"Arthropoda",82,"Insecta",127,"Diptera",1730,"Culicidae",2142,"Culicinae",6438,"Aedes",14141,"Aedes cinereus",NA,NA,"Kate Perez","","Meigen, 1818",NA,"Vouchered:Registered Collection","Whole Voucher",NA,"BIObus 2014",NA,NA,NA,"5 min sweep x4 collectors (3)|warm an…
555,"SSKNA1823-15","BIOUG23448-D04",6239723,"BIOUG23448-D04","L#14BIOBUS-0498","Centre for Biodiversity Genomics",NA,"BOLD:AAC1222",20,"Arthropoda",82,"Insecta",127,"Diptera",1730,"Culicidae",2142,"Culicinae",6438,"Aedes",14141,"Aedes cinereus",NA,NA,"Kate Perez","","Meigen, 1818",NA,"Vouchered:Registered Collection","Whole Voucher",NA,"BIObus 2014",NA,NA,NA,"5 min sweep x4 collectors (3)|warm an…
556,"SSKNA402-15","BIOUG23302-A04",6141911,"BIOUG23302-A04","L#14BIOBUS-0454","Centre for Biodiversity Genomics",NA,"BOLD:AAC1222",20,"Arthropoda",82,"Insecta",127,"Diptera",1730,"Culicidae",2142,"Culicinae",6438,"Aedes",14141,"Aedes cinereus",NA,NA,"Kate Perez","","Meigen, 1818",NA,"Vouchered:Registered Collection","Whole Voucher",NA,"BIObus 2014",NA,NA,NA,"5 min sweep x4 collectors (1)|cool and…
557,"SSKNA404-15","BIOUG23302-A06",6141913,"BIOUG23302-A06","L#14BIOBUS-0454","Centre for Biodiversity Genomics",NA,"BOLD:AAC1222",20,"Arthropoda",82,"Insecta",127,"Diptera",1730,"Culicidae",2142,"Culicinae",6438,"Aedes",14141,"Aedes cinereus",NA,NA,"Kate Perez","","Meigen, 1818",NA,"Vouchered:Registered Collection","Whole Voucher",NA,"BIObus 2014",NA,NA,NA,"5 min sweep x4 collectors (1)|cool and…
558,"SSKNA486-15","BIOUG23302-H04",6141995,"BIOUG23302-H04","L#14BIOBUS-0454","Centre for Biodiversity Genomics",NA,"BOLD:AAC1222",20,"Arthropoda",82,"Insecta",127,"Diptera",1730,"Culicidae",2142,"Culicinae",6438,"Aedes",14141,"Aedes cinereus",NA,NA,"Kate Perez","","Meigen, 1818",NA,"Vouchered:Registered Collection","Whole Voucher",NA,"BIObus 2014",NA,NA,NA,"5 min sweep x4 collectors (1)|cool and…
559,"SSKNA726-15","BIOUG23304-F04",6195459,"BIOUG23304-F04","L#14BIOBUS-0475","Centre for Biodiversity Genomics",NA,"BOLD:AAC1222",20,"Arthropoda",82,"Insecta",127,"Diptera",1730,"Culicidae",2142,"Culicinae",6438,"Aedes",14141,"Aedes cinereus",NA,NA,"Kate Perez","","Meigen, 1818",NA,"Vouchered:Registered Collection","Whole Voucher",NA,"BIObus 2014",NA,NA,NA,"5 min sweep x4 collectors (2)|cloudy a…
560,"SSKNA750-15","BIOUG23304-H04",6195483,"BIOUG23304-H04","L#14BIOBUS-0475","Centre for Biodiversity Genomics",NA,"BOLD:AAC1222",20,"Arthropoda",82,"Insecta",127,"Diptera",1730,"Culicidae",2142,"Culicinae",6438,"Aedes",14141,"Aedes cinereus",NA,NA,"Kate Perez","","Meigen, 1818",NA,"Vouchered:Registered Collection","Whole Voucher",NA,"BIObus 2014",NA,NA,NA,"5 min sweep x4 collectors (2)|cloudy a…
561,"SSKNA811-15","BIOUG23305-F06",6195544,"BIOUG23305-F06","L#14BIOBUS-0475","Centre for Biodiversity Genomics",NA,"BOLD:AAC1222",20,"Arthropoda",82,"Insecta",127,"Diptera",1730,"Culicidae",2142,"Culicinae",6438,"Aedes",14141,"Aedes cinereus",NA,NA,"Kate Perez","","Meigen, 1818",NA,"Vouchered:Registered Collection","Tissue",NA,"BIObus 2014",NA,NA,NA,"5 min sweep x4 collectors (2)|cloudy and cool…
562,"SSKNA998-15","BIOUG23446-C05",6195731,"BIOUG23446-C05","L#14BIOBUS-0475","Centre for Biodiversity Genomics",NA,"BOLD:AAP8896",20,"Arthropoda",82,"Insecta",127,"Diptera",1730,"Culicidae",2142,"Culicinae",6438,"Aedes",14141,"Aedes cinereus",NA,NA,"Kate Perez","","Meigen, 1818",NA,"Vouchered:Registered Collection","Whole Voucher",NA,"BIObus 2014",NA,NA,NA,"5 min sweep x4 collectors (2)|cloudy a…
563,"ACMC191-04","mosqCN46",7783,"mosqCN46","","Brock University",NA,"BOLD:AAC1222",20,"Arthropoda",82,"Insecta",127,"Diptera",1730,"Culicidae",2142,"Culicinae",6438,"Aedes",14141,"Aedes cinereus",NA,NA,"","","Meigen, 1818",NA,"","",NA,"",NA,NA,NA,"","","","A","F","S","",NA,"","Aedes cireneus","",NA,NA,"",NA,NA,NA,NA,NA,"Canada","Ontario","","(HM) Hamilton Wentworth","",NA,"","","","",NA,"","",""…
564,"AGAKK450-17","BIOUG31991-D12",7584628,"BIOUG31991-D12","GMP#07674","Centre for Biodiversity Genomics",NA,"BOLD:AAC1222",20,"Arthropoda",82,"Insecta",127,"Diptera",1730,"Culicidae",2142,"Culicinae",6438,"Aedes",14141,"Aedes cinereus",NA,NA,"Kate Perez","BIN Taxonomy Match (May 2017)","Meigen, 1818",NA,"Vouchered:Registered Collection","Tissue",NA,"BIO Collections",NA,NA,NA,"Between corn and s…
565,"CNBAI109-13","BIOUG06609-G05",3451131,"BIOUG06609-G05","GMP#00367","Centre for Biodiversity Genomics",NA,"BOLD:AAC1222",20,"Arthropoda",82,"Insecta",127,"Diptera",1730,"Culicidae",2142,"Culicinae",6438,"Aedes",14141,"Aedes cinereus",NA,NA,"","BIN Taxonomy Match","Meigen, 1818",NA,"Vouchered:Registered Collection","Whole Voucher",NA,"Whittington",NA,NA,NA,"Lodgepole pine/spruce","BIOUG:BANFF-…
566,"CNKOH1232-14","BIOUG11663-F05",4341556,"BIOUG11663-F05","GMP#01416","Centre for Biodiversity Genomics",NA,"BOLD:AAC1222",20,"Arthropoda",82,"Insecta",127,"Diptera",1730,"Culicidae",2142,"Culicinae",6438,"Aedes",14141,"Aedes cinereus",NA,NA,"Angela Telfer","BIN Taxonomy Match","Meigen, 1818",NA,"Vouchered:Registered Collection","Whole Voucher",NA,"Bernard Martin",NA,NA,NA,"2 Malaise Traps|mix…
567,"CNRGK680-15","BIOUG21162-G03",5842663,"BIOUG21162-G03","GMP#03821","Centre for Biodiversity Genomics",NA,"BOLD:AAC1222",20,"Arthropoda",82,"Insecta",127,"Diptera",1730,"Culicidae",2142,"Culicinae",6438,"Aedes",14141,"Aedes cinereus",NA,NA,"Kate Perez","BIN Taxonomy Match","Meigen, 1818",NA,"Vouchered:Registered Collection","Tissue",NA,"K.Kerr, A.Sritharan",NA,NA,NA,"2 Malaise traps","BIOUG:R…
568,"CULBE047-14","CULBE-797002",4870783,"IG 32.776-047","797-2","Royal Belgian Institute of Natural Sciences",NA,"BOLD:AAP8897",20,"Arthropoda",82,"Insecta",127,"Diptera",1730,"Culicidae",2142,"Culicinae",6438,"Aedes",14141,"Aedes cinereus",NA,NA,"","","Meigen, 1818",NA,"","",NA,"MODIRSIK",NA,NA,NA,"","","","adult","","","",NA,"","","",50.965,5.656,"",NA,NA,NA,NA,NA,"Belgium","","","","Eisden",N…
569,"DIFIA280-12","ZMUO.001724",2496260,"ZMUO.001724","","University of Oulu, Zoological Museum",NA,"BOLD:AAP8897",20,"Arthropoda",82,"Insecta",127,"Diptera",1730,"Culicidae",2142,"Culicinae",6438,"Aedes",14141,"Aedes cinereus",NA,NA,"Juhani Itaemies","","Meigen, 1818",NA,"","",NA,"Juhani Itaemies",NA,NA,NA,"","","","adult","","S","",NA,"","","",61.2416,21.5018,"",NA,NA,NA,NA,NA,"Finland","Sataku…
570,"FCHAR5407-19","CHARS00478-F05",10971984,"CHARS00478-F05","L#19KUGK-0131","Centre for Biodiversity Genomics",NA,"BOLD:ACR5822",20,"Arthropoda",82,"Insecta",127,"Diptera",1730,"Culicidae",2142,"Culicinae",6438,"Aedes",14141,"Aedes cinereus",NA,NA,"Kate Perez","BIN Taxonomy Match (Mar 2020)","Meigen, 1818",NA,"Vouchered:Registered Collection","inv whole voucher",NA,"K.Perez, V.Levesque-Beaudin"…
571,"GBMIN56826-17","KP942716",8396441,"","","Mined from GenBank, NCBI",NA,"BOLD:AAP8897",20,"Arthropoda",82,"Insecta",127,"Diptera",1730,"Culicidae",2142,"Culicinae",6438,"Aedes",14141,"Aedes cinereus",NA,NA,"","","Meigen, 1818",NA,"","",NA,"",NA,NA,NA,"","","","","","","",NA,"","","",57.22,18.67,"",NA,NA,NA,NA,NA,"Sweden","","","","",NA,"","","","",NA,"","","",9689763,"COI-5P","KP942716","AACAC…
572,"GBMND38651-21","MT001336",12819461,"","MT001336","Mined from GenBank, NCBI",NA,"BOLD:AAP8897",20,"Arthropoda",82,"Insecta",127,"Diptera",1730,"Culicidae",2142,"Culicinae",6438,"Aedes",14141,"Aedes cinereus",NA,NA,"","","Meigen, 1818",NA,"","",NA,"",NA,NA,NA,"","","","","","","",NA,"","","",NA,NA,"",NA,NA,NA,NA,NA,"Poland","","","","",NA,"","","","",NA,"","","",14134976,"COI-5P","MT001336","G…
573,"GBMND38657-21","MT001414",12819467,"","MT001414","Mined from GenBank, NCBI",NA,"BOLD:AAP8897",20,"Arthropoda",82,"Insecta",127,"Diptera",1730,"Culicidae",2142,"Culicinae",6438,"Aedes",14141,"Aedes cinereus",NA,NA,"","","Meigen, 1818",NA,"","",NA,"",NA,NA,NA,"","","","","","","",NA,"","","",NA,NA,"",NA,NA,NA,NA,NA,"Poland","","","","",NA,"","","","",NA,"","","",14135054,"COI-5P","MT001414","G…
574,"GBMND38658-21","MT001420",12819468,"","MT001420","Mined from GenBank, NCBI",NA,"BOLD:AAP8897",20,"Arthropoda",82,"Insecta",127,"Diptera",1730,"Culicidae",2142,"Culicinae",6438,"Aedes",14141,"Aedes cinereus",NA,NA,"","","Meigen, 1818",NA,"","",NA,"",NA,NA,NA,"","","","","","","",NA,"","","",NA,NA,"",NA,NA,NA,NA,NA,"Poland","","","","",NA,"","","","",NA,"","","",14135060,"COI-5P","MT001420","G…
575,"JWDCH208-10","10PROBE-12414",1781406,"10PROBE-12414","E#10PROBE-3278","Centre for Biodiversity Genomics",NA,"BOLD:AAP8896",20,"Arthropoda",82,"Insecta",127,"Diptera",1730,"Culicidae",2142,"Culicinae",6438,"Aedes",14141,"Aedes cinereus",NA,NA,"BOLD ID Engine","","Meigen, 1818",NA,"Museum voucher","",NA,"J Wang",NA,NA,NA,"","BIOUG:Churchill","Sweep Net","A","","","",NA,"","LLT-H","::taxonomy:B…
576,"MOSN091-17","MOS.D01.000921",8530251,"","MOS.D01.000921","National Ecological Observatory Network, United States",NA,"BOLD:AAC1222",20,"Arthropoda",82,"Insecta",127,"Diptera",1730,"Culicidae",2142,"Culicinae",6438,"Aedes",14141,"Aedes cinereus",NA,NA,"D. S. Goldhammer","morphological","Meigen, 1818",NA,"Vouchered:Registered Collection","leg",NA,"National Ecological Observatory Network, Unite…
577,"MOSN1346-18","MOS.D09.000047",9506327,"","MOS.D09.000047","NEON Biorepository at Arizona State University",NA,"BOLD:AAC1222",20,"Arthropoda",82,"Insecta",127,"Diptera",1730,"Culicidae",2142,"Culicinae",6438,"Aedes",14141,"Aedes cinereus",NA,NA,"NEON Technician","morphological","Meigen, 1818",NA,"Vouchered:Registered Collection","leg",NA,"National Ecological Observatory Network, United States…
578,"MOSN1864-18","MOS.D19.000060",9506845,"","MOS.D19.000060","NEON Biorepository at Arizona State University",NA,"BOLD:AAP8896",20,"Arthropoda",82,"Insecta",127,"Diptera",1730,"Culicidae",2142,"Culicinae",6438,"Aedes",14141,"Aedes cinereus",NA,NA,"NEON Technician","morphological","Meigen, 1818",NA,"Vouchered:Registered Collection","leg",NA,"National Ecological Observatory Network, United States…
579,"MOSN1920-18","MOS.D19.000207",9506901,"","MOS.D19.000207","NEON Biorepository at Arizona State University",NA,"BOLD:ACR5822",20,"Arthropoda",82,"Insecta",127,"Diptera",1730,"Culicidae",2142,"Culicinae",6438,"Aedes",14141,"Aedes cinereus",NA,NA,"NEON Technician","morphological","Meigen, 1818",NA,"Vouchered:Registered Collection","leg",NA,"National Ecological Observatory Network, United States…
580,"MOSN1922-18","MOS.D19.000210",9506903,"","MOS.D19.000210","NEON Biorepository at Arizona State University",NA,"BOLD:AAP8896",20,"Arthropoda",82,"Insecta",127,"Diptera",1730,"Culicidae",2142,"Culicinae",6438,"Aedes",14141,"Aedes cinereus",NA,NA,"NEON Technician","morphological","Meigen, 1818",NA,"Vouchered:Registered Collection","leg",NA,"National Ecological Observatory Network, United States…
581,"MOSN1966-18","MOS.D19.000290",9506947,"","MOS.D19.000290","NEON Biorepository at Arizona State University",NA,"BOLD:AAP8896",20,"Arthropoda",82,"Insecta",127,"Diptera",1730,"Culicidae",2142,"Culicinae",6438,"Aedes",14141,"Aedes cinereus",NA,NA,"NEON Technician","morphological","Meigen, 1818",NA,"Vouchered:Registered Collection","leg",NA,"National Ecological Observatory Network, United States…
582,"MOSN2398-19","MOS.D05.000517",10258268,"","MOS.D05.000517","National Ecological Observatory Network, United States",NA,"BOLD:AAC1222",20,"Arthropoda",82,"Insecta",127,"Diptera",1730,"Culicidae",2142,"Culicinae",6438,"Aedes",14141,"Aedes cinereus",NA,NA,"D. S. Goldhammer","morphological","Meigen, 1818",NA,"Vouchered:Registered Collection","leg",NA,"National Ecological Observatory Network, Uni…
583,"MOSN386-18","MOS.D05.000409",9377908,"","MOS.D05.000409","National Ecological Observatory Network, United States",NA,"BOLD:AAC1222",20,"Arthropoda",82,"Insecta",127,"Diptera",1730,"Culicidae",2142,"Culicinae",6438,"Aedes",14141,"Aedes cinereus",NA,NA,"D. S. Goldhammer","","Meigen, 1818",NA,"Vouchered:Registered Collection","leg",NA,"National Ecological Observatory Network, United States",NA,…
584,"MOSN4009-20","MOS.D01.001422",12072083,"","MOS.D01.001422","NEON Biorepository at Arizona State University",NA,"BOLD:AAC1222",20,"Arthropoda",82,"Insecta",127,"Diptera",1730,"Culicidae",2142,"Culicinae",6438,"Aedes",14141,"Aedes cinereus",NA,NA,"NEON Technician","morphological","Meigen, 1818",NA,"Vouchered:Registered Collection","leg",NA,"National Ecological Observatory Network, United State…
585,"MOSN5852-20","MOS.D19.000813",12073926,"","MOS.D19.000813","NEON Biorepository at Arizona State University",NA,"BOLD:AAP8896",20,"Arthropoda",82,"Insecta",127,"Diptera",1730,"Culicidae",2142,"Culicinae",6438,"Aedes",14141,"Aedes cinereus",NA,NA,"NEON Technician","morphological","Meigen, 1818",NA,"Vouchered:Registered Collection","leg",NA,"National Ecological Observatory Network, United State…
586,"MOSN5902-21","MOS.D01.001615",13194876,"","MOS.D01.001615","NEON Biorepository at Arizona State University",NA,"BOLD:AAC1222",20,"Arthropoda",82,"Insecta",127,"Diptera",1730,"Culicidae",2142,"Culicinae",6438,"Aedes",14141,"Aedes cinereus",NA,NA,"NEON Technician","morphological","Meigen, 1818",NA,"Vouchered:Registered Collection","leg",NA,"National Ecological Observatory Network, United State…
587,"MSEMV237-15","APHA-3-2015D11",5991213,"APHA-3-2015D11","","Animal and Plant Health Agency, UK",NA,"BOLD:AAP8897",20,"Arthropoda",82,"Insecta",127,"Diptera",1730,"Culicidae",2142,"Culicinae",6438,"Aedes",14141,"Aedes cinereus",NA,NA,"Victor A Brugman","Morphological traits","Meigen, 1818",NA,"Vouchered:Registered Collection","Adults/legs kept frozen at -20C",NA,"Victor Brugman",NA,NA,NA,"",""…
588,"MSEMV958-15","APHA-11-2015A08",6500649,"APHA-11-2015A08","","Animal and Plant Health Agency, UK",NA,"BOLD:AAP8897",20,"Arthropoda",82,"Insecta",127,"Diptera",1730,"Culicidae",2142,"Culicinae",6438,"Aedes",14141,"Aedes cinereus",NA,NA,"Tobias Lilja","Morphological traits","Meigen, 1818",NA,"","DNA extraction in 4C.",NA,"Thomas Eklund, Jurgen Klein,",NA,NA,NA,"","","","Adult","F","S","",NA,"",…
589,"MSEMV960-15","APHA-11-2015A10",6500651,"APHA-11-2015A10","","Animal and Plant Health Agency, UK",NA,"BOLD:AAP8897",20,"Arthropoda",82,"Insecta",127,"Diptera",1730,"Culicidae",2142,"Culicinae",6438,"Aedes",14141,"Aedes cinereus",NA,NA,"Tobias Lilja","Morphological traits","Meigen, 1818",NA,"","DNA extraction in 4C.",NA,"Thomas Eklund, Jurgen Klein,",NA,NA,NA,"","","","Adult","F","S","",NA,"",…
590,"MSEMV962-15","APHA-11-2015A12",6500653,"APHA-11-2015A12","","Animal and Plant Health Agency, UK",NA,"BOLD:AAP8897",20,"Arthropoda",82,"Insecta",127,"Diptera",1730,"Culicidae",2142,"Culicinae",6438,"Aedes",14141,"Aedes cinereus",NA,NA,"Tobias Lilja","Morphological traits","Meigen, 1818",NA,"","DNA extraction in 4C.",NA,"Thomas Eklund, Jurgen Klein,",NA,NA,NA,"","","","Adult","F","S","",NA,"",…
591,"MSEMV963-15","APHA-11-2015B01",6500654,"APHA-11-2015B01","","Animal and Plant Health Agency, UK",NA,"BOLD:AAP8897",20,"Arthropoda",82,"Insecta",127,"Diptera",1730,"Culicidae",2142,"Culicinae",6438,"Aedes",14141,"Aedes cinereus",NA,NA,"Tobias Lilja","Morphological traits","Meigen, 1818",NA,"","DNA extraction in 4C.",NA,"Thomas Eklund, Jurgen Klein,",NA,NA,NA,"","","","Adult","F","S","",NA,"",…
592,"NEONU353-11","NEONTculicid4301",2204339,"NEON","culicid4301","National Ecological Observatory Network, United States",NA,"BOLD:AAC1222",20,"Arthropoda",82,"Insecta",127,"Diptera",1730,"Culicidae",2142,"Culicinae",6438,"Aedes",14141,"Aedes cinereus",NA,NA,"Cara M. Gibson","DNA","Meigen, 1818",NA,"","",NA,"NEON Technician",NA,NA,NA,"","RMNP","CO2 trapping","A","","S","",NA,"","","::taxonomy:Mo…
593,"NEONU354-11","NEONTculicid4302",2204340,"NEON","culicid4302","National Ecological Observatory Network, United States",NA,"BOLD:AAC1222",20,"Arthropoda",82,"Insecta",127,"Diptera",1730,"Culicidae",2142,"Culicinae",6438,"Aedes",14141,"Aedes cinereus",NA,NA,"Cara M. Gibson","DNA","Meigen, 1818",NA,"","",NA,"NEON Technician",NA,NA,NA,"","RMNP","CO2 trapping","A","","S","",NA,"","","::taxonomy:Mo…
594,"NEONU355-11","NEONTculicid4303",2204341,"NEON","culicid4303","National Ecological Observatory Network, United States",NA,"BOLD:AAC1222",20,"Arthropoda",82,"Insecta",127,"Diptera",1730,"Culicidae",2142,"Culicinae",6438,"Aedes",14141,"Aedes cinereus",NA,NA,"Cara M. Gibson","DNA","Meigen, 1818",NA,"","",NA,"NEON Technician",NA,NA,NA,"","RMNP","CO2 trapping","A","","S","",NA,"","","::taxonomy:Mo…
595,"OPPFE398-17","BIOUG33233-H06",7770110,"BIOUG33233-H06","GMP#04661","Centre for Biodiversity Genomics",NA,"BOLD:AAC1222",20,"Arthropoda",82,"Insecta",127,"Diptera",1730,"Culicidae",2142,"Culicinae",6438,"Aedes",14141,"Aedes cinereus",NA,NA,"Kate Perez","BIN Taxonomy Match (Aug 2017)","Meigen, 1818",NA,"Vouchered:Registered Collection","Whole Voucher",NA,"CBG Collections Staff",NA,NA,NA,"Aspen…
596,"OPPQI354-17","BIOUG34743-E11",8087425,"BIOUG34743-E11","GMP#04536","Centre for Biodiversity Genomics",NA,"BOLD:AAC1222",20,"Arthropoda",82,"Insecta",127,"Diptera",1730,"Culicidae",2142,"Culicinae",6438,"Aedes",14141,"Aedes cinereus",NA,NA,"Kate Perez","BIN Taxonomy Match (Oct 2017)","Meigen, 1818",NA,"Vouchered:Registered Collection","Whole Voucher",NA,"CBG Collections Staff",NA,NA,NA,"Sumac…
597,"SMTPO3558-15","BIOUG25522-H08",6452825,"BIOUG25522-H08","GMP#08380","Centre for Biodiversity Genomics",NA,"BOLD:AAC1222",20,"Arthropoda",82,"Insecta",127,"Diptera",1730,"Culicidae",2142,"Culicinae",6438,"Aedes",14141,"Aedes cinereus",NA,NA,"Angela Telfer","BIN Taxonomy Match","Meigen, 1818",NA,"Vouchered:Registered Collection","Tissue",NA,"Brigitte Hollohan",NA,NA,NA,"","BIOUG:SCHOOL-MTP","M…
598,"SSBAD859-12","BIOUG04176-D01",2982764,"BIOUG04176-D01","L#12BIOBUS-1336","Centre for Biodiversity Genomics",NA,"BOLD:AAC1222",20,"Arthropoda",82,"Insecta",127,"Diptera",1730,"Culicidae",2142,"Culicinae",6438,"Aedes",14141,"Aedes cinereus",NA,NA,"","BIN Taxonomy Match","Meigen, 1818",NA,"Vouchered:Registered Collection","Tissue",NA,"BIOBus 2012",NA,NA,NA,"1 Intercept Trap|mostly sunny with a …
599,"SSEIA5655-13","BIOUG05119-D05",3156330,"BIOUG05119-D05","L#12BIOBUS-0815","Centre for Biodiversity Genomics",NA,"BOLD:AAC1222",20,"Arthropoda",82,"Insecta",127,"Diptera",1730,"Culicidae",2142,"Culicinae",6438,"Aedes",14141,"Aedes cinereus",NA,NA,"","BIN Taxonomy Match","Meigen, 1818",NA,"Vouchered:Registered Collection","Whole Voucher",NA,"BIOBus 2012",NA,NA,NA,"standard 5 min sweeping (3)|p…
600,"SSEIB1373-13","BIOUG05918-C03",3304477,"BIOUG05918-C03","L#12BIOBUS-0786","Centre for Biodiversity Genomics",NA,"BOLD:AAC1222",20,"Arthropoda",82,"Insecta",127,"Diptera",1730,"Culicidae",2142,"Culicinae",6438,"Aedes",14141,"Aedes cinereus",NA,NA,"","BIN Taxonomy Match","Meigen, 1818",NA,"Vouchered:Registered Collection","Whole Voucher",NA,"BIOBus 2012",NA,NA,NA,"2 malaise traps|overcast with…
601,"SSEIB1460-13","BIOUG05919-B07",3304564,"BIOUG05919-B07","L#12BIOBUS-0786","Centre for Biodiversity Genomics",NA,"BOLD:AAC1222",20,"Arthropoda",82,"Insecta",127,"Diptera",1730,"Culicidae",2142,"Culicinae",6438,"Aedes",14141,"Aedes cinereus",NA,NA,"","BIN Taxonomy Match","Meigen, 1818",NA,"Vouchered:Registered Collection","Whole Voucher",NA,"BIOBus 2012",NA,NA,NA,"2 malaise traps|overcast with…
602,"SSEIB9779-13","BIOUG06718-E01",3445038,"BIOUG06718-E01","L#12BIOBUS-0800","Centre for Biodiversity Genomics",NA,"BOLD:AAC1222",20,"Arthropoda",82,"Insecta",127,"Diptera",1730,"Culicidae",2142,"Culicinae",6438,"Aedes",14141,"Aedes cinereus",NA,NA,"","BIN Taxonomy Match","Meigen, 1818",NA,"Vouchered:Registered Collection","Whole Voucher",NA,"BIOBus 2012",NA,NA,NA,"standard 5 min sweeping (2)|o…
603,"SSEIB9847-13","BIOUG06719-B10",3445106,"BIOUG06719-B10","L#12BIOBUS-0800","Centre for Biodiversity Genomics",NA,"BOLD:AAC1222",20,"Arthropoda",82,"Insecta",127,"Diptera",1730,"Culicidae",2142,"Culicinae",6438,"Aedes",14141,"Aedes cinereus",NA,NA,"","BIN Taxonomy Match","Meigen, 1818",NA,"Vouchered:Registered Collection","Whole Voucher",NA,"BIOBus 2012",NA,NA,NA,"standard 5 min sweeping (2)|o…
604,"SSEIC6809-13","BIOUG07631-G09",3557974,"BIOUG07631-G09","L#12BIOBUS-0837","Centre for Biodiversity Genomics",NA,"BOLD:AAC1222",20,"Arthropoda",82,"Insecta",127,"Diptera",1730,"Culicidae",2142,"Culicinae",6438,"Aedes",14141,"Aedes cinereus",NA,NA,"","BIN Taxonomy Match","Meigen, 1818",NA,"Vouchered:Registered Collection","Whole Voucher",NA,"BIOBus 2012",NA,NA,NA,"standard 5 min sweeping (3)|o…
605,"SSJAE5145-13","BIOUG08407-B07",3931899,"BIOUG08407-B07","L#12BIOBUS-1115","Centre for Biodiversity Genomics",NA,"BOLD:AAC1222",20,"Arthropoda",82,"Insecta",127,"Diptera",1730,"Culicidae",2142,"Culicinae",6438,"Aedes",14141,"Aedes cinereus",NA,NA,"","BIN Taxonomy Match","Meigen, 1818",NA,"Vouchered:Registered Collection","Tissue",NA,"BIOBus 2012",NA,NA,NA,"10 pan traps|mostly cloudy|29C|Athab…
606,"SSJAE6964-13","BIOUG08443-B06",3972799,"BIOUG08443-B06","L#12BIOBUS-1114","Centre for Biodiversity Genomics",NA,"BOLD:AAC1222",20,"Arthropoda",82,"Insecta",127,"Diptera",1730,"Culicidae",2142,"Culicinae",6438,"Aedes",14141,"Aedes cinereus",NA,NA,"","BIN Taxonomy Match","Meigen, 1818",NA,"Vouchered:Registered Collection","Whole Voucher",NA,"BIOBus 2012",NA,NA,NA,"1 intercept trap|mostly cloud…
607,"SSJAE8297-13","BIOUG08795-A03",3982727,"BIOUG08795-A03","L#12BIOBUS-1055","Centre for Biodiversity Genomics",NA,"BOLD:AAC1222",20,"Arthropoda",82,"Insecta",127,"Diptera",1730,"Culicidae",2142,"Culicinae",6438,"Aedes",14141,"Aedes cinereus",NA,NA,"","BIN Taxonomy Match","Meigen, 1818",NA,"Vouchered:Registered Collection","Whole Voucher",NA,"BIOBus 2012",NA,NA,NA,"standard 5 min sweeping (1)|o…
608,"SSJAE8899-13","BIOUG08858-C11",3983329,"BIOUG08858-C11","L#12BIOBUS-1126","Centre for Biodiversity Genomics",NA,"BOLD:AAC1222",20,"Arthropoda",82,"Insecta",127,"Diptera",1730,"Culicidae",2142,"Culicinae",6438,"Aedes",14141,"Aedes cinereus",NA,NA,"","BIN Taxonomy Match","Meigen, 1818",NA,"Vouchered:Registered Collection","Whole Voucher",NA,"BIOBus 2012",NA,NA,NA,"standard 5 min sweeping (2)|o…
609,"SSJAE9138-13","BIOUG08860-G12",3983568,"BIOUG08860-G12","L#12BIOBUS-1126","Centre for Biodiversity Genomics",NA,"BOLD:AAC1222",20,"Arthropoda",82,"Insecta",127,"Diptera",1730,"Culicidae",2142,"Culicinae",6438,"Aedes",14141,"Aedes cinereus",NA,NA,"","BIN Taxonomy Match","Meigen, 1818",NA,"Vouchered:Registered Collection","Whole Voucher",NA,"BIOBus 2012",NA,NA,NA,"standard 5 min sweeping (2)|o…
610,"SSJAE9873-13","BIOUG08882-E06",3985286,"BIOUG08882-E06","L#12BIOBUS-1130","Centre for Biodiversity Genomics",NA,"BOLD:AAC1222",20,"Arthropoda",82,"Insecta",127,"Diptera",1730,"Culicidae",2142,"Culicinae",6438,"Aedes",14141,"Aedes cinereus",NA,NA,"","BIN Taxonomy Match","Meigen, 1818",NA,"Vouchered:Registered Collection","Whole Voucher",NA,"BIOBus 2012",NA,NA,NA,"standard 5 min sweeping (2)|o…
611,"SSJAF9901-13","BIOUG09682-G02",4088019,"BIOUG09682-G02","L#12BIOBUS-1090","Centre for Biodiversity Genomics",NA,"BOLD:AAC1222",20,"Arthropoda",82,"Insecta",127,"Diptera",1730,"Culicidae",2142,"Culicinae",6438,"Aedes",14141,"Aedes cinereus",NA,NA,"","BIN Taxonomy Match","Meigen, 1818",NA,"Vouchered:Registered Collection","Whole Voucher",NA,"BIOBus 2012",NA,NA,NA,"standard 5 min sweeping (2)|m…
612,"SSKNA1290-15","BIOUG23448-H03",6203283,"BIOUG23448-H03","L#14BIOBUS-0498","Centre for Biodiversity Genomics",NA,"BOLD:AAC1222",20,"Arthropoda",82,"Insecta",127,"Diptera",1730,"Culicidae",2142,"Culicinae",6438,"Aedes",14141,"Aedes cinereus",NA,NA,"Kate Perez","","Meigen, 1818",NA,"Vouchered:Registered Collection","Whole Voucher",NA,"BIObus 2014",NA,NA,NA,"5 min sweep x4 collectors (3)|warm an…
613,"SSKNA1569-15","BIOUG23451-H07",6203562,"BIOUG23451-H07","L#14BIOBUS-0498","Centre for Biodiversity Genomics",NA,"BOLD:AAC1222",20,"Arthropoda",82,"Insecta",127,"Diptera",1730,"Culicidae",2142,"Culicinae",6438,"Aedes",14141,"Aedes cinereus",NA,NA,"Kate Perez","","Meigen, 1818",NA,"Vouchered:Registered Collection","Whole Voucher",NA,"BIObus 2014",NA,NA,NA,"5 min sweep x4 collectors (3)|warm an…
614,"SSKNA1828-15","BIOUG23448-D09",6239728,"BIOUG23448-D09","L#14BIOBUS-0498","Centre for Biodiversity Genomics",NA,"BOLD:AAC1222",20,"Arthropoda",82,"Insecta",127,"Diptera",1730,"Culicidae",2142,"Culicinae",6438,"Aedes",14141,"Aedes cinereus",NA,NA,"Kate Perez","","Meigen, 1818",NA,"Vouchered:Registered Collection","Whole Voucher",NA,"BIObus 2014",NA,NA,NA,"5 min sweep x4 collectors (3)|warm an…
615,"SSKNA263-15","BIOUG23300-B04",6141772,"BIOUG23300-B04","L#14BIOBUS-0454","Centre for Biodiversity Genomics",NA,"BOLD:AAC1222",20,"Arthropoda",82,"Insecta",127,"Diptera",1730,"Culicidae",2142,"Culicinae",6438,"Aedes",14141,"Aedes cinereus",NA,NA,"Kate Perez","","Meigen, 1818",NA,"Vouchered:Registered Collection","Whole Voucher",NA,"BIObus 2014",NA,NA,NA,"5 min sweep x4 collectors (1)|cool and…
616,"SSKNA406-15","BIOUG23302-A08",6141915,"BIOUG23302-A08","L#14BIOBUS-0454","Centre for Biodiversity Genomics",NA,"BOLD:AAC1222",20,"Arthropoda",82,"Insecta",127,"Diptera",1730,"Culicidae",2142,"Culicinae",6438,"Aedes",14141,"Aedes cinereus",NA,NA,"Kate Perez","","Meigen, 1818",NA,"Vouchered:Registered Collection","Whole Voucher",NA,"BIObus 2014",NA,NA,NA,"5 min sweep x4 collectors (1)|cool and…
617,"SSKNA7119-15","BIOUG24367-C04",6302688,"BIOUG24367-C04","L#14BIOBUS-0524","Centre for Biodiversity Genomics",NA,"BOLD:AAC1222",20,"Arthropoda",82,"Insecta",127,"Diptera",1730,"Culicidae",2142,"Culicinae",6438,"Aedes",14141,"Aedes cinereus",NA,NA,"Kate Perez","","Meigen, 1818",NA,"Vouchered:Registered Collection","Whole Voucher",NA,"BIObus 2014",NA,NA,NA,"10 Pan Traps|Warm and clear sky|Spruc…
618,"SSKNA727-15","BIOUG23304-F05",6195460,"BIOUG23304-F05","L#14BIOBUS-0475","Centre for Biodiversity Genomics",NA,"BOLD:AAC1222",20,"Arthropoda",82,"Insecta",127,"Diptera",1730,"Culicidae",2142,"Culicinae",6438,"Aedes",14141,"Aedes cinereus",NA,NA,"Kate Perez","","Meigen, 1818",NA,"Vouchered:Registered Collection","Whole Voucher",NA,"BIObus 2014",NA,NA,NA,"5 min sweep x4 collectors (2)|cloudy a…
619,"SSKNA732-15","BIOUG23304-F10",6195465,"BIOUG23304-F10","L#14BIOBUS-0475","Centre for Biodiversity Genomics",NA,"BOLD:AAC1222",20,"Arthropoda",82,"Insecta",127,"Diptera",1730,"Culicidae",2142,"Culicinae",6438,"Aedes",14141,"Aedes cinereus",NA,NA,"Kate Perez","","Meigen, 1818",NA,"Vouchered:Registered Collection","Whole Voucher",NA,"BIObus 2014",NA,NA,NA,"5 min sweep x4 collectors (2)|cloudy a…
620,"SSKNA819-15","BIOUG23305-G02",6195552,"BIOUG23305-G02","L#14BIOBUS-0475","Centre for Biodiversity Genomics",NA,"BOLD:AAC1222",20,"Arthropoda",82,"Insecta",127,"Diptera",1730,"Culicidae",2142,"Culicinae",6438,"Aedes",14141,"Aedes cinereus",NA,NA,"Kate Perez","","Meigen, 1818",NA,"Vouchered:Registered Collection","Tissue",NA,"BIObus 2014",NA,NA,NA,"5 min sweep x4 collectors (2)|cloudy and cool…
621,"SSKNA897-15","BIOUG23307-B11",6195630,"BIOUG23307-B11","L#14BIOBUS-0475","Centre for Biodiversity Genomics",NA,"BOLD:AAC1222",20,"Arthropoda",82,"Insecta",127,"Diptera",1730,"Culicidae",2142,"Culicinae",6438,"Aedes",14141,"Aedes cinereus",NA,NA,"Kate Perez","","Meigen, 1818",NA,"Vouchered:Registered Collection","Whole Voucher",NA,"BIObus 2014",NA,NA,NA,"5 min sweep x4 collectors (2)|cloudy a…
622,"SSKNA920-15","BIOUG23307-D10",6195653,"BIOUG23307-D10","L#14BIOBUS-0475","Centre for Biodiversity Genomics",NA,"BOLD:AAC1222",20,"Arthropoda",82,"Insecta",127,"Diptera",1730,"Culicidae",2142,"Culicinae",6438,"Aedes",14141,"Aedes cinereus",NA,NA,"Kate Perez","","Meigen, 1818",NA,"Vouchered:Registered Collection","Whole Voucher",NA,"BIObus 2014",NA,NA,NA,"5 min sweep x4 collectors (2)|cloudy a…
623,"SSKNA921-15","BIOUG23307-D11",6195654,"BIOUG23307-D11","L#14BIOBUS-0475","Centre for Biodiversity Genomics",NA,"BOLD:AAC1222",20,"Arthropoda",82,"Insecta",127,"Diptera",1730,"Culicidae",2142,"Culicinae",6438,"Aedes",14141,"Aedes cinereus",NA,NA,"Kate Perez","","Meigen, 1818",NA,"Vouchered:Registered Collection","Whole Voucher",NA,"BIObus 2014",NA,NA,NA,"5 min sweep x4 collectors (2)|cloudy a…
624,"SSPPA8550-15","BIOUG27391-G02",6734075,"BIOUG27391-G02","L#14BIOBUS-2393","Centre for Biodiversity Genomics",NA,"BOLD:AAC1222",20,"Arthropoda",82,"Insecta",127,"Diptera",1730,"Culicidae",2142,"Culicinae",6438,"Aedes",14141,"Aedes cinereus",NA,NA,"Kate Perez","","Meigen, 1818",NA,"Vouchered:Registered Collection","Whole Voucher",NA,"BIObus 2014",NA,NA,NA,"5 min sweep x4 collectors (3)|sunny|s…
625,"SSPPA8697-15","BIOUG27453-C07",6734222,"BIOUG27453-C07","L#14BIOBUS-2393","Centre for Biodiversity Genomics",NA,"BOLD:AAC1222",20,"Arthropoda",82,"Insecta",127,"Diptera",1730,"Culicidae",2142,"Culicinae",6438,"Aedes",14141,"Aedes cinereus",NA,NA,"Kate Perez","BIN Taxonomy Match","Meigen, 1818",NA,"Vouchered:Registered Collection","Whole Voucher",NA,"BIObus 2014",NA,NA,NA,"5 min sweep x4 coll…
626,"CNKOS1038-14","BIOUG12085-E09",4397496,"BIOUG12085-E09","GMP#01418","Centre for Biodiversity Genomics",NA,"BOLD:AAC1222",20,"Arthropoda",82,"Insecta",127,"Diptera",1730,"Culicidae",2142,"Culicinae",6438,"Aedes",14141,"Aedes cinereus",NA,NA,"Angela Telfer","BIN Taxonomy Match","Meigen, 1818",NA,"Vouchered:Registered Collection","Whole Voucher",NA,"Bernard Martin",NA,NA,NA,"2 Malaise Traps|mix…
627,"CNKOS804-14","BIOUG12083-B01",4397262,"BIOUG12083-B01","GMP#01418","Centre for Biodiversity Genomics",NA,"BOLD:AAC1222",20,"Arthropoda",82,"Insecta",127,"Diptera",1730,"Culicidae",2142,"Culicinae",6438,"Aedes",14141,"Aedes cinereus",NA,NA,"Angela Telfer","BIN Taxonomy Match","Meigen, 1818",NA,"Vouchered:Registered Collection","Whole Voucher",NA,"Bernard Martin",NA,NA,NA,"2 Malaise Traps|mixe…
628,"CNKOT059-14","BIOUG12091-G04",4398119,"BIOUG12091-G04","GMP#01422","Centre for Biodiversity Genomics",NA,"BOLD:AAC1222",20,"Arthropoda",82,"Insecta",127,"Diptera",1730,"Culicidae",2142,"Culicinae",6438,"Aedes",14141,"Aedes cinereus",NA,NA,"Angela Telfer","BIN Taxonomy Match","Meigen, 1818",NA,"Vouchered:Registered Collection","Whole Voucher",NA,"Bernard Martin",NA,NA,NA,"2 Malaise Traps|mixe…
629,"CNRMF2032-12","BIOUG03847-F04",2892024,"BIOUG03847-F04","GMP#00243","Centre for Biodiversity Genomics",NA,"BOLD:AAC1222",20,"Arthropoda",82,"Insecta",127,"Diptera",1730,"Culicidae",2142,"Culicinae",6438,"Aedes",14141,"Aedes cinereus",NA,NA,"","","Meigen, 1818",NA,"Vouchered:Registered Collection","Tissue",NA,"Roberta Tesar",NA,NA,NA,"Mixed wood, medium stage aspen stand","BIOUG:RIDING-NP","M…
630,"CNTIB360-15","BIOUG20507-C03",5732593,"BIOUG20507-C03","GMP#03783","Centre for Biodiversity Genomics",NA,"BOLD:AAC1222",20,"Arthropoda",82,"Insecta",127,"Diptera",1730,"Culicidae",2142,"Culicinae",6438,"Aedes",14141,"Aedes cinereus",NA,NA,"Kate Perez","BIN Taxonomy Match","Meigen, 1818",NA,"Vouchered:Registered Collection","Whole Voucher",NA,"M.Brown, J.H",NA,NA,NA,"Shoreline transition area…	BIOUG:STLAW-NP""	Malaise Trap""	A""	"	"	Mixed habitat""	NA	"	Thousand Islands NP""	"	44.453	-75.865	GPS""	NA	91	NA	NA	NA	Canada""	Ontario""	Thousand Islands National Park""	"	"	NA	"	"	"	"	NA	"	"	"	7405292	COI-5P""	MF820419""	ATTTTTGGAGTTTGATCTGGAATAGTAGGAACATCTTTAAGTATATTAATTCGTGCAGAATTAAGTCATCCAAGCATATTTATTGGAAATGACCAAATTTATAATGTAATTGTAACAGCTCACGCATTTATTATAATTTTTTTTATAGTTATACCTATTATAATTGGAGGATTTGGTAATTGACTTGTTCCTTTAATATTAGGAGCTCCTGATATAGCTTTCCCCCGAATAAATAATATAAGTTTTTGAATATTACCTCCCTCATTAACCCTGTTATTATCCAGCTCAATAGTAGAAAATGGAGCTGGTACCGGGTGAACTGTTTATCCCCCTCTATCTTCTGGAACTGCTCATGCGGGGGGTTCCGTTGACTTAGCTATTTTTTCTTTACACTTAGCG…	7768444""	CNTIB360-15[C_LepFolF	C_LepFolR]_R.ab1""	http://trace.boldsystems.org/traceIO/bold.org/9590919""	2015-04-25 07:16:43""	Centre for Biodiversity Genomics""	R""	C_LepFolR""	COI-5P""";;;;;
631,"CULBE050-14","CULBE-855014",4870786,"IG 32.776-050","855-14","Royal Belgian Institute of Natural Sciences",NA,"BOLD:AAP8897",20,"Arthropoda",82,"Insecta",127,"Diptera",1730,"Culicidae",2142,"Culicinae",6438,"Aedes",14141,"Aedes cinereus",NA,NA,"","","Meigen, 1818",NA,"","",NA,"MODIRSIK",NA,NA,NA,"","","","adult","","","",NA,"","","",50.951,5.548,"",NA,NA,NA,NA,NA,"Belgium","","","","Zutendaa…
632,"GBMND38654-21","MT001392",12819464,"","MT001392","Mined from GenBank, NCBI",NA,"BOLD:AAP8897",20,"Arthropoda",82,"Insecta",127,"Diptera",1730,"Culicidae",2142,"Culicinae",6438,"Aedes",14141,"Aedes cinereus",NA,NA,"","","Meigen, 1818",NA,"","",NA,"",NA,NA,NA,"","","","","","","",NA,"","","",NA,NA,"",NA,NA,NA,NA,NA,"Poland","","","","",NA,"","","","",NA,"","","",14135032,"COI-5P","MT001392","G…
633,"GBMND38659-21","MT001421",12819469,"","MT001421","Mined from GenBank, NCBI",NA,"BOLD:AAP8897",20,"Arthropoda",82,"Insecta",127,"Diptera",1730,"Culicidae",2142,"Culicinae",6438,"Aedes",14141,"Aedes cinereus",NA,NA,"","","Meigen, 1818",NA,"","",NA,"",NA,NA,NA,"","","","","","","",NA,"","","",NA,NA,"",NA,NA,NA,NA,NA,"Poland","","","","",NA,"","","","",NA,"","","",14135061,"COI-5P","MT001421","G…
634,"GBMND38660-21","MT001422",12819470,"","MT001422","Mined from GenBank, NCBI",NA,"BOLD:ACR5822",20,"Arthropoda",82,"Insecta",127,"Diptera",1730,"Culicidae",2142,"Culicinae",6438,"Aedes",14141,"Aedes cinereus",NA,NA,"","","Meigen, 1818",NA,"","",NA,"",NA,NA,NA,"","","","","","","",NA,"","","",NA,NA,"",NA,NA,NA,NA,NA,"Poland","","","","",NA,"","","","",NA,"","","",14135062,"COI-5P","MT001422","G…
635,"GBMNE29236-21","MT826974",14251893,"MT826974","","Mined from GenBank, NCBI",NA,"BOLD:AAC1222",20,"Arthropoda",82,"Insecta",127,"Diptera",1730,"Culicidae",2142,"Culicinae",6438,"Aedes",14141,"Aedes cinereus",NA,NA,"","","Meigen, 1818",NA,"","",NA,"",NA,NA,NA,"","","","","","","",NA,"","","",NA,NA,"",NA,NA,NA,NA,NA,"Canada","","","","",NA,"","","","",NA,"","","",15258276,"COI-5P","MT826974","C…
636,"GMOKH1009-15","BIOUG24495-A05",6329145,"BIOUG24495-A05","GMP#04852","Centre for Biodiversity Genomics",NA,"BOLD:AAC1222",20,"Arthropoda",82,"Insecta",127,"Diptera",1730,"Culicidae",2142,"Culicinae",6438,"Aedes",14141,"Aedes cinereus",NA,NA,"Kate Perez","","Meigen, 1818",NA,"Vouchered:Registered Collection","Whole Voucher",NA,"M.Cain",NA,NA,NA,"","","Malaise Trap","","","","",NA,"","Waterloo …
637,"IUP880-14","MOS.D01.000053",4637636,"","MOS.D01.000053","National Ecological Observatory Network, United States",NA,"BOLD:AAC1222",20,"Arthropoda",82,"Insecta",127,"Diptera",1730,"Culicidae",2142,"Culicinae",6438,"Aedes",14141,"Aedes cinereus",NA,NA,"Theodore G. Andreadis","","Meigen, 1818",NA,"","",NA,"NEON Technician",NA,NA,NA,"","HARV","CO2 trapping","Adult","","S","",NA,"","","",42.537,-…
638,"MOSN111-18","MOS.D01.001010",9377633,"","MOS.D01.001010","National Ecological Observatory Network, United States",NA,"BOLD:AAC1222",20,"Arthropoda",82,"Insecta",127,"Diptera",1730,"Culicidae",2142,"Culicinae",6438,"Aedes",14141,"Aedes cinereus",NA,NA,"D. S. Goldhammer","","Meigen, 1818",NA,"Vouchered:Registered Collection","leg",NA,"National Ecological Observatory Network, United States",NA,…
639,"MOSN2019-19","MOS.D01.001214",10257889,"","MOS.D01.001214","National Ecological Observatory Network, United States",NA,"BOLD:AAC1222",20,"Arthropoda",82,"Insecta",127,"Diptera",1730,"Culicidae",2142,"Culicinae",6438,"Aedes",14141,"Aedes cinereus",NA,NA,"D. S. Goldhammer","morphological","Meigen, 1818",NA,"Vouchered:Registered Collection","leg",NA,"National Ecological Observatory Network, Uni…
640,"MOSN2024-19","MOS.D01.001219",10257894,"","MOS.D01.001219","National Ecological Observatory Network, United States",NA,"BOLD:AAC1222",20,"Arthropoda",82,"Insecta",127,"Diptera",1730,"Culicidae",2142,"Culicinae",6438,"Aedes",14141,"Aedes cinereus",NA,NA,"D. S. Goldhammer","morphological","Meigen, 1818",NA,"Vouchered:Registered Collection","leg",NA,"National Ecological Observatory Network, Uni…
641,"MOSN387-18","MOS.D05.000410",9377909,"","MOS.D05.000410","National Ecological Observatory Network, United States",NA,"BOLD:AAC1222",20,"Arthropoda",82,"Insecta",127,"Diptera",1730,"Culicidae",2142,"Culicinae",6438,"Aedes",14141,"Aedes cinereus",NA,NA,"D. S. Goldhammer","","Meigen, 1818",NA,"Vouchered:Registered Collection","leg",NA,"National Ecological Observatory Network, United States",NA,…
642,"MOSN3904-19","MOS.D19.000476",10302756,"","","National Ecological Observatory Network, United States",NA,"BOLD:AAP8896",20,"Arthropoda",82,"Insecta",127,"Diptera",1730,"Culicidae",2142,"Culicinae",6438,"Aedes",14141,"Aedes cinereus",NA,NA,"","","Meigen, 1818",NA,"Vouchered:Registered Collection","leg",NA,"National Ecological Observatory Network, United States",NA,NA,"1530236160","","DEJU","C…
643,"MOSN5897-21","MOS.D01.001610",13194871,"","MOS.D01.001610","NEON Biorepository at Arizona State University",NA,"BOLD:AAC1222",20,"Arthropoda",82,"Insecta",127,"Diptera",1730,"Culicidae",2142,"Culicinae",6438,"Aedes",14141,"Aedes cinereus",NA,NA,"NEON Technician","morphological","Meigen, 1818",NA,"Vouchered:Registered Collection","leg",NA,"National Ecological Observatory Network, United State…
644,"MOSN6466-21","MOS.D05.000933",13195440,"","MOS.D05.000933","NEON Biorepository at Arizona State University",NA,"BOLD:AAC1222",20,"Arthropoda",82,"Insecta",127,"Diptera",1730,"Culicidae",2142,"Culicinae",6438,"Aedes",14141,"Aedes cinereus",NA,NA,"NEON Technician","morphological","Meigen, 1818",NA,"Vouchered:Registered Collection","leg",NA,"National Ecological Observatory Network, United State…
645,"MOSN6470-21","MOS.D05.000937",13195444,"","MOS.D05.000937","NEON Biorepository at Arizona State University",NA,"BOLD:AAC1222",20,"Arthropoda",82,"Insecta",127,"Diptera",1730,"Culicidae",2142,"Culicinae",6438,"Aedes",14141,"Aedes cinereus",NA,NA,"NEON Technician","morphological","Meigen, 1818",NA,"Vouchered:Registered Collection","leg",NA,"National Ecological Observatory Network, United State…
646,"MOSN7646-21","MOS.D19.000939",13196620,"","MOS.D19.000939","NEON Biorepository at Arizona State University",NA,"BOLD:AAP8896",20,"Arthropoda",82,"Insecta",127,"Diptera",1730,"Culicidae",2142,"Culicinae",6438,"Aedes",14141,"Aedes cinereus",NA,NA,"NEON Technician","morphological","Meigen, 1818",NA,"Vouchered:Registered Collection","leg",NA,"National Ecological Observatory Network, United State…
647,"MOSN7652-21","MOS.D19.000948",13196626,"","MOS.D19.000948","NEON Biorepository at Arizona State University",NA,"BOLD:AAP8896",20,"Arthropoda",82,"Insecta",127,"Diptera",1730,"Culicidae",2142,"Culicinae",6438,"Aedes",14141,"Aedes cinereus",NA,NA,"NEON Technician","morphological","Meigen, 1818",NA,"Vouchered:Registered Collection","leg",NA,"National Ecological Observatory Network, United State…
648,"MSEMV240-15","APHA-3-2015E02",5991216,"APHA-3-2015E02","","Animal and Plant Health Agency, UK",NA,"BOLD:AAP8897",20,"Arthropoda",82,"Insecta",127,"Diptera",1730,"Culicidae",2142,"Culicinae",6438,"Aedes",14141,"Aedes cinereus",NA,NA,"Victor A Brugman","Morphological traits","Meigen, 1818",NA,"Vouchered:Registered Collection","Adults/legs kept frozen at -20C",NA,"Victor Brugman",NA,NA,NA,"",""…
649,"MSEMV966-15","APHA-11-2015B04",6500657,"APHA-11-2015B04","","Animal and Plant Health Agency, UK",NA,"BOLD:AAP8897",20,"Arthropoda",82,"Insecta",127,"Diptera",1730,"Culicidae",2142,"Culicinae",6438,"Aedes",14141,"Aedes cinereus",NA,NA,"Tobias Lilja","Morphological traits","Meigen, 1818",NA,"","DNA extraction and remaider body in freezer",NA,"Thomas Eklund",NA,NA,NA,"","","","Adult","F","S",""…
650,"NEONU152-11","NEONTculicid1563",1860487,"","culicid1563","National Ecological Observatory Network, United States",NA,"BOLD:AAC1222",20,"Arthropoda",82,"Insecta",127,"Diptera",1730,"Culicidae",2142,"Culicinae",6438,"Aedes",14141,"Aedes cinereus",NA,NA,"","","Meigen, 1818",NA,"","",NA,"NEON Technician",NA,NA,NA,"","HARV","CO2 trapping","A","","S","",NA,"","Aedes (Ochlerotatus)","Collected in C…
651,"RRSSA3579-15","BIOUG22837-G08",6106847,"BIOUG22837-G08","L#15RARE-0137","Centre for Biodiversity Genomics",NA,"BOLD:AAC1222",20,"Arthropoda",82,"Insecta",127,"Diptera",1730,"Culicidae",2142,"Culicinae",6438,"Aedes",14141,"Aedes cinereus",NA,NA,"Angela Telfer","BOLD ID Engine Manual","Meigen, 1818",NA,"Vouchered:Registered Collection","Whole Voucher",NA,"BIO Collections Staff",NA,NA,NA,"5 min…
652,"SSEIA3686-13","BIOUG05088-F09",3147222,"BIOUG05088-F09","L#12BIOBUS-0723","Centre for Biodiversity Genomics",NA,"BOLD:AAC1222",20,"Arthropoda",82,"Insecta",127,"Diptera",1730,"Culicidae",2142,"Culicinae",6438,"Aedes",14141,"Aedes cinereus",NA,NA,"","BIN Taxonomy Match","Meigen, 1818",NA,"Vouchered:Registered Collection","Whole Voucher",NA,"BIOBus 2012",NA,NA,NA,"standard 5 min sweeping (1)|p…
653,"SSEIB11137-13","BIOUG06766-G05",3446396,"BIOUG06766-G05","L#12BIOBUS-0820","Centre for Biodiversity Genomics",NA,"BOLD:AAP8896",20,"Arthropoda",82,"Insecta",127,"Diptera",1730,"Culicidae",2142,"Culicinae",6438,"Aedes",14141,"Aedes cinereus",NA,NA,"","BIN Taxonomy Match","Meigen, 1818",NA,"Vouchered:Registered Collection","Whole Voucher",NA,"BIOBus 2012",NA,NA,NA,"standard 5 min sweeping (3)|…
654,"SSEIC6560-13","BIOUG07603-B10",3557725,"BIOUG07603-B10","L#12BIOBUS-0811","Centre for Biodiversity Genomics",NA,"BOLD:AAC1222",20,"Arthropoda",82,"Insecta",127,"Diptera",1730,"Culicidae",2142,"Culicinae",6438,"Aedes",14141,"Aedes cinereus",NA,NA,"","BIN Taxonomy Match","Meigen, 1818",NA,"Vouchered:Registered Collection","Whole Voucher",NA,"BIOBus 2012",NA,NA,NA,"standard 5 min sweeping (2)|o…
655,"SSJAE1811-13","BIOUG07948-D07",3782889,"BIOUG07948-D07","L#12BIOBUS-1113","Centre for Biodiversity Genomics",NA,"BOLD:AAC1222",20,"Arthropoda",82,"Insecta",127,"Diptera",1730,"Culicidae",2142,"Culicinae",6438,"Aedes",14141,"Aedes cinereus",NA,NA,"","BIN Taxonomy Match","Meigen, 1818",NA,"Vouchered:Registered Collection","Tissue",NA,"BIOBus 2012",NA,NA,NA,"2 malaise traps|mostly cloudy|29C|At…
656,"SSJAE2234-13","BIOUG08089-C04",3783312,"BIOUG08089-C04","L#12BIOBUS-1113","Centre for Biodiversity Genomics",NA,"BOLD:AAC1222",20,"Arthropoda",82,"Insecta",127,"Diptera",1730,"Culicidae",2142,"Culicinae",6438,"Aedes",14141,"Aedes cinereus",NA,NA,"","BIN Taxonomy Match","Meigen, 1818",NA,"Vouchered:Registered Collection","Whole Voucher",NA,"BIOBus 2012",NA,NA,NA,"2 malaise traps|mostly cloudy…
657,"SSJAE3028-13","BIOUG08123-F02",3784107,"BIOUG08123-F02","L#12BIOBUS-1113","Centre for Biodiversity Genomics",NA,"BOLD:AAC1222",20,"Arthropoda",82,"Insecta",127,"Diptera",1730,"Culicidae",2142,"Culicinae",6438,"Aedes",14141,"Aedes cinereus",NA,NA,"","BIN Taxonomy Match","Meigen, 1818",NA,"Vouchered:Registered Collection","Whole Voucher",NA,"BIOBus 2012",NA,NA,NA,"2 malaise traps|mostly cloudy…
658,"SSJAE5356-13","BIOUG08441-D04",3932110,"BIOUG08441-D04","L#12BIOBUS-1115","Centre for Biodiversity Genomics",NA,"BOLD:AAC1222",20,"Arthropoda",82,"Insecta",127,"Diptera",1730,"Culicidae",2142,"Culicinae",6438,"Aedes",14141,"Aedes cinereus",NA,NA,"","BIN Taxonomy Match","Meigen, 1818",NA,"Vouchered:Registered Collection","Tissue",NA,"BIOBus 2012",NA,NA,NA,"10 pan traps|mostly cloudy|29C|Athab…
659,"SSJAE6919-13","BIOUG08406-F08",3972754,"BIOUG08406-F08","L#12BIOBUS-1114","Centre for Biodiversity Genomics",NA,"BOLD:AAC1222",20,"Arthropoda",82,"Insecta",127,"Diptera",1730,"Culicidae",2142,"Culicinae",6438,"Aedes",14141,"Aedes cinereus",NA,NA,"","BIN Taxonomy Match","Meigen, 1818",NA,"Vouchered:Registered Collection","Whole Voucher",NA,"BIOBus 2012",NA,NA,NA,"1 intercept trap|mostly cloud…
660,"SSJAE8200-13","BIOUG08794-A01",3982630,"BIOUG08794-A01","L#12BIOBUS-1054","Centre for Biodiversity Genomics",NA,"BOLD:AAC1222",20,"Arthropoda",82,"Insecta",127,"Diptera",1730,"Culicidae",2142,"Culicinae",6438,"Aedes",14141,"Aedes cinereus",NA,NA,"","BIN Taxonomy Match","Meigen, 1818",NA,"Vouchered:Registered Collection","Whole Voucher",NA,"BIOBus 2012",NA,NA,NA,"standard 5 min sweeping (1)|o…
661,"SSJAE8480-13","BIOUG08796-H07",3982910,"BIOUG08796-H07","L#12BIOBUS-1055","Centre for Biodiversity Genomics",NA,"BOLD:AAC1222",20,"Arthropoda",82,"Insecta",127,"Diptera",1730,"Culicidae",2142,"Culicinae",6438,"Aedes",14141,"Aedes cinereus",NA,NA,"","BIN Taxonomy Match","Meigen, 1818",NA,"Vouchered:Registered Collection","Whole Voucher",NA,"BIOBus 2012",NA,NA,NA,"standard 5 min sweeping (1)|o…
662,"SSJAE8582-13","BIOUG08798-A03",3983012,"BIOUG08798-A03","L#12BIOBUS-1055","Centre for Biodiversity Genomics",NA,"BOLD:AAC1222",20,"Arthropoda",82,"Insecta",127,"Diptera",1730,"Culicidae",2142,"Culicinae",6438,"Aedes",14141,"Aedes cinereus",NA,NA,"","BIN Taxonomy Match","Meigen, 1818",NA,"Vouchered:Registered Collection","Whole Voucher",NA,"BIOBus 2012",NA,NA,NA,"standard 5 min sweeping (1)|o…
663,"SSJAE9374-13","BIOUG08865-C11",3983804,"BIOUG08865-C11","L#12BIOBUS-1130","Centre for Biodiversity Genomics",NA,"BOLD:AAC1222",20,"Arthropoda",82,"Insecta",127,"Diptera",1730,"Culicidae",2142,"Culicinae",6438,"Aedes",14141,"Aedes cinereus",NA,NA,"","BIN Taxonomy Match","Meigen, 1818",NA,"Vouchered:Registered Collection","Whole Voucher",NA,"BIOBus 2012",NA,NA,NA,"standard 5 min sweeping (2)|o…
664,"SSJAF10003-13","BIOUG09683-G09",4088121,"BIOUG09683-G09","L#12BIOBUS-1137","Centre for Biodiversity Genomics",NA,"BOLD:AAC1222",20,"Arthropoda",82,"Insecta",127,"Diptera",1730,"Culicidae",2142,"Culicinae",6438,"Aedes",14141,"Aedes cinereus",NA,NA,"","BIN Taxonomy Match","Meigen, 1818",NA,"Vouchered:Registered Collection","Whole Voucher",NA,"BIOBus 2012",NA,NA,NA,"standard 5 min sweeping (3)|…
665,"SSJAF10310-13","BIOUG09687-A08",4088428,"BIOUG09687-A08","L#12BIOBUS-1138","Centre for Biodiversity Genomics",NA,"BOLD:AAC1222",20,"Arthropoda",82,"Insecta",127,"Diptera",1730,"Culicidae",2142,"Culicinae",6438,"Aedes",14141,"Aedes cinereus",NA,NA,"","BIN Taxonomy Match","Meigen, 1818",NA,"Vouchered:Registered Collection","Whole Voucher",NA,"BIOBus 2012",NA,NA,NA,"standard 5 min sweeping (3)|…
666,"SSKNA1009-15","BIOUG23446-D04",6195742,"BIOUG23446-D04","L#14BIOBUS-0475","Centre for Biodiversity Genomics",NA,"BOLD:AAC1222",20,"Arthropoda",82,"Insecta",127,"Diptera",1730,"Culicidae",2142,"Culicinae",6438,"Aedes",14141,"Aedes cinereus",NA,NA,"Kate Perez","","Meigen, 1818",NA,"Vouchered:Registered Collection","Whole Voucher",NA,"BIObus 2014",NA,NA,NA,"5 min sweep x4 collectors (2)|cloudy …
667,"SSKNA102-15","BIOUG23298-D09",6141611,"BIOUG23298-D09","L#14BIOBUS-0454","Centre for Biodiversity Genomics",NA,"BOLD:AAC1222",20,"Arthropoda",82,"Insecta",127,"Diptera",1730,"Culicidae",2142,"Culicinae",6438,"Aedes",14141,"Aedes cinereus",NA,NA,"Kate Perez","","Meigen, 1818",NA,"Vouchered:Registered Collection","Whole Voucher",NA,"BIObus 2014",NA,NA,NA,"5 min sweep x4 collectors (1)|cool and…
668,"SSKNA1287-15","BIOUG23448-G12",6203280,"BIOUG23448-G12","L#14BIOBUS-0498","Centre for Biodiversity Genomics",NA,"BOLD:AAC1222",20,"Arthropoda",82,"Insecta",127,"Diptera",1730,"Culicidae",2142,"Culicinae",6438,"Aedes",14141,"Aedes cinereus",NA,NA,"Kate Perez","","Meigen, 1818",NA,"Vouchered:Registered Collection","Whole Voucher",NA,"BIObus 2014",NA,NA,NA,"5 min sweep x4 collectors (3)|warm an…
669,"SSKNA1542-15","BIOUG23451-F04",6203535,"BIOUG23451-F04","L#14BIOBUS-0498","Centre for Biodiversity Genomics",NA,"BOLD:AAC1222",20,"Arthropoda",82,"Insecta",127,"Diptera",1730,"Culicidae",2142,"Culicinae",6438,"Aedes",14141,"Aedes cinereus",NA,NA,"Kate Perez","","Meigen, 1818",NA,"Vouchered:Registered Collection","Whole Voucher",NA,"BIObus 2014",NA,NA,NA,"5 min sweep x4 collectors (3)|warm an…
670,"SSKNA1609-15","BIOUG23452-C12",6203602,"BIOUG23452-C12","L#14BIOBUS-0498","Centre for Biodiversity Genomics",NA,"BOLD:AAC1222",20,"Arthropoda",82,"Insecta",127,"Diptera",1730,"Culicidae",2142,"Culicinae",6438,"Aedes",14141,"Aedes cinereus",NA,NA,"Kate Perez","","Meigen, 1818",NA,"Vouchered:Registered Collection","Whole Voucher",NA,"BIObus 2014",NA,NA,NA,"5 min sweep x4 collectors (3)|warm an…
671,"SSKNA1818-15","BIOUG23448-C11",6239718,"BIOUG23448-C11","L#14BIOBUS-0498","Centre for Biodiversity Genomics",NA,"BOLD:AAC1222",20,"Arthropoda",82,"Insecta",127,"Diptera",1730,"Culicidae",2142,"Culicinae",6438,"Aedes",14141,"Aedes cinereus",NA,NA,"Kate Perez","","Meigen, 1818",NA,"Vouchered:Registered Collection","Whole Voucher",NA,"BIObus 2014",NA,NA,NA,"5 min sweep x4 collectors (3)|warm an…
672,"SSKNA313-15","BIOUG23300-F06",6141822,"BIOUG23300-F06","L#14BIOBUS-0454","Centre for Biodiversity Genomics",NA,"BOLD:AAC1222",20,"Arthropoda",82,"Insecta",127,"Diptera",1730,"Culicidae",2142,"Culicinae",6438,"Aedes",14141,"Aedes cinereus",NA,NA,"Kate Perez","","Meigen, 1818",NA,"Vouchered:Registered Collection","Whole Voucher",NA,"BIObus 2014",NA,NA,NA,"5 min sweep x4 collectors (1)|cool and…
673,"SSKNA315-15","BIOUG23300-F08",6141824,"BIOUG23300-F08","L#14BIOBUS-0454","Centre for Biodiversity Genomics",NA,"BOLD:AAC1222",20,"Arthropoda",82,"Insecta",127,"Diptera",1730,"Culicidae",2142,"Culicinae",6438,"Aedes",14141,"Aedes cinereus",NA,NA,"Kate Perez","","Meigen, 1818",NA,"Vouchered:Registered Collection","Whole Voucher",NA,"BIObus 2014",NA,NA,NA,"5 min sweep x4 collectors (1)|cool and…
674,"SSKNA327-15","BIOUG23300-G08",6141836,"BIOUG23300-G08","L#14BIOBUS-0454","Centre for Biodiversity Genomics",NA,"BOLD:AAC1222",20,"Arthropoda",82,"Insecta",127,"Diptera",1730,"Culicidae",2142,"Culicinae",6438,"Aedes",14141,"Aedes cinereus",NA,NA,"Kate Perez","","Meigen, 1818",NA,"Vouchered:Registered Collection","Whole Voucher",NA,"BIObus 2014",NA,NA,NA,"5 min sweep x4 collectors (1)|cool and…
675,"SSKNA410-15","BIOUG23302-A12",6141919,"BIOUG23302-A12","L#14BIOBUS-0454","Centre for Biodiversity Genomics",NA,"BOLD:AAC1222",20,"Arthropoda",82,"Insecta",127,"Diptera",1730,"Culicidae",2142,"Culicinae",6438,"Aedes",14141,"Aedes cinereus",NA,NA,"Angela Telfer","BOLD ID Engine Manual","Meigen, 1818",NA,"Vouchered:Registered Collection","Whole Voucher",NA,"BIObus 2014",NA,NA,NA,"5 min sweep x4…
676,"SSKNA471-15","BIOUG23302-G01",6141980,"BIOUG23302-G01","L#14BIOBUS-0454","Centre for Biodiversity Genomics",NA,"BOLD:AAC1222",20,"Arthropoda",82,"Insecta",127,"Diptera",1730,"Culicidae",2142,"Culicinae",6438,"Aedes",14141,"Aedes cinereus",NA,NA,"Kate Perez","","Meigen, 1818",NA,"Vouchered:Registered Collection","Whole Voucher",NA,"BIObus 2014",NA,NA,NA,"5 min sweep x4 collectors (1)|cool and…
677,"SSKNA483-15","BIOUG23302-H01",6141992,"BIOUG23302-H01","L#14BIOBUS-0454","Centre for Biodiversity Genomics",NA,"BOLD:AAC1222",20,"Arthropoda",82,"Insecta",127,"Diptera",1730,"Culicidae",2142,"Culicinae",6438,"Aedes",14141,"Aedes cinereus",NA,NA,"Kate Perez","","Meigen, 1818",NA,"Vouchered:Registered Collection","Whole Voucher",NA,"BIObus 2014",NA,NA,NA,"5 min sweep x4 collectors (1)|cool and…
678,"SSKNA488-15","BIOUG23302-H06",6141997,"BIOUG23302-H06","L#14BIOBUS-0454","Centre for Biodiversity Genomics",NA,"BOLD:AAC1222",20,"Arthropoda",82,"Insecta",127,"Diptera",1730,"Culicidae",2142,"Culicinae",6438,"Aedes",14141,"Aedes cinereus",NA,NA,"Kate Perez","","Meigen, 1818",NA,"Vouchered:Registered Collection","Whole Voucher",NA,"BIObus 2014",NA,NA,NA,"5 min sweep x4 collectors (1)|cool and…
679,"SSKNA744-15","BIOUG23304-G10",6195477,"BIOUG23304-G10","L#14BIOBUS-0475","Centre for Biodiversity Genomics",NA,"BOLD:AAC1222",20,"Arthropoda",82,"Insecta",127,"Diptera",1730,"Culicidae",2142,"Culicinae",6438,"Aedes",14141,"Aedes cinereus",NA,NA,"Kate Perez","","Meigen, 1818",NA,"Vouchered:Registered Collection","Whole Voucher",NA,"BIObus 2014",NA,NA,NA,"5 min sweep x4 collectors (2)|cloudy a…
680,"SSKNA748-15","BIOUG23304-H02",6195481,"BIOUG23304-H02","L#14BIOBUS-0475","Centre for Biodiversity Genomics",NA,"BOLD:AAC1222",20,"Arthropoda",82,"Insecta",127,"Diptera",1730,"Culicidae",2142,"Culicinae",6438,"Aedes",14141,"Aedes cinereus",NA,NA,"Kate Perez","","Meigen, 1818",NA,"Vouchered:Registered Collection","Whole Voucher",NA,"BIObus 2014",NA,NA,NA,"5 min sweep x4 collectors (2)|cloudy a…
681,"SSKNA752-15","BIOUG23304-H06",6195485,"BIOUG23304-H06","L#14BIOBUS-0475","Centre for Biodiversity Genomics",NA,"BOLD:AAC1222",20,"Arthropoda",82,"Insecta",127,"Diptera",1730,"Culicidae",2142,"Culicinae",6438,"Aedes",14141,"Aedes cinereus",NA,NA,"Kate Perez","","Meigen, 1818",NA,"Vouchered:Registered Collection","Whole Voucher",NA,"BIObus 2014",NA,NA,NA,"5 min sweep x4 collectors (2)|cloudy a…
682,"SSKNA824-15","BIOUG23305-G07",6195557,"BIOUG23305-G07","L#14BIOBUS-0475","Centre for Biodiversity Genomics",NA,"BOLD:AAC1222",20,"Arthropoda",82,"Insecta",127,"Diptera",1730,"Culicidae",2142,"Culicinae",6438,"Aedes",14141,"Aedes cinereus",NA,NA,"Kate Perez","","Meigen, 1818",NA,"Vouchered:Registered Collection","Tissue",NA,"BIObus 2014",NA,NA,NA,"5 min sweep x4 collectors (2)|cloudy and cool…
683,"SSKNA832-15","BIOUG23305-H03",6195565,"BIOUG23305-H03","L#14BIOBUS-0475","Centre for Biodiversity Genomics",NA,"BOLD:AAC1222",20,"Arthropoda",82,"Insecta",127,"Diptera",1730,"Culicidae",2142,"Culicinae",6438,"Aedes",14141,"Aedes cinereus",NA,NA,"Kate Perez","","Meigen, 1818",NA,"Vouchered:Registered Collection","Tissue",NA,"BIObus 2014",NA,NA,NA,"5 min sweep x4 collectors (2)|cloudy and cool…
684,"SSKNA834-15","BIOUG23305-H05",6195567,"BIOUG23305-H05","L#14BIOBUS-0475","Centre for Biodiversity Genomics",NA,"BOLD:AAC1222",20,"Arthropoda",82,"Insecta",127,"Diptera",1730,"Culicidae",2142,"Culicinae",6438,"Aedes",14141,"Aedes cinereus",NA,NA,"Kate Perez","","Meigen, 1818",NA,"Vouchered:Registered Collection","Tissue",NA,"BIObus 2014",NA,NA,NA,"5 min sweep x4 collectors (2)|cloudy and cool…
685,"SSKNA884-15","BIOUG23307-A10",6195617,"BIOUG23307-A10","L#14BIOBUS-0475","Centre for Biodiversity Genomics",NA,"BOLD:AAC1222",20,"Arthropoda",82,"Insecta",127,"Diptera",1730,"Culicidae",2142,"Culicinae",6438,"Aedes",14141,"Aedes cinereus",NA,NA,"Kate Perez","","Meigen, 1818",NA,"Vouchered:Registered Collection","Whole Voucher",NA,"BIObus 2014",NA,NA,NA,"5 min sweep x4 collectors (2)|cloudy a…
686,"SSKNA898-15","BIOUG23307-B12",6195631,"BIOUG23307-B12","L#14BIOBUS-0475","Centre for Biodiversity Genomics",NA,"BOLD:AAC1222",20,"Arthropoda",82,"Insecta",127,"Diptera",1730,"Culicidae",2142,"Culicinae",6438,"Aedes",14141,"Aedes cinereus",NA,NA,"Kate Perez","","Meigen, 1818",NA,"Vouchered:Registered Collection","Whole Voucher",NA,"BIObus 2014",NA,NA,NA,"5 min sweep x4 collectors (2)|cloudy a…
687,"SSKNA944-15","BIOUG23307-F10",6195677,"BIOUG23307-F10","L#14BIOBUS-0475","Centre for Biodiversity Genomics",NA,"BOLD:AAC1222",20,"Arthropoda",82,"Insecta",127,"Diptera",1730,"Culicidae",2142,"Culicinae",6438,"Aedes",14141,"Aedes cinereus",NA,NA,"Kate Perez","","Meigen, 1818",NA,"Vouchered:Registered Collection","Whole Voucher",NA,"BIObus 2014",NA,NA,NA,"5 min sweep x4 collectors (2)|cloudy a…
688,"SSKNA952-15","BIOUG23307-G06",6195685,"BIOUG23307-G06","L#14BIOBUS-0475","Centre for Biodiversity Genomics",NA,"BOLD:AAC1222",20,"Arthropoda",82,"Insecta",127,"Diptera",1730,"Culicidae",2142,"Culicinae",6438,"Aedes",14141,"Aedes cinereus",NA,NA,"Kate Perez","","Meigen, 1818",NA,"Vouchered:Registered Collection","Whole Voucher",NA,"BIObus 2014",NA,NA,NA,"5 min sweep x4 collectors (2)|cloudy a…
689,"CNKOI227-14","BIOUG11714-D07",4344764,"BIOUG11714-D07","GMP#01420","Centre for Biodiversity Genomics",NA,"BOLD:AAC1222",20,"Arthropoda",82,"Insecta",127,"Diptera",1730,"Culicidae",2142,"Culicinae",6438,"Aedes",14141,"Aedes cinereus",NA,NA,"Angela Telfer","BIN Taxonomy Match","Meigen, 1818",NA,"Vouchered:Registered Collection","Whole Voucher",NA,"Bernard Martin",NA,NA,NA,"2 Malaise Traps|mixe…
690,"CNKOS137-14","BIOUG11986-A11",4396595,"BIOUG11986-A11","GMP#01418","Centre for Biodiversity Genomics",NA,"BOLD:AAC1222",20,"Arthropoda",82,"Insecta",127,"Diptera",1730,"Culicidae",2142,"Culicinae",6438,"Aedes",14141,"Aedes cinereus",NA,NA,"Angela Telfer","BIN Taxonomy Match","Meigen, 1818",NA,"Vouchered:Registered Collection","Whole Voucher",NA,"Bernard Martin",NA,NA,NA,"2 Malaise Traps|mixe…
691,"CNKOT145-14","BIOUG12093-E10",4398205,"BIOUG12093-E10","GMP#01422","Centre for Biodiversity Genomics",NA,"BOLD:AAC1222",20,"Arthropoda",82,"Insecta",127,"Diptera",1730,"Culicidae",2142,"Culicinae",6438,"Aedes",14141,"Aedes cinereus",NA,NA,"Angela Telfer","BIN Taxonomy Match","Meigen, 1818",NA,"Vouchered:Registered Collection","Whole Voucher",NA,"Bernard Martin",NA,NA,NA,"2 Malaise Traps|mixe…
692,"CNNHC051-14","BIOUG15747-A01",5256090,"BIOUG15747-A01","GMP#03980","Centre for Biodiversity Genomics",NA,"BOLD:AAP8896",20,"Arthropoda",82,"Insecta",127,"Diptera",1730,"Culicidae",2142,"Culicinae",6438,"Aedes",14141,"Aedes cinereus",NA,NA,"Kate Perez","BIN Taxonomy Match","Meigen, 1818",NA,"Vouchered:Registered Collection","Whole Voucher",NA,"Parks Canada",NA,NA,NA,"2 Malaise traps","BIOUG:N…
693,"CULBE046-14","CULBE-789032",4870782,"IG 32.776-046","789-32","Royal Belgian Institute of Natural Sciences",NA,"BOLD:AAP8897",20,"Arthropoda",82,"Insecta",127,"Diptera",1730,"Culicidae",2142,"Culicinae",6438,"Aedes",14141,"Aedes cinereus",NA,NA,"","","Meigen, 1818",NA,"","",NA,"MODIRSIK",NA,NA,NA,"","","","adult","","","",NA,"","","",50.08,4.349,"",NA,NA,NA,NA,NA,"Belgium","","","","Virelles"…
694,"IUP882-14","MOS.D01.000122",4637638,"","MOS.D01.000122","National Ecological Observatory Network, United States",NA,"BOLD:AAC1222",20,"Arthropoda",82,"Insecta",127,"Diptera",1730,"Culicidae",2142,"Culicinae",6438,"Aedes",14141,"Aedes cinereus",NA,NA,"Theodore G. Andreadis","","Meigen, 1818",NA,"","",NA,"NEON Technician",NA,NA,NA,"","HARV","CO2 trapping","Adult","","S","",NA,"","","",42.537,-…
695,"MOSN113-18","MOS.D01.001013",9377635,"","MOS.D01.001013","National Ecological Observatory Network, United States",NA,"BOLD:AAC1222",20,"Arthropoda",82,"Insecta",127,"Diptera",1730,"Culicidae",2142,"Culicinae",6438,"Aedes",14141,"Aedes cinereus",NA,NA,"D. S. Goldhammer","","Meigen, 1818",NA,"Vouchered:Registered Collection","leg",NA,"National Ecological Observatory Network, United States",NA,…
696,"MOSN3953-19","MOS.D05.000116",10354492,"","MOS.D05.000116","National Ecological Observatory Network, United States",NA,"BOLD:AAC1222",20,"Arthropoda",82,"Insecta",127,"Diptera",1730,"Culicidae",2142,"Culicinae",6438,"Aedes",14141,"Aedes cinereus",NA,NA,"NEON Technician","morphological","Meigen, 1818",NA,"Vouchered:Registered Collection","leg",NA,"National Ecological Observatory Network, Unit…
697,"MOSN4566-20","MOS.D05.000712",12072640,"","MOS.D05.000712","NEON Biorepository at Arizona State University",NA,"BOLD:AAC1222",20,"Arthropoda",82,"Insecta",127,"Diptera",1730,"Culicidae",2142,"Culicinae",6438,"Aedes",14141,"Aedes cinereus",NA,NA,"NEON Technician","morphological","Meigen, 1818",NA,"Vouchered:Registered Collection","leg",NA,"National Ecological Observatory Network, United State…
698,"MOSN4567-20","MOS.D05.000714",12072641,"","MOS.D05.000714","NEON Biorepository at Arizona State University",NA,"BOLD:AAC1222",20,"Arthropoda",82,"Insecta",127,"Diptera",1730,"Culicidae",2142,"Culicinae",6438,"Aedes",14141,"Aedes cinereus",NA,NA,"NEON Technician","morphological","Meigen, 1818",NA,"Vouchered:Registered Collection","leg",NA,"National Ecological Observatory Network, United State…
699,"MOSN5114-20","MOS.D09.000369",12073188,"","MOS.D09.000369","NEON Biorepository at Arizona State University",NA,"BOLD:AAC1222",20,"Arthropoda",82,"Insecta",127,"Diptera",1730,"Culicidae",2142,"Culicinae",6438,"Aedes",14141,"Aedes cinereus",NA,NA,"NEON Technician","morphological","Meigen, 1818",NA,"Vouchered:Registered Collection","leg",NA,"National Ecological Observatory Network, United State…
700,"MOSN7656-21","MOS.D19.000952",13196630,"","MOS.D19.000952","NEON Biorepository at Arizona State University",NA,"BOLD:AAP8896",20,"Arthropoda",82,"Insecta",127,"Diptera",1730,"Culicidae",2142,"Culicinae",6438,"Aedes",14141,"Aedes cinereus",NA,NA,"NEON Technician","morphological","Meigen, 1818",NA,"Vouchered:Registered Collection","leg",NA,"National Ecological Observatory Network, United State…
701,"MOSN7760-21","MOS.D19.001073",13196734,"","MOS.D19.001073","NEON Biorepository at Arizona State University",NA,"BOLD:AAP8896",20,"Arthropoda",82,"Insecta",127,"Diptera",1730,"Culicidae",2142,"Culicinae",6438,"Aedes",14141,"Aedes cinereus",NA,NA,"NEON Technician","morphological","Meigen, 1818",NA,"Vouchered:Registered Collection","leg",NA,"National Ecological Observatory Network, United State…
702,"MOSN7803-22","MOS.D01.001720",15253490,"","MOS.D01.001720","National Ecological Observatory Network, United States",NA,"BOLD:AAC1222",20,"Arthropoda",82,"Insecta",127,"Diptera",1730,"Culicidae",2142,"Culicinae",6438,"Aedes",14141,"Aedes cinereus",NA,NA,"NEON Technician","morphological","Meigen, 1818",NA,"","leg",NA,"National Ecological Observatory Network, United States",NA,NA,"1630499340","…
703,"MOSN856-18","MOS.D05.000351",9505837,"","MOS.D05.000351","NEON Biorepository at Arizona State University",NA,"BOLD:AAC1222",20,"Arthropoda",82,"Insecta",127,"Diptera",1730,"Culicidae",2142,"Culicinae",6438,"Aedes",14141,"Aedes cinereus",NA,NA,"NEON Technician","morphological","Meigen, 1818",NA,"Vouchered:Registered Collection","leg",NA,"National Ecological Observatory Network, United States"…
704,"MOSN9260-22","MOS.D12.000136",15255904,"","MOS.D12.000136","National Ecological Observatory Network, United States",NA,"",20,"Arthropoda",82,"Insecta",127,"Diptera",1730,"Culicidae",2142,"Culicinae",6438,"Aedes",14141,"Aedes cinereus",NA,NA,"NEON Technician","morphological","Meigen, 1818",NA,"","leg",NA,"National Ecological Observatory Network, United States",NA,NA,"1624456020","Collection D…
705,"MOSN9656-22","MOS.D19.001317",15256801,"","MOS.D19.001317","National Ecological Observatory Network, United States",NA,"BOLD:AAP8896",20,"Arthropoda",82,"Insecta",127,"Diptera",1730,"Culicidae",2142,"Culicinae",6438,"Aedes",14141,"Aedes cinereus",NA,NA,"NEON Technician","morphological","Meigen, 1818",NA,"","leg",NA,"National Ecological Observatory Network, United States",NA,NA,"1627575420","…
706,"MSQ024-04","JE024",37640,"","","",NA,"BOLD:AAC1222",20,"Arthropoda",82,"Insecta",127,"Diptera",1730,"Culicidae",2142,"Culicinae",6438,"Aedes",14141,"Aedes cinereus",NA,NA,"","","Meigen, 1818",NA,"","",NA,"Jim Edsall",NA,NA,NA,"","","","","","","",NA,"","","",NA,NA,"",NA,NA,NA,NA,NA,"Canada","New Brunswick","St. John Co., Grand Bay","","","20308","http://www.boldsystems.org/pics/MSQ/IMG_7533.…
707,"RRINV3761-15","BIOUG24039-E08",6275996,"BIOUG24039-E08","L#15RARE-0220","Centre for Biodiversity Genomics",NA,"BOLD:AAC1222",20,"Arthropoda",82,"Insecta",127,"Diptera",1730,"Culicidae",2142,"Culicinae",6438,"Aedes",14141,"Aedes cinereus",NA,NA,"Angela Telfer","BIN Taxonomy Match","Meigen, 1818",NA,"Vouchered:Registered Collection","Whole Voucher",NA,"BIO Collections Staff",NA,NA,NA,"5 min sw…
708,"SSBAE5721-13","BIOUG06330-F09",3390144,"BIOUG06330-F09","L#12BIOBUS-1239","Centre for Biodiversity Genomics",NA,"BOLD:AAC1222",20,"Arthropoda",82,"Insecta",127,"Diptera",1730,"Culicidae",2142,"Culicinae",6438,"Aedes",14141,"Aedes cinereus",NA,NA,"","BIN Taxonomy Match","Meigen, 1818",NA,"Vouchered:Registered Collection","Whole Voucher",NA,"BIOBus 2012",NA,NA,NA,"standard 5 min sweeping (2), …
709,"SSEIA4732-13","BIOUG05097-G10",3155407,"BIOUG05097-G10","L#12BIOBUS-0823","Centre for Biodiversity Genomics",NA,"BOLD:AAC1222",20,"Arthropoda",82,"Insecta",127,"Diptera",1730,"Culicidae",2142,"Culicinae",6438,"Aedes",14141,"Aedes cinereus",NA,NA,"","BIN Taxonomy Match","Meigen, 1818",NA,"Vouchered:Registered Collection","Whole Voucher",NA,"BIOBus 2012",NA,NA,NA,"standard 5 min sweeping (2)|o…
710,"SSJAE1206-13","BIOUG08082-A11",3769076,"BIOUG08082-A11","L#12BIOBUS-1113","Centre for Biodiversity Genomics",NA,"BOLD:AAC1222",20,"Arthropoda",82,"Insecta",127,"Diptera",1730,"Culicidae",2142,"Culicinae",6438,"Aedes",14141,"Aedes cinereus",NA,NA,"","BIN Taxonomy Match","Meigen, 1818",NA,"Vouchered:Registered Collection","Whole Voucher",NA,"BIOBus 2012",NA,NA,NA,"2 malaise traps|mostly cloudy…
711,"SSJAE1508-13","BIOUG08087-C04",3769378,"BIOUG08087-C04","L#12BIOBUS-1113","Centre for Biodiversity Genomics",NA,"BOLD:AAC1222",20,"Arthropoda",82,"Insecta",127,"Diptera",1730,"Culicidae",2142,"Culicinae",6438,"Aedes",14141,"Aedes cinereus",NA,NA,"","BIN Taxonomy Match","Meigen, 1818",NA,"Vouchered:Registered Collection","Whole Voucher",NA,"BIOBus 2012",NA,NA,NA,"2 malaise traps|mostly cloudy…
712,"SSJAE3597-13","BIOUG08201-G09",3905205,"BIOUG08201-G09","L#12BIOBUS-1115","Centre for Biodiversity Genomics",NA,"BOLD:AAC1222",20,"Arthropoda",82,"Insecta",127,"Diptera",1730,"Culicidae",2142,"Culicinae",6438,"Aedes",14141,"Aedes cinereus",NA,NA,"","BIN Taxonomy Match","Meigen, 1818",NA,"Vouchered:Registered Collection","Whole Voucher",NA,"BIOBus 2012",NA,NA,NA,"10 pan traps|mostly cloudy|29…
713,"SSJAE4637-13","BIOUG08303-G08",3931391,"BIOUG08303-G08","L#12BIOBUS-1115","Centre for Biodiversity Genomics",NA,"BOLD:AAC1222",20,"Arthropoda",82,"Insecta",127,"Diptera",1730,"Culicidae",2142,"Culicinae",6438,"Aedes",14141,"Aedes cinereus",NA,NA,"","BIN Taxonomy Match","Meigen, 1818",NA,"Vouchered:Registered Collection","Whole Voucher",NA,"BIOBus 2012",NA,NA,NA,"10 pan traps|mostly cloudy|29…
714,"SSJAE8170-13","BIOUG08793-F06",3982600,"BIOUG08793-F06","L#12BIOBUS-1054","Centre for Biodiversity Genomics",NA,"BOLD:AAC1222",20,"Arthropoda",82,"Insecta",127,"Diptera",1730,"Culicidae",2142,"Culicinae",6438,"Aedes",14141,"Aedes cinereus",NA,NA,"","BIN Taxonomy Match","Meigen, 1818",NA,"Vouchered:Registered Collection","Whole Voucher",NA,"BIOBus 2012",NA,NA,NA,"standard 5 min sweeping (1)|o…
715,"SSJAE9197-13","BIOUG08861-D12",3983627,"BIOUG08861-D12","L#12BIOBUS-1126","Centre for Biodiversity Genomics",NA,"BOLD:AAC1222",20,"Arthropoda",82,"Insecta",127,"Diptera",1730,"Culicidae",2142,"Culicinae",6438,"Aedes",14141,"Aedes cinereus",NA,NA,"","BIN Taxonomy Match","Meigen, 1818",NA,"Vouchered:Registered Collection","Whole Voucher",NA,"BIOBus 2012",NA,NA,NA,"standard 5 min sweeping (2)|o…
716,"SSJAF9416-13","BIOUG09627-A11",4087534,"BIOUG09627-A11","L#12BIOBUS-1030","Centre for Biodiversity Genomics",NA,"BOLD:AAC1222",20,"Arthropoda",82,"Insecta",127,"Diptera",1730,"Culicidae",2142,"Culicinae",6438,"Aedes",14141,"Aedes cinereus",NA,NA,"","BIN Taxonomy Match","Meigen, 1818",NA,"Vouchered:Registered Collection","Whole Voucher",NA,"BIOBus 2012",NA,NA,NA,"standard 5 min sweeping (1)|m…
717,"SSJAF9550-13","BIOUG09628-E02",4087668,"BIOUG09628-E02","L#12BIOBUS-1090","Centre for Biodiversity Genomics",NA,"BOLD:AAC1222",20,"Arthropoda",82,"Insecta",127,"Diptera",1730,"Culicidae",2142,"Culicinae",6438,"Aedes",14141,"Aedes cinereus",NA,NA,"","BIN Taxonomy Match","Meigen, 1818",NA,"Vouchered:Registered Collection","Whole Voucher",NA,"BIOBus 2012",NA,NA,NA,"standard 5 min sweeping (2)|m…
718,"SSJAF9842-13","BIOUG09682-B03",4087960,"BIOUG09682-B03","L#12BIOBUS-1090","Centre for Biodiversity Genomics",NA,"BOLD:AAC1222",20,"Arthropoda",82,"Insecta",127,"Diptera",1730,"Culicidae",2142,"Culicinae",6438,"Aedes",14141,"Aedes cinereus",NA,NA,"","BIN Taxonomy Match","Meigen, 1818",NA,"Vouchered:Registered Collection","Whole Voucher",NA,"BIOBus 2012",NA,NA,NA,"standard 5 min sweeping (2)|m…
719,"SSJAF9865-13","BIOUG09682-D02",4087983,"BIOUG09682-D02","L#12BIOBUS-1090","Centre for Biodiversity Genomics",NA,"BOLD:AAC1222",20,"Arthropoda",82,"Insecta",127,"Diptera",1730,"Culicidae",2142,"Culicinae",6438,"Aedes",14141,"Aedes cinereus",NA,NA,"","BIN Taxonomy Match","Meigen, 1818",NA,"Vouchered:Registered Collection","Whole Voucher",NA,"BIOBus 2012",NA,NA,NA,"standard 5 min sweeping (2)|m…
720,"SSKJC1073-15","BIOUG17656-C12",5473857,"BIOUG17656-C12","L#13BIOBUS-0380","Centre for Biodiversity Genomics",NA,"BOLD:AAC1222",20,"Arthropoda",82,"Insecta",127,"Diptera",1730,"Culicidae",2142,"Culicinae",6438,"Aedes",14141,"Aedes cinereus",NA,NA,"Angela Telfer","BIN Taxonomy Match","Meigen, 1818",NA,"Vouchered:Registered Collection","Whole Voucher",NA,"BIObus 2013",NA,NA,NA,"2 malaise traps|…
721,"SSKNA092-15","BIOUG23298-C11",6141601,"BIOUG23298-C11","L#14BIOBUS-0454","Centre for Biodiversity Genomics",NA,"BOLD:AAC1222",20,"Arthropoda",82,"Insecta",127,"Diptera",1730,"Culicidae",2142,"Culicinae",6438,"Aedes",14141,"Aedes cinereus",NA,NA,"Kate Perez","","Meigen, 1818",NA,"Vouchered:Registered Collection","Whole Voucher",NA,"BIObus 2014",NA,NA,NA,"5 min sweep x4 collectors (1)|cool and…
722,"SSKNA1626-15","BIOUG23452-E05",6203619,"BIOUG23452-E05","L#14BIOBUS-0498","Centre for Biodiversity Genomics",NA,"BOLD:AAC1222",20,"Arthropoda",82,"Insecta",127,"Diptera",1730,"Culicidae",2142,"Culicinae",6438,"Aedes",14141,"Aedes cinereus",NA,NA,"Kate Perez","","Meigen, 1818",NA,"Vouchered:Registered Collection","Whole Voucher",NA,"BIObus 2014",NA,NA,NA,"5 min sweep x4 collectors (3)|warm an…
723,"SSKNA291-15","BIOUG23300-D08",6141800,"BIOUG23300-D08","L#14BIOBUS-0454","Centre for Biodiversity Genomics",NA,"BOLD:AAC1222",20,"Arthropoda",82,"Insecta",127,"Diptera",1730,"Culicidae",2142,"Culicinae",6438,"Aedes",14141,"Aedes cinereus",NA,NA,"Kate Perez","","Meigen, 1818",NA,"Vouchered:Registered Collection","Whole Voucher",NA,"BIObus 2014",NA,NA,NA,"5 min sweep x4 collectors (1)|cool and…
724,"SSKNA434-15","BIOUG23302-C12",6141943,"BIOUG23302-C12","L#14BIOBUS-0454","Centre for Biodiversity Genomics",NA,"BOLD:AAC1222",20,"Arthropoda",82,"Insecta",127,"Diptera",1730,"Culicidae",2142,"Culicinae",6438,"Aedes",14141,"Aedes cinereus",NA,NA,"Kate Perez","","Meigen, 1818",NA,"Vouchered:Registered Collection","Whole Voucher",NA,"BIObus 2014",NA,NA,NA,"5 min sweep x4 collectors (1)|cool and…
725,"SSKNA804-15","BIOUG23305-E11",6195537,"BIOUG23305-E11","L#14BIOBUS-0475","Centre for Biodiversity Genomics",NA,"BOLD:AAC1222",20,"Arthropoda",82,"Insecta",127,"Diptera",1730,"Culicidae",2142,"Culicinae",6438,"Aedes",14141,"Aedes cinereus",NA,NA,"Kate Perez","","Meigen, 1818",NA,"Vouchered:Registered Collection","Tissue",NA,"BIObus 2014",NA,NA,NA,"5 min sweep x4 collectors (2)|cloudy and cool…
726,"SSKNA953-15","BIOUG23307-G07",6195686,"BIOUG23307-G07","L#14BIOBUS-0475","Centre for Biodiversity Genomics",NA,"BOLD:AAC1222",20,"Arthropoda",82,"Insecta",127,"Diptera",1730,"Culicidae",2142,"Culicinae",6438,"Aedes",14141,"Aedes cinereus",NA,NA,"Kate Perez","","Meigen, 1818",NA,"Vouchered:Registered Collection","Whole Voucher",NA,"BIObus 2014",NA,NA,NA,"5 min sweep x4 collectors (2)|cloudy a…
727,"SSPAB8956-13","BIOUG06748-F11",3466067,"BIOUG06748-F11","L#12BIOBUS-0856","Centre for Biodiversity Genomics",NA,"BOLD:AAC1222",20,"Arthropoda",82,"Insecta",127,"Diptera",1730,"Culicidae",2142,"Culicinae",6438,"Aedes",14141,"Aedes cinereus",NA,NA,"","BIN Taxonomy Match","Meigen, 1818",NA,"Vouchered:Registered Collection","Whole Voucher",NA,"BIOBus 2012",NA,NA,NA,"5 minute sweep x 4 collectors…
728,"GBDP49604-19","LC054343",9942796,NA,"LC054343","Mined from GenBank, NCBI",NA,"BOLD:ACN8891",20,"Arthropoda",82,"Insecta",127,"Diptera",1730,"Culicidae",2142,"Culicinae",6438,"Aedes",169689,"Aedes esoensis",NA,NA,NA,NA,"Yamada, 1921",NA,NA,NA,NA,NA,NA,NA,NA,"",NA,NA,NA,NA,NA,NA,NA,NA,NA,"",43.0029,141.723,NA,NA,NA,NA,NA,NA,"Japan","",NA,NA,NA,NA,NA,NA,NA,NA,NA,NA,NA,NA,10978400,"COI-5P","LC05…
729,"GBMIN56834-17","LC054344",8396449,NA,"","Mined from GenBank, NCBI",NA,"BOLD:ACN8891",20,"Arthropoda",82,"Insecta",127,"Diptera",1730,"Culicidae",2142,"Culicinae",6438,"Aedes",169689,"Aedes esoensis",NA,NA,NA,NA,"Yamada, 1921",NA,NA,NA,NA,NA,NA,NA,NA,"Country data added by CBG collection curation - Aug 2020",NA,NA,NA,NA,NA,NA,NA,NA,NA,"",40.579,140.132,NA,NA,NA,NA,NA,NA,"Japan","Aomori",NA,NA…
730,"GBMIN56835-17","LC054345",8396450,NA,"","Mined from GenBank, NCBI",NA,"BOLD:ACN8891",20,"Arthropoda",82,"Insecta",127,"Diptera",1730,"Culicidae",2142,"Culicinae",6438,"Aedes",169689,"Aedes esoensis",NA,NA,NA,NA,"Yamada, 1921",NA,NA,NA,NA,NA,NA,NA,NA,"Country data added by CBG collection curation - Aug 2020",NA,NA,NA,NA,NA,NA,NA,NA,NA,"",40.619,140.304,NA,NA,NA,NA,NA,NA,"Japan","Aomori",NA,NA…
731,"GBMIN56836-17","LC144861",8396451,NA,"","Mined from GenBank, NCBI",NA,"BOLD:ACN8891",20,"Arthropoda",82,"Insecta",127,"Diptera",1730,"Culicidae",2142,"Culicinae",6438,"Aedes",169689,"Aedes esoensis",NA,NA,NA,NA,"Yamada, 1921",NA,NA,NA,NA,NA,NA,NA,NA,"Country data added by CBG collection curation - Aug 2020",NA,NA,NA,NA,NA,NA,NA,NA,NA,"",40.852,140.531,NA,NA,NA,NA,NA,NA,"Japan","Aomori",NA,NA…
732,"GBMIN56837-17","LC054346",8396452,NA,"","Mined from GenBank, NCBI",NA,"BOLD:ACN8891",20,"Arthropoda",82,"Insecta",127,"Diptera",1730,"Culicidae",2142,"Culicinae",6438,"Aedes",169689,"Aedes esoensis",NA,NA,NA,NA,"Yamada, 1921",NA,NA,NA,NA,NA,NA,NA,NA,"Country data added by CBG collection curation - Aug 2020",NA,NA,NA,NA,NA,NA,NA,NA,NA,"",40.852,140.531,NA,NA,NA,NA,NA,NA,"Japan","Aomori",NA,NA…
733,"GBMIN56838-17","LC144862",8396453,NA,"","Mined from GenBank, NCBI",NA,"BOLD:ACN8891",20,"Arthropoda",82,"Insecta",127,"Diptera",1730,"Culicidae",2142,"Culicinae",6438,"Aedes",169689,"Aedes esoensis",NA,NA,NA,NA,"Yamada, 1921",NA,NA,NA,NA,NA,NA,NA,NA,"Country data added by CBG collection curation - Aug 2020",NA,NA,NA,NA,NA,NA,NA,NA,NA,"",40.852,140.531,NA,NA,NA,NA,NA,NA,"Japan","Aomori",NA,NA…
734,"GBMIN56839-17","LC144864",8396454,NA,"","Mined from GenBank, NCBI",NA,"BOLD:ACN8891",20,"Arthropoda",82,"Insecta",127,"Diptera",1730,"Culicidae",2142,"Culicinae",6438,"Aedes",169689,"Aedes esoensis",NA,NA,NA,NA,"Yamada, 1921",NA,NA,NA,NA,NA,NA,NA,NA,"Country data added by CBG collection curation - Aug 2020",NA,NA,NA,NA,NA,NA,NA,NA,NA,"",40.852,140.531,NA,NA,NA,NA,NA,NA,"Japan","Aomori",NA,NA…
735,"GBMIN56840-17","LC144863",8396455,NA,"","Mined from GenBank, NCBI",NA,"BOLD:ACN8891",20,"Arthropoda",82,"Insecta",127,"Diptera",1730,"Culicidae",2142,"Culicinae",6438,"Aedes",169689,"Aedes esoensis",NA,NA,NA,NA,"Yamada, 1921",NA,NA,NA,NA,NA,NA,NA,NA,"Country data added by CBG collection curation - Aug 2020",NA,NA,NA,NA,NA,NA,NA,NA,NA,"",40.852,140.531,NA,NA,NA,NA,NA,NA,"Japan","Aomori",NA,NA…
736,"GBMIN56841-17","LC054340",8396456,NA,"","Mined from GenBank, NCBI",NA,"BOLD:ACN8891",20,"Arthropoda",82,"Insecta",127,"Diptera",1730,"Culicidae",2142,"Culicinae",6438,"Aedes",169689,"Aedes esoensis",NA,NA,NA,NA,"Yamada, 1921",NA,NA,NA,NA,NA,NA,NA,NA,"Country data added by CBG collection curation - Aug 2020",NA,NA,NA,NA,NA,NA,NA,NA,NA,"",40.865,140.291,NA,NA,NA,NA,NA,NA,"Japan","Aomori",NA,NA…
737,"GBMIN56842-17","LC054339",8396457,NA,"","Mined from GenBank, NCBI",NA,"BOLD:ACN8891",20,"Arthropoda",82,"Insecta",127,"Diptera",1730,"Culicidae",2142,"Culicinae",6438,"Aedes",169689,"Aedes esoensis",NA,NA,NA,NA,"Yamada, 1921",NA,NA,NA,NA,NA,NA,NA,NA,"Country data added by CBG collection curation - Aug 2020",NA,NA,NA,NA,NA,NA,NA,NA,NA,"",40.873,140.318,NA,NA,NA,NA,NA,NA,"Japan","Aomori",NA,NA…
738,"GBMIN56843-17","LC054342",8396458,NA,"","Mined from GenBank, NCBI",NA,"BOLD:ACN8891",20,"Arthropoda",82,"Insecta",127,"Diptera",1730,"Culicidae",2142,"Culicinae",6438,"Aedes",169689,"Aedes esoensis",NA,NA,NA,NA,"Yamada, 1921",NA,NA,NA,NA,NA,NA,NA,NA,"Country data added by CBG collection curation - Aug 2020",NA,NA,NA,NA,NA,NA,NA,NA,NA,"",42.7,141.833,NA,NA,NA,NA,NA,NA,"Japan","Hokkaido-chiho"…
739,"GBMIN56844-17","LC054341",8396459,NA,"","Mined from GenBank, NCBI",NA,"BOLD:ACN8891",20,"Arthropoda",82,"Insecta",127,"Diptera",1730,"Culicidae",2142,"Culicinae",6438,"Aedes",169689,"Aedes esoensis",NA,NA,NA,NA,"Yamada, 1921",NA,NA,NA,NA,NA,NA,NA,NA,"Country data added by CBG collection curation - Aug 2020",NA,NA,NA,NA,NA,NA,NA,NA,NA,"",43.406,141.585,NA,NA,NA,NA,NA,NA,"Japan","Hokkaido-chih…
740,"GBDP14522-13","KC855598",3660498,"KC855598","KC855598","Mined from GenBank, NCBI",NA,"",20,"Arthropoda",82,"Insecta",127,"Diptera",1730,"Culicidae",2142,"Culicinae",6438,"Aedes",670292,"Aedes rossicus",NA,NA,NA,NA,NA,NA,NA,NA,NA,NA,NA,NA,NA,NA,NA,NA,NA,NA,NA,NA,NA,NA,NA,NA,NA,NA,NA,NA,NA,NA,NA,NA,"Russia","Tomskaya Oblast","Takhtamyshevo,Tomsk region",NA,NA,NA,NA,NA,NA,NA,NA,NA,NA,NA,5487154…
741,"GBDP48186-19","KP942733",9941378,"","KP942733","Mined from GenBank, NCBI",NA,"BOLD:AAP8897",20,"Arthropoda",82,"Insecta",127,"Diptera",1730,"Culicidae",2142,"Culicinae",6438,"Aedes",670292,"Aedes rossicus",NA,NA,NA,NA,NA,NA,NA,NA,NA,NA,NA,NA,NA,NA,NA,NA,NA,NA,NA,NA,NA,NA,NA,NA,60.3,16.07,NA,NA,NA,NA,NA,NA,"Sweden","","",NA,NA,NA,NA,NA,NA,NA,NA,NA,NA,NA,10976558,"COI-5P","KP942733","AGTATATTA…
742,"GBMIN56915-17","KP942724",8396530,"","","Mined from GenBank, NCBI",NA,"BOLD:AAP8897",20,"Arthropoda",82,"Insecta",127,"Diptera",1730,"Culicidae",2142,"Culicinae",6438,"Aedes",670292,"Aedes rossicus",NA,NA,NA,NA,NA,NA,NA,NA,NA,NA,NA,NA,NA,NA,NA,NA,NA,NA,NA,NA,NA,NA,NA,NA,60.07,16.6,NA,NA,NA,NA,NA,NA,"Sweden","","",NA,NA,NA,NA,NA,NA,NA,NA,NA,NA,NA,9689766,"COI-5P","KP942724","GGAGTTTGATCAGGAAT…
743,"GBMIN56916-17","KP942732",8396531,"","","Mined from GenBank, NCBI",NA,"BOLD:AAP8897",20,"Arthropoda",82,"Insecta",127,"Diptera",1730,"Culicidae",2142,"Culicinae",6438,"Aedes",670292,"Aedes rossicus",NA,NA,NA,NA,NA,NA,NA,NA,NA,NA,NA,NA,NA,NA,NA,NA,NA,NA,NA,NA,NA,NA,NA,NA,60.3,16.07,NA,NA,NA,NA,NA,NA,"Sweden","","",NA,NA,NA,NA,NA,NA,NA,NA,NA,NA,NA,9689767,"COI-5P","KP942732","ATGACCAAATTTATAAT…
744,"GBMIN56917-17","KP942723",8396532,"","","Mined from GenBank, NCBI",NA,"BOLD:AAP8897",20,"Arthropoda",82,"Insecta",127,"Diptera",1730,"Culicidae",2142,"Culicinae",6438,"Aedes",670292,"Aedes rossicus",NA,NA,NA,NA,NA,NA,NA,NA,NA,NA,NA,NA,NA,NA,NA,NA,NA,NA,NA,NA,NA,NA,NA,NA,65.4,21.75,NA,NA,NA,NA,NA,NA,"Sweden","","",NA,NA,NA,NA,NA,NA,NA,NA,NA,NA,NA,9689765,"COI-5P","KP942723","AACACTATATTTTATTT…
745,"GBMIN56993-17","LC054409",8396608,NA,NA,"Mined from GenBank, NCBI",NA,"BOLD:AAP8896",20,"Arthropoda",82,"Insecta",127,"Diptera",1730,"Culicidae",2142,"Culicinae",6438,"Aedes",788805,"Aedes yamadai",NA,NA,NA,NA,NA,NA,NA,NA,NA,NA,NA,NA,NA,"Country data added by CBG collection curation - Aug 2020",NA,NA,NA,NA,NA,NA,NA,NA,NA,NA,40.861,140.482,NA,NA,NA,NA,NA,NA,"Japan","Aomori",NA,NA,NA,NA,NA,NA,…
746,"GBMIN56994-17","LC054410",8396609,NA,NA,"Mined from GenBank, NCBI",NA,"BOLD:AAP8896",20,"Arthropoda",82,"Insecta",127,"Diptera",1730,"Culicidae",2142,"Culicinae",6438,"Aedes",788805,"Aedes yamadai",NA,NA,NA,NA,NA,NA,NA,NA,NA,NA,NA,NA,NA,"Country data added by CBG collection curation - Aug 2020",NA,NA,NA,NA,NA,NA,NA,NA,NA,NA,40.861,140.482,NA,NA,NA,NA,NA,NA,"Japan","Aomori",NA,NA,NA,NA,NA,NA,…
747,"GBMIN56995-17","LC054412",8396610,NA,NA,"Mined from GenBank, NCBI",NA,"BOLD:AAP8896",20,"Arthropoda",82,"Insecta",127,"Diptera",1730,"Culicidae",2142,"Culicinae",6438,"Aedes",788805,"Aedes yamadai",NA,NA,NA,NA,NA,NA,NA,NA,NA,NA,NA,NA,NA,"Country data added by CBG collection curation - Aug 2020",NA,NA,NA,NA,NA,NA,NA,NA,NA,NA,42.632,141.775,NA,NA,NA,NA,NA,NA,"Japan","Hokkaido-chiho",NA,NA,NA,N…
748,"GBMIN56996-17","LC054414",8396611,NA,NA,"Mined from GenBank, NCBI",NA,"BOLD:AAP8896",20,"Arthropoda",82,"Insecta",127,"Diptera",1730,"Culicidae",2142,"Culicinae",6438,"Aedes",788805,"Aedes yamadai",NA,NA,NA,NA,NA,NA,NA,NA,NA,NA,NA,NA,NA,"Country data added by CBG collection curation - Aug 2020",NA,NA,NA,NA,NA,NA,NA,NA,NA,NA,43.225,141.357,NA,NA,NA,NA,NA,NA,"Japan","Hokkaido-chiho",NA,NA,NA,N…
749,"GBMIN56997-17","LC054411",8396612,NA,NA,"Mined from GenBank, NCBI",NA,"BOLD:AAP8896",20,"Arthropoda",82,"Insecta",127,"Diptera",1730,"Culicidae",2142,"Culicinae",6438,"Aedes",788805,"Aedes yamadai",NA,NA,NA,NA,NA,NA,NA,NA,NA,NA,NA,NA,NA,"Country data added by CBG collection curation - Aug 2020",NA,NA,NA,NA,NA,NA,NA,NA,NA,NA,43.225,141.356,NA,NA,NA,NA,NA,NA,"Japan","Hokkaido-chiho",NA,NA,NA,N…
750,"GBMIN56998-17","LC054413",8396613,NA,NA,"Mined from GenBank, NCBI",NA,"BOLD:AAP8896",20,"Arthropoda",82,"Insecta",127,"Diptera",1730,"Culicidae",2142,"Culicinae",6438,"Aedes",788805,"Aedes yamadai",NA,NA,NA,NA,NA,NA,NA,NA,NA,NA,NA,NA,NA,"Country data added by CBG collection curation - Aug 2020",NA,NA,NA,NA,NA,NA,NA,NA,NA,NA,43.225,141.355,NA,NA,NA,NA,NA,NA,"Japan","Hokkaido-chiho",NA,NA,NA,N…
751,"GBMIN56999-17","LC054408",8396614,NA,NA,"Mined from GenBank, NCBI",NA,"BOLD:AAP8896",20,"Arthropoda",82,"Insecta",127,"Diptera",1730,"Culicidae",2142,"Culicinae",6438,"Aedes",788805,"Aedes yamadai",NA,NA,NA,NA,NA,NA,NA,NA,NA,NA,NA,NA,NA,"Country data added by CBG collection curation - Aug 2020",NA,NA,NA,NA,NA,NA,NA,NA,NA,NA,43.225,141.355,NA,NA,NA,NA,NA,NA,"Japan","Hokkaido-chiho",NA,NA,NA,N…
752,"GBMNA44489-19","MK300225",10771963,"","MK300225","Mined from GenBank, NCBI",NA,"BOLD:ACG9474",20,"Arthropoda",82,"Insecta",127,"Diptera",1730,"Culicidae",2142,"Culicinae",6438,"Aedes",921627,"Aedes cumminsii",NA,NA,NA,NA,NA,NA,NA,NA,NA,NA,NA,NA,NA,NA,NA,NA,NA,NA,NA,NA,NA,NA,NA,NA,NA,NA,NA,NA,NA,NA,NA,NA,"Kenya",NA,NA,NA,NA,NA,NA,NA,NA,NA,NA,NA,NA,NA,12291024,"COI-5P","MK300225","GGTCAACAAATC…
753,"GBMNC9309-20","MN552300",12388170,"","MN552300","Mined from GenBank, NCBI",NA,"BOLD:AEG3885",20,"Arthropoda",82,"Insecta",127,"Diptera",1730,"Culicidae",2142,"Culicinae",6438,"Aedes",921627,"Aedes cumminsii",NA,NA,NA,NA,NA,NA,NA,NA,NA,NA,NA,NA,NA,NA,NA,NA,NA,NA,NA,NA,NA,NA,NA,NA,NA,NA,NA,NA,NA,NA,NA,NA,"Guinea",NA,NA,NA,NA,NA,NA,NA,NA,NA,NA,NA,NA,NA,13755104,"COI-5P","MN552300","AACTTTATATTT…
754,"GBMND91566-21","MT877614",13735654,"KZN56_2","MT877614","Mined from GenBank, NCBI",NA,"BOLD:ABA0506",20,"Arthropoda",82,"Insecta",127,"Diptera",1730,"Culicidae",2142,"Culicinae",6438,"Aedes",921627,"Aedes cumminsii",NA,NA,NA,NA,NA,NA,NA,NA,NA,NA,NA,NA,NA,NA,NA,NA,NA,NA,NA,NA,NA,NA,NA,NA,NA,NA,NA,NA,NA,NA,NA,NA,"South Africa",NA,NA,NA,NA,NA,NA,NA,NA,NA,NA,NA,NA,NA,14746399,"COI-5P","MT877614"…
755,"GBMND91567-21","MT877615",13735655,"KZN56_3","MT877615","Mined from GenBank, NCBI",NA,"BOLD:ABA0506",20,"Arthropoda",82,"Insecta",127,"Diptera",1730,"Culicidae",2142,"Culicinae",6438,"Aedes",921627,"Aedes cumminsii",NA,NA,NA,NA,NA,NA,NA,NA,NA,NA,NA,NA,NA,NA,NA,NA,NA,NA,NA,NA,NA,NA,NA,NA,NA,NA,NA,NA,NA,NA,NA,NA,"South Africa",NA,NA,NA,NA,NA,NA,NA,NA,NA,NA,NA,NA,NA,14746400,"COI-5P","MT877615"…
756,"GBMND91568-21","MT877616",13735656,"KZN56_4","MT877616","Mined from GenBank, NCBI",NA,"BOLD:AEK7358",20,"Arthropoda",82,"Insecta",127,"Diptera",1730,"Culicidae",2142,"Culicinae",6438,"Aedes",921627,"Aedes cumminsii",NA,NA,NA,NA,NA,NA,NA,NA,NA,NA,NA,NA,NA,NA,NA,NA,NA,NA,NA,NA,NA,NA,NA,NA,NA,NA,NA,NA,NA,NA,NA,NA,"South Africa",NA,NA,NA,NA,NA,NA,NA,NA,NA,NA,NA,NA,NA,14746401,"COI-5P","MT877616"…
757,"GBMND91569-21","MT877613",13735657,"KZN56_5","MT877613","Mined from GenBank, NCBI",NA,"BOLD:ABA0506",20,"Arthropoda",82,"Insecta",127,"Diptera",1730,"Culicidae",2142,"Culicinae",6438,"Aedes",921627,"Aedes cumminsii",NA,NA,NA,NA,NA,NA,NA,NA,NA,NA,NA,NA,NA,NA,NA,NA,NA,NA,NA,NA,NA,NA,NA,NA,NA,NA,NA,NA,NA,NA,NA,NA,"South Africa",NA,NA,NA,NA,NA,NA,NA,NA,NA,NA,NA,NA,NA,14746398,"COI-5P","MT877613"…
758,"GBMND38662-21","LC473680",12819472,NA,"LC473680","Mined from GenBank, NCBI",NA,"BOLD:ABA1309",20,"Arthropoda",82,"Insecta",127,"Diptera",1730,"Culicidae",2142,"Culicinae",6438,"Aedes",921673,"Aedes dalzieli",NA,NA,NA,NA,NA,NA,NA,NA,NA,NA,NA,NA,NA,NA,NA,NA,NA,NA,NA,NA,NA,NA,NA,NA,-13.1586,33.5525,NA,NA,NA,NA,NA,NA,"Malawi",NA,NA,NA,NA,NA,NA,NA,NA,NA,NA,NA,NA,NA,14134401,"COI-5P","LC473680","A…
759,"GBMND38663-21","LC473676",12819473,NA,"LC473676","Mined from GenBank, NCBI",NA,"BOLD:ABA1309",20,"Arthropoda",82,"Insecta",127,"Diptera",1730,"Culicidae",2142,"Culicinae",6438,"Aedes",921673,"Aedes dalzieli",NA,NA,NA,NA,NA,NA,NA,NA,NA,NA,NA,NA,NA,NA,NA,NA,NA,NA,NA,NA,NA,NA,NA,NA,-13.6861,33.0125,NA,NA,NA,NA,NA,NA,"Malawi",NA,NA,NA,NA,NA,NA,NA,NA,NA,NA,NA,NA,NA,14134397,"COI-5P","LC473676","A…
760,"GBMND38664-21","LC473677",12819474,NA,"LC473677","Mined from GenBank, NCBI",NA,"BOLD:ABA1309",20,"Arthropoda",82,"Insecta",127,"Diptera",1730,"Culicidae",2142,"Culicinae",6438,"Aedes",921673,"Aedes dalzieli",NA,NA,NA,NA,NA,NA,NA,NA,NA,NA,NA,NA,NA,NA,NA,NA,NA,NA,NA,NA,NA,NA,NA,NA,-13.8483,34.5186,NA,NA,NA,NA,NA,NA,"Malawi",NA,NA,NA,NA,NA,NA,NA,NA,NA,NA,NA,NA,NA,14134398,"COI-5P","LC473677","A…
761,"GBMND38665-21","LC473678",12819475,NA,"LC473678","Mined from GenBank, NCBI",NA,"BOLD:ABA1309",20,"Arthropoda",82,"Insecta",127,"Diptera",1730,"Culicidae",2142,"Culicinae",6438,"Aedes",921673,"Aedes dalzieli",NA,NA,NA,NA,NA,NA,NA,NA,NA,NA,NA,NA,NA,NA,NA,NA,NA,NA,NA,NA,NA,NA,NA,NA,-13.9591,34.5933,NA,NA,NA,NA,NA,NA,"Malawi",NA,NA,NA,NA,NA,NA,NA,NA,NA,NA,NA,NA,NA,14134399,"COI-5P","LC473678","A…
762,"GBMND38666-21","LC473679",12819476,NA,"LC473679","Mined from GenBank, NCBI",NA,"BOLD:ABA1309",20,"Arthropoda",82,"Insecta",127,"Diptera",1730,"Culicidae",2142,"Culicinae",6438,"Aedes",921673,"Aedes dalzieli",NA,NA,NA,NA,NA,NA,NA,NA,NA,NA,NA,NA,NA,NA,NA,NA,NA,NA,NA,NA,NA,NA,NA,NA,-15.5386,35.7961,NA,NA,NA,NA,NA,NA,"Malawi",NA,NA,NA,NA,NA,NA,NA,NA,NA,NA,NA,NA,NA,14134400,"COI-5P","LC473679","A…
763,"CULSA039-19","CULSA_L0082",10324424,"CULSA_L0082","","Naturalis Biodiversity Center",NA,"BOLD:ABA1309",20,"Arthropoda",82,"Insecta",127,"Diptera",1730,"Culicidae",2142,"Culicinae",6438,"Aedes",447590,"Aedes dentatus",NA,NA,"M. J. J. Schrama","Morphological","Theobald, 1904",NA,NA,NA,NA,"M.J.J. Schrama",NA,NA,NA,NA,NA,NA,"Adult","","",NA,NA,NA,NA,NA,NA,NA,NA,NA,NA,NA,NA,NA,"South Africa","","…
764,"CULSA048-19","CULSA_L0092",10324433,"CULSA_L0092","","Naturalis Biodiversity Center",NA,"BOLD:ABA1309",20,"Arthropoda",82,"Insecta",127,"Diptera",1730,"Culicidae",2142,"Culicinae",6438,"Aedes",447590,"Aedes dentatus",NA,NA,"M. J. J. Schrama","Morphological","Theobald, 1904",NA,NA,NA,NA,"M.J.J. Schrama",NA,NA,NA,NA,NA,NA,"Adult","","",NA,NA,NA,NA,NA,NA,NA,NA,NA,NA,NA,NA,NA,"South Africa","","…
765,"GBMIN56833-17","KU187015",8396448,"","","Mined from GenBank, NCBI",NA,"BOLD:AAU4191",20,"Arthropoda",82,"Insecta",127,"Diptera",1730,"Culicidae",2142,"Culicinae",6438,"Aedes",447590,"Aedes dentatus",NA,NA,"","","Theobald, 1904",NA,NA,NA,NA,"",NA,NA,NA,NA,NA,NA,"","","",NA,NA,NA,NA,NA,-0.43054,34.2276,NA,NA,NA,NA,NA,NA,"Kenya","","Chamaunga Island",NA,NA,NA,"","",NA,"",NA,"","","",9692705,"CO…
766,"GBMND91570-21","MT877636",13735658,"KZN12G1","MT877636","Mined from GenBank, NCBI",NA,"BOLD:ADX9257",20,"Arthropoda",82,"Insecta",127,"Diptera",1730,"Culicidae",2142,"Culicinae",6438,"Aedes",1073401,"Aedes durbanensis",NA,NA,NA,NA,NA,NA,NA,NA,NA,NA,NA,NA,NA,NA,NA,NA,NA,NA,NA,NA,NA,NA,NA,NA,NA,NA,NA,NA,NA,NA,NA,NA,"South Africa",NA,NA,NA,NA,NA,NA,NA,NA,NA,NA,NA,NA,NA,14746421,"COI-5P","MT8776…
767,"GBMND91571-21","MT877635",13735659,"KZN56B1","MT877635","Mined from GenBank, NCBI",NA,"BOLD:ADX9257",20,"Arthropoda",82,"Insecta",127,"Diptera",1730,"Culicidae",2142,"Culicinae",6438,"Aedes",1073401,"Aedes durbanensis",NA,NA,NA,NA,NA,NA,NA,NA,NA,NA,NA,NA,NA,NA,NA,NA,NA,NA,NA,NA,NA,NA,NA,NA,NA,NA,NA,NA,NA,NA,NA,NA,"South Africa",NA,NA,NA,NA,NA,NA,NA,NA,NA,NA,NA,NA,NA,14746420,"COI-5P","MT8776…
768,"GBMND91572-21","MT877634",13735660,"KZN56B4","MT877634","Mined from GenBank, NCBI",NA,"BOLD:ADX9257",20,"Arthropoda",82,"Insecta",127,"Diptera",1730,"Culicidae",2142,"Culicinae",6438,"Aedes",1073401,"Aedes durbanensis",NA,NA,NA,NA,NA,NA,NA,NA,NA,NA,NA,NA,NA,NA,NA,NA,NA,NA,NA,NA,NA,NA,NA,NA,NA,NA,NA,NA,NA,NA,NA,NA,"South Africa",NA,NA,NA,NA,NA,NA,NA,NA,NA,NA,NA,NA,NA,14746419,"COI-5P","MT8776…
769,"GBMND91573-21","MT877605",13735661,"GAU1","MT877605","Mined from GenBank, NCBI",NA,"BOLD:AEL1610",20,"Arthropoda",82,"Insecta",127,"Diptera",1730,"Culicidae",2142,"Culicinae",6438,"Aedes",1125456,"Aedes eritreae",NA,NA,"","",NA,NA,NA,NA,NA,"",NA,NA,NA,NA,NA,NA,"","","",NA,NA,NA,NA,NA,NA,NA,NA,NA,NA,NA,NA,NA,"South Africa","",NA,NA,NA,NA,"","",NA,"",NA,"","","",14746390,"COI-5P","MT877605","T…
770,"GBMND91574-21","MT877606",13735662,"Vul006a1","MT877606","Mined from GenBank, NCBI",NA,"BOLD:AEL1610",20,"Arthropoda",82,"Insecta",127,"Diptera",1730,"Culicidae",2142,"Culicinae",6438,"Aedes",1125456,"Aedes eritreae",NA,NA,"","",NA,NA,NA,NA,NA,"",NA,NA,NA,NA,NA,NA,"","","",NA,NA,NA,NA,NA,NA,NA,NA,NA,NA,NA,NA,NA,"South Africa","",NA,NA,NA,NA,"","",NA,"",NA,"","","",14746391,"COI-5P","MT877606…
771,"GBMND91575-21","MT877604",13735663,"Vul12o","MT877604","Mined from GenBank, NCBI",NA,"BOLD:AEL1610",20,"Arthropoda",82,"Insecta",127,"Diptera",1730,"Culicidae",2142,"Culicinae",6438,"Aedes",1125456,"Aedes eritreae",NA,NA,"","",NA,NA,NA,NA,NA,"",NA,NA,NA,NA,NA,NA,"","","",NA,NA,NA,NA,NA,NA,NA,NA,NA,NA,NA,NA,NA,"South Africa","",NA,NA,NA,NA,"","",NA,"",NA,"","","",14746389,"COI-5P","MT877604",…
772,"MPSAM057-21","AED22.16",13747941,"","AED22.16","University of the Free State, Department of Zoology and Entomology",NA,"",20,"Arthropoda",82,"Insecta",127,"Diptera",1730,"Culicidae",2142,"Culicinae",6438,"Aedes",1125456,"Aedes eritreae",NA,NA,"Liezl Whitehead","Morphology",NA,NA,NA,NA,NA,"Liezl Whitehead",NA,NA,NA,NA,NA,NA,"Adult","F","S",NA,NA,NA,NA,NA,-29.053,26.214,NA,NA,NA,NA,NA,NA,"Sout…
773,"GBMND91589-21","MT877610",13735677,"Rood10A","MT877610","Mined from GenBank, NCBI",NA,"BOLD:ABA1308",20,"Arthropoda",82,"Insecta",127,"Diptera",1730,"Culicidae",2142,"Culicinae",6438,"Aedes",767704,"Aedes fowleri",NA,NA,"","",NA,NA,NA,"",NA,"",NA,NA,"","",NA,"","","","","",NA,NA,NA,"",NA,NA,NA,NA,NA,NA,NA,NA,"South Africa",NA,"",NA,"",NA,NA,NA,NA,NA,NA,NA,NA,NA,14746395,"COI-5P","MT877610","…
774,"TOMAL002-18","NMNH-2018-023-A06",8693880,"NMNH-2018-023-A06","SB699B","Smithsonian Institution, National Museum of Natural History",NA,"BOLD:ABA1308",20,"Arthropoda",82,"Insecta",127,"Diptera",1730,"Culicidae",2142,"Culicinae",6438,"Aedes",767704,"Aedes fowleri",NA,NA,"Yvonne Linton","",NA,NA,NA,"Head-thorax",NA,"Tovi Lehman",NA,NA,"Overnight","Collection Date Accuracy: Date down, 120",NA,"B…
775,"TOMAL004-18","NMNH-2018-023-A08",8693882,"NMNH-2018-023-A08","SB699D","Smithsonian Institution, National Museum of Natural History",NA,"BOLD:ABA1308",20,"Arthropoda",82,"Insecta",127,"Diptera",1730,"Culicidae",2142,"Culicinae",6438,"Aedes",767704,"Aedes fowleri",NA,NA,"Yvonne Linton","",NA,NA,NA,"Head-thorax",NA,"Tovi Lehman",NA,NA,"Overnight","Collection Date Accuracy: Date down, 120",NA,"B…
776,"TOMAL009-18","NMNH-2018-023-B01",8693887,"NMNH-2018-023-B01","SB691A","Smithsonian Institution, National Museum of Natural History",NA,"BOLD:ABA1308",20,"Arthropoda",82,"Insecta",127,"Diptera",1730,"Culicidae",2142,"Culicinae",6438,"Aedes",767704,"Aedes fowleri",NA,NA,"Yvonne Linton","",NA,NA,NA,"Head-thorax",NA,"Tovi Lehman",NA,NA,"Overnight","Collection Date Accuracy: Date down, 160",NA,"B…
777,"TOMAL010-18","NMNH-2018-023-B02",8693888,"NMNH-2018-023-B02","SB691B","Smithsonian Institution, National Museum of Natural History",NA,"BOLD:ABA1308",20,"Arthropoda",82,"Insecta",127,"Diptera",1730,"Culicidae",2142,"Culicinae",6438,"Aedes",767704,"Aedes fowleri",NA,NA,"Yvonne Linton","",NA,NA,NA,"Head-thorax",NA,"Tovi Lehman",NA,NA,"Overnight","Collection Date Accuracy: Date down, 160",NA,"B…
778,"TOMAL012-18","NMNH-2018-023-B04",8693890,"NMNH-2018-023-B04","SB691D","Smithsonian Institution, National Museum of Natural History",NA,"BOLD:ABA1308",20,"Arthropoda",82,"Insecta",127,"Diptera",1730,"Culicidae",2142,"Culicinae",6438,"Aedes",767704,"Aedes fowleri",NA,NA,"Yvonne Linton","",NA,NA,NA,"Head-thorax",NA,"Tovi Lehman",NA,NA,"Overnight","Collection Date Accuracy: Date down, 160",NA,"B…
779,"TOMAL013-18","NMNH-2018-023-B05",8693891,"NMNH-2018-023-B05","SB691E","Smithsonian Institution, National Museum of Natural History",NA,"BOLD:ABA1308",20,"Arthropoda",82,"Insecta",127,"Diptera",1730,"Culicidae",2142,"Culicinae",6438,"Aedes",767704,"Aedes fowleri",NA,NA,"Yvonne Linton","",NA,NA,NA,"Head-thorax",NA,"Tovi Lehman",NA,NA,"Overnight","Collection Date Accuracy: Date down, 160",NA,"B…
780,"TOMAL015-18","NMNH-2018-023-B07",8693893,"NMNH-2018-023-B07","SB691G","Smithsonian Institution, National Museum of Natural History",NA,"BOLD:ABA1308",20,"Arthropoda",82,"Insecta",127,"Diptera",1730,"Culicidae",2142,"Culicinae",6438,"Aedes",767704,"Aedes fowleri",NA,NA,"Yvonne Linton","",NA,NA,NA,"Head-thorax",NA,"Tovi Lehman",NA,NA,"Overnight","Collection Date Accuracy: Date down, 160",NA,"B…
781,"TOMAL016-18","NMNH-2018-023-B08",8693894,"NMNH-2018-023-B08","SB691H","Smithsonian Institution, National Museum of Natural History",NA,"BOLD:ABA1308",20,"Arthropoda",82,"Insecta",127,"Diptera",1730,"Culicidae",2142,"Culicinae",6438,"Aedes",767704,"Aedes fowleri",NA,NA,"Yvonne Linton","",NA,NA,NA,"Head-thorax",NA,"Tovi Lehman",NA,NA,"Overnight","Collection Date Accuracy: Date down, 160",NA,"B…
782,"TOMAL018-18","NMNH-2018-023-B10",8693896,"NMNH-2018-023-B10","SB691J","Smithsonian Institution, National Museum of Natural History",NA,"BOLD:ABA1308",20,"Arthropoda",82,"Insecta",127,"Diptera",1730,"Culicidae",2142,"Culicinae",6438,"Aedes",767704,"Aedes fowleri",NA,NA,"Yvonne Linton","",NA,NA,NA,"Head-thorax",NA,"Tovi Lehman",NA,NA,"Overnight","Collection Date Accuracy: Date down, 160",NA,"B…
783,"TOMAL032-18","NMNH-2018-023-C12",8693910,"NMNH-2018-023-C12","TB330C","Smithsonian Institution, National Museum of Natural History",NA,"BOLD:ABA1308",20,"Arthropoda",82,"Insecta",127,"Diptera",1730,"Culicidae",2142,"Culicinae",6438,"Aedes",767704,"Aedes fowleri",NA,NA,"Yvonne Linton","",NA,NA,NA,"Head-thorax",NA,"Tovi Lehman",NA,NA,"Overnight","Collection Date Accuracy: Date down, 40",NA,"Ba…
784,"TOMAL050-18","NMNH-2018-023-E07",8693928,"NMNH-2018-023-E07","TB538B","Smithsonian Institution, National Museum of Natural History",NA,"BOLD:ABA1308",20,"Arthropoda",82,"Insecta",127,"Diptera",1730,"Culicidae",2142,"Culicinae",6438,"Aedes",767704,"Aedes fowleri",NA,NA,"Yvonne Linton","",NA,NA,NA,"Head-thorax",NA,"Tovi Lehman",NA,NA,"Overnight","Collection Date Accuracy: Date down, 160",NA,"B…
785,"TOMAL065-18","NMNH-2018-023-F10",8693943,"NMNH-2018-023-F10","SB161A","Smithsonian Institution, National Museum of Natural History",NA,"",20,"Arthropoda",82,"Insecta",127,"Diptera",1730,"Culicidae",2142,"Culicinae",6438,"Aedes",767704,"Aedes fowleri",NA,NA,"Yvonne Linton","",NA,NA,NA,"Head-thorax",NA,"Tovi Lehman",NA,NA,"Overnight","Collection Date Accuracy: Date down, 160",NA,"Balloon","Adu…
786,"TOMAL067-18","NMNH-2018-023-F12",8693945,"NMNH-2018-023-F12","SB161C","Smithsonian Institution, National Museum of Natural History",NA,"BOLD:ABA1308",20,"Arthropoda",82,"Insecta",127,"Diptera",1730,"Culicidae",2142,"Culicinae",6438,"Aedes",767704,"Aedes fowleri",NA,NA,"Yvonne Linton","",NA,NA,NA,"Head-thorax",NA,"Tovi Lehman",NA,NA,"Overnight","Collection Date Accuracy: Date down, 160",NA,"B…
787,"TOMAL072-18","NMNH-2018-023-G05",8693950,"NMNH-2018-023-G05","SB678A","Smithsonian Institution, National Museum of Natural History",NA,"BOLD:ABA1308",20,"Arthropoda",82,"Insecta",127,"Diptera",1730,"Culicidae",2142,"Culicinae",6438,"Aedes",767704,"Aedes fowleri",NA,NA,"Yvonne Linton","",NA,NA,NA,"Head-thorax",NA,"Tovi Lehman",NA,NA,"Overnight","Collection Date Accuracy: Date down, 120",NA,"B…
788,"TOMAL076-18","NMNH-2018-023-G09",8693954,"NMNH-2018-023-G09","SB282D","Smithsonian Institution, National Museum of Natural History",NA,"BOLD:ABA1308",20,"Arthropoda",82,"Insecta",127,"Diptera",1730,"Culicidae",2142,"Culicinae",6438,"Aedes",767704,"Aedes fowleri",NA,NA,"Yvonne Linton","",NA,NA,NA,"Head-thorax",NA,"Tovi Lehman",NA,NA,"Overnight","Collection Date Accuracy: Date down, 40",NA,"Ba…
789,"TOMAL083-18","NMNH-2018-023-H04",8693961,"NMNH-2018-023-H04","SB386B","Smithsonian Institution, National Museum of Natural History",NA,"BOLD:ABA1308",20,"Arthropoda",82,"Insecta",127,"Diptera",1730,"Culicidae",2142,"Culicinae",6438,"Aedes",767704,"Aedes fowleri",NA,NA,"Yvonne Linton","",NA,NA,NA,"Head-thorax",NA,"Tovi Lehman",NA,NA,"Overnight","Collection Date Accuracy: Date down, 190",NA,"B…
790,"TOMAL096-18","NMNH-2018-024-A06",8693974,"NMNH-2018-024-A06","TB601G","Smithsonian Institution, National Museum of Natural History",NA,"BOLD:ABA1308",20,"Arthropoda",82,"Insecta",127,"Diptera",1730,"Culicidae",2142,"Culicinae",6438,"Aedes",767704,"Aedes fowleri",NA,NA,"Yvonne Linton","",NA,NA,NA,"Head-thorax",NA,"Tovi Lehman",NA,NA,"Overnight","Collection Date Accuracy: Date down, 160",NA,"B…
791,"TOMAL099-18","NMNH-2018-024-A09",8693977,"NMNH-2018-024-A09","SB369A","Smithsonian Institution, National Museum of Natural History",NA,"BOLD:ABA1308",20,"Arthropoda",82,"Insecta",127,"Diptera",1730,"Culicidae",2142,"Culicinae",6438,"Aedes",767704,"Aedes fowleri",NA,NA,"Yvonne Linton","",NA,NA,NA,"Head-thorax",NA,"Tovi Lehman",NA,NA,"Overnight","Collection Date Accuracy: Date down, 120",NA,"B…
792,"TOMAL104-18","NMNH-2018-024-B02",8693982,"NMNH-2018-024-B02","SB286D","Smithsonian Institution, National Museum of Natural History",NA,"BOLD:ABA1308",20,"Arthropoda",82,"Insecta",127,"Diptera",1730,"Culicidae",2142,"Culicinae",6438,"Aedes",767704,"Aedes fowleri",NA,NA,"Yvonne Linton","",NA,NA,NA,"Head-thorax",NA,"Tovi Lehman",NA,NA,"Overnight","Collection Date Accuracy: Date down, 40",NA,"Ba…
793,"TOMAL112-18","NMNH-2018-024-B10",8693990,"NMNH-2018-024-B10","TB819B","Smithsonian Institution, National Museum of Natural History",NA,"BOLD:ABA1308",20,"Arthropoda",82,"Insecta",127,"Diptera",1730,"Culicidae",2142,"Culicinae",6438,"Aedes",767704,"Aedes fowleri",NA,NA,"Yvonne Linton","",NA,NA,NA,"Head-thorax",NA,"Tovi Lehman",NA,NA,"Overnight","Collection Date Accuracy: Date down, 120",NA,"B…
794,"TOMAL169-18","NMNH-2018-024-G08",8694047,"NMNH-2018-024-G08","SB182C","Smithsonian Institution, National Museum of Natural History",NA,"BOLD:ABA1308",20,"Arthropoda",82,"Insecta",127,"Diptera",1730,"Culicidae",2142,"Culicinae",6438,"Aedes",767704,"Aedes fowleri",NA,NA,"Yvonne Linton","",NA,NA,NA,"Head-thorax",NA,"Tovi Lehman",NA,NA,"Overnight","Collection Date Accuracy: Date down, 160",NA,"B…
795,"TOMAL175-18","NMNH-2018-024-H02",8694053,"NMNH-2018-024-H02","SB268B","Smithsonian Institution, National Museum of Natural History",NA,"BOLD:ABA1308",20,"Arthropoda",82,"Insecta",127,"Diptera",1730,"Culicidae",2142,"Culicinae",6438,"Aedes",767704,"Aedes fowleri",NA,NA,"Yvonne Linton","",NA,NA,NA,"Head-thorax",NA,"Tovi Lehman",NA,NA,"Overnight","Collection Date Accuracy: Date down, 160",NA,"B…
796,"TOMAL183-18","NMNH-2018-024-H10",8694061,"NMNH-2018-024-H10","SB194H","Smithsonian Institution, National Museum of Natural History",NA,"BOLD:ABA1308",20,"Arthropoda",82,"Insecta",127,"Diptera",1730,"Culicidae",2142,"Culicinae",6438,"Aedes",767704,"Aedes fowleri",NA,NA,"Yvonne Linton","",NA,NA,NA,"Head-thorax",NA,"Tovi Lehman",NA,NA,"Overnight","Collection Date Accuracy: Date down, 160",NA,"B…
797,"TOMAL184-18","NMNH-2018-024-H11",8694062,"NMNH-2018-024-H11","SB267A","Smithsonian Institution, National Museum of Natural History",NA,"BOLD:ABA1308",20,"Arthropoda",82,"Insecta",127,"Diptera",1730,"Culicidae",2142,"Culicinae",6438,"Aedes",767704,"Aedes fowleri",NA,NA,"Yvonne Linton","",NA,NA,NA,"Head-thorax",NA,"Tovi Lehman",NA,NA,"Overnight","Collection Date Accuracy: Date down, 120",NA,"B…
798,"TOMAL204-18","NMNH-2018-025-B08",8694082,"NMNH-2018-025-B08","TB513L","Smithsonian Institution, National Museum of Natural History",NA,"BOLD:ABA1308",20,"Arthropoda",82,"Insecta",127,"Diptera",1730,"Culicidae",2142,"Culicinae",6438,"Aedes",767704,"Aedes fowleri",NA,NA,"Yvonne Linton","",NA,NA,NA,"Head-thorax",NA,"Tovi Lehman",NA,NA,"Overnight","Collection Date Accuracy: Date down, 120",NA,"B…
799,"TOMAL205-18","NMNH-2018-025-B09",8694083,"NMNH-2018-025-B09","TB513M","Smithsonian Institution, National Museum of Natural History",NA,"BOLD:ABA1308",20,"Arthropoda",82,"Insecta",127,"Diptera",1730,"Culicidae",2142,"Culicinae",6438,"Aedes",767704,"Aedes fowleri",NA,NA,"Yvonne Linton","",NA,NA,NA,"Head-thorax",NA,"Tovi Lehman",NA,NA,"Overnight","Collection Date Accuracy: Date down, 120",NA,"B…
800,"TOMAL208-18","NMNH-2018-025-B12",8694086,"NMNH-2018-025-B12","TB524A","Smithsonian Institution, National Museum of Natural History",NA,"BOLD:ABA1308",20,"Arthropoda",82,"Insecta",127,"Diptera",1730,"Culicidae",2142,"Culicinae",6438,"Aedes",767704,"Aedes fowleri",NA,NA,"Yvonne Linton","",NA,NA,NA,"Head-thorax",NA,"Tovi Lehman",NA,NA,"Overnight","Collection Date Accuracy: Date down, 190",NA,"B…
801,"TOMAL215-18","NMNH-2018-025-C07",8694093,"NMNH-2018-025-C07","TB516G","Smithsonian Institution, National Museum of Natural History",NA,"BOLD:ABA1308",20,"Arthropoda",82,"Insecta",127,"Diptera",1730,"Culicidae",2142,"Culicinae",6438,"Aedes",767704,"Aedes fowleri",NA,NA,"Yvonne Linton","",NA,NA,NA,"Head-thorax",NA,"Tovi Lehman",NA,NA,"Overnight","Collection Date Accuracy: Date down, 120",NA,"B…
802,"TOMAL224-18","NMNH-2018-025-D05",8694102,"NMNH-2018-025-D05","TB520J","Smithsonian Institution, National Museum of Natural History",NA,"BOLD:ABA1308",20,"Arthropoda",82,"Insecta",127,"Diptera",1730,"Culicidae",2142,"Culicinae",6438,"Aedes",767704,"Aedes fowleri",NA,NA,"Yvonne Linton","",NA,NA,NA,"Head-thorax",NA,"Tovi Lehman",NA,NA,"Overnight","Collection Date Accuracy: Date down, 160",NA,"B…
803,"TOMAL227-18","NMNH-2018-025-D08",8694105,"NMNH-2018-025-D08","TB520M","Smithsonian Institution, National Museum of Natural History",NA,"BOLD:ABA1308",20,"Arthropoda",82,"Insecta",127,"Diptera",1730,"Culicidae",2142,"Culicinae",6438,"Aedes",767704,"Aedes fowleri",NA,NA,"Yvonne Linton","",NA,NA,NA,"Head-thorax",NA,"Tovi Lehman",NA,NA,"Overnight","Collection Date Accuracy: Date down, 160",NA,"B…
804,"TOMAL228-18","NMNH-2018-025-D09",8694106,"NMNH-2018-025-D09","TB544G","Smithsonian Institution, National Museum of Natural History",NA,"BOLD:ABA1308",20,"Arthropoda",82,"Insecta",127,"Diptera",1730,"Culicidae",2142,"Culicinae",6438,"Aedes",767704,"Aedes fowleri",NA,NA,"Yvonne Linton","",NA,NA,NA,"Head-thorax",NA,"Tovi Lehman",NA,NA,"Overnight","Collection Date Accuracy: Date down, 160",NA,"B…
805,"TOMAL240-18","NMNH-2018-025-E09",8694118,"NMNH-2018-025-E09","TB576K","Smithsonian Institution, National Museum of Natural History",NA,"BOLD:ABA1308",20,"Arthropoda",82,"Insecta",127,"Diptera",1730,"Culicidae",2142,"Culicinae",6438,"Aedes",767704,"Aedes fowleri",NA,NA,"Yvonne Linton","",NA,NA,NA,"Head-thorax",NA,"Tovi Lehman",NA,NA,"Overnight","Collection Date Accuracy: Date down, 120",NA,"B…
806,"TOMAL247-18","NMNH-2018-025-F04",8694125,"NMNH-2018-025-F04","TB588L","Smithsonian Institution, National Museum of Natural History",NA,"BOLD:ABA1308",20,"Arthropoda",82,"Insecta",127,"Diptera",1730,"Culicidae",2142,"Culicinae",6438,"Aedes",767704,"Aedes fowleri",NA,NA,"Yvonne Linton","",NA,NA,NA,"Head-thorax",NA,"Tovi Lehman",NA,NA,"Overnight","Collection Date Accuracy: Date down, 120",NA,"B…
807,"TOMAL252-18","NMNH-2018-025-F09",8694130,"NMNH-2018-025-F09","TB871F","Smithsonian Institution, National Museum of Natural History",NA,"BOLD:ABA1308",20,"Arthropoda",82,"Insecta",127,"Diptera",1730,"Culicidae",2142,"Culicinae",6438,"Aedes",767704,"Aedes fowleri",NA,NA,"Yvonne Linton","",NA,NA,NA,"Head-thorax",NA,"Tovi Lehman",NA,NA,"Overnight","Collection Date Accuracy: Date down, 290",NA,"B…
808,"TOMAL254-18","NMNH-2018-025-F11",8694132,"NMNH-2018-025-F11","TB871H","Smithsonian Institution, National Museum of Natural History",NA,"BOLD:ABA1308",20,"Arthropoda",82,"Insecta",127,"Diptera",1730,"Culicidae",2142,"Culicinae",6438,"Aedes",767704,"Aedes fowleri",NA,NA,"Yvonne Linton","",NA,NA,NA,"Head-thorax",NA,"Tovi Lehman",NA,NA,"Overnight","Collection Date Accuracy: Date down, 290",NA,"B…
809,"TOMAL314-18","NMNH-2018-026-C12",8694192,"NMNH-2018-026-C12","TB518D","Smithsonian Institution, National Museum of Natural History",NA,"BOLD:ABA1308",20,"Arthropoda",82,"Insecta",127,"Diptera",1730,"Culicidae",2142,"Culicinae",6438,"Aedes",767704,"Aedes fowleri",NA,NA,"Yvonne Linton","",NA,NA,NA,"Head-thorax",NA,"Tovi Lehman",NA,NA,"Overnight","Collection Date Accuracy: Date down, 190",NA,"B…
810,"TOMAL318-18","NMNH-2018-026-D05",8694196,"NMNH-2018-026-D05","TB519H","Smithsonian Institution, National Museum of Natural History",NA,"BOLD:ABA1308",20,"Arthropoda",82,"Insecta",127,"Diptera",1730,"Culicidae",2142,"Culicinae",6438,"Aedes",767704,"Aedes fowleri",NA,NA,"Yvonne Linton","",NA,NA,NA,"Head-thorax",NA,"Tovi Lehman",NA,NA,"Overnight","Collection Date Accuracy: Date down, 120",NA,"B…
811,"TOMAL324-18","NMNH-2018-026-D11",8694202,"NMNH-2018-026-D11","TB526B","Smithsonian Institution, National Museum of Natural History",NA,"BOLD:ABA1308",20,"Arthropoda",82,"Insecta",127,"Diptera",1730,"Culicidae",2142,"Culicinae",6438,"Aedes",767704,"Aedes fowleri",NA,NA,"Yvonne Linton","",NA,NA,NA,"Head-thorax",NA,"Tovi Lehman",NA,NA,"Overnight","Collection Date Accuracy: Date down, 160",NA,"B…
812,"TOMAL329-18","NMNH-2018-026-E04",8694207,"NMNH-2018-026-E04","TB388C","Smithsonian Institution, National Museum of Natural History",NA,"BOLD:ABA1308",20,"Arthropoda",82,"Insecta",127,"Diptera",1730,"Culicidae",2142,"Culicinae",6438,"Aedes",767704,"Aedes fowleri",NA,NA,"Yvonne Linton","",NA,NA,NA,"Head-thorax",NA,"Tovi Lehman",NA,NA,"Overnight","Collection Date Accuracy: Date down, 160",NA,"B…
813,"TOMAL342-18","NMNH-2018-026-F05",8694220,"NMNH-2018-026-F05","DB058B","Smithsonian Institution, National Museum of Natural History",NA,"BOLD:ABA1308",20,"Arthropoda",82,"Insecta",127,"Diptera",1730,"Culicidae",2142,"Culicinae",6438,"Aedes",767704,"Aedes fowleri",NA,NA,"Yvonne Linton","",NA,NA,NA,"Head-thorax",NA,"Tovi Lehman",NA,NA,"Overnight","Collection Date Accuracy: Date down, 120",NA,"B…
814,"TOMAL345-18","NMNH-2018-026-F08",8694223,"NMNH-2018-026-F08","DB056E","Smithsonian Institution, National Museum of Natural History",NA,"BOLD:ABA1308",20,"Arthropoda",82,"Insecta",127,"Diptera",1730,"Culicidae",2142,"Culicinae",6438,"Aedes",767704,"Aedes fowleri",NA,NA,"Yvonne Linton","",NA,NA,NA,"Head-thorax",NA,"Tovi Lehman",NA,NA,"Overnight","Collection Date Accuracy: Date down, 160",NA,"B…
815,"TOMAL356-18","NMNH-2018-026-G07",8694234,"NMNH-2018-026-G07","TB907F","Smithsonian Institution, National Museum of Natural History",NA,"BOLD:ABA1308",20,"Arthropoda",82,"Insecta",127,"Diptera",1730,"Culicidae",2142,"Culicinae",6438,"Aedes",767704,"Aedes fowleri",NA,NA,"Yvonne Linton","",NA,NA,NA,"Head-thorax",NA,"Tovi Lehman",NA,NA,"Overnight","Collection Date Accuracy: Date down, 120",NA,"B…
816,"TOMAL373-18","NMNH-2018-016-B03",8694251,"NMNH-2018-016-B03","TB857B","Smithsonian Institution, National Museum of Natural History",NA,"BOLD:ABA1308",20,"Arthropoda",82,"Insecta",127,"Diptera",1730,"Culicidae",2142,"Culicinae",6438,"Aedes",767704,"Aedes fowleri",NA,NA,"Yvonne Linton","",NA,NA,NA,"Head-thorax",NA,"Tovi Lehman",NA,NA,"Overnight","Collection Date Accuracy: Date down, 120",NA,"B…
817,"TOMAL387-18","NMNH-2018-016-C05",8694265,"NMNH-2018-016-C05","DB050I","Smithsonian Institution, National Museum of Natural History",NA,"BOLD:ABA1308",20,"Arthropoda",82,"Insecta",127,"Diptera",1730,"Culicidae",2142,"Culicinae",6438,"Aedes",767704,"Aedes fowleri",NA,NA,"Yvonne Linton","",NA,NA,NA,"Head-thorax",NA,"Tovi Lehman",NA,NA,"Overnight","Collection Date Accuracy: Date down, 160",NA,"B…
818,"TOMAL401-18","NMNH-2018-016-D07",8694279,"NMNH-2018-016-D07","SB664A","Smithsonian Institution, National Museum of Natural History",NA,"BOLD:ABA1308",20,"Arthropoda",82,"Insecta",127,"Diptera",1730,"Culicidae",2142,"Culicinae",6438,"Aedes",767704,"Aedes fowleri",NA,NA,"Yvonne Linton","",NA,NA,NA,"Head-thorax",NA,"Tovi Lehman",NA,NA,"Overnight","Collection Date Accuracy: Date down, 160",NA,"B…
819,"TOMAL403-18","NMNH-2018-016-D09",8694281,"NMNH-2018-016-D09","SB664C","Smithsonian Institution, National Museum of Natural History",NA,"BOLD:ABA1308",20,"Arthropoda",82,"Insecta",127,"Diptera",1730,"Culicidae",2142,"Culicinae",6438,"Aedes",767704,"Aedes fowleri",NA,NA,"Yvonne Linton","",NA,NA,NA,"Head-thorax",NA,"Tovi Lehman",NA,NA,"Overnight","Collection Date Accuracy: Date down, 160",NA,"B…
820,"TOMAL408-18","NMNH-2018-016-E02",8694286,"NMNH-2018-016-E02","TB895B","Smithsonian Institution, National Museum of Natural History",NA,"BOLD:ABA1308",20,"Arthropoda",82,"Insecta",127,"Diptera",1730,"Culicidae",2142,"Culicinae",6438,"Aedes",767704,"Aedes fowleri",NA,NA,"Yvonne Linton","",NA,NA,NA,"Head-thorax",NA,"Tovi Lehman",NA,NA,"Overnight","Collection Date Accuracy: Date down, 260",NA,"B…
821,"TOMAL432-18","NMNH-2018-016-G02",8694310,"NMNH-2018-016-G02","DB048B","Smithsonian Institution, National Museum of Natural History",NA,"BOLD:ABA1308",20,"Arthropoda",82,"Insecta",127,"Diptera",1730,"Culicidae",2142,"Culicinae",6438,"Aedes",767704,"Aedes fowleri",NA,NA,"Yvonne Linton","",NA,NA,NA,"Head-thorax",NA,"Tovi Lehman",NA,NA,"Overnight","Collection Date Accuracy: Date down, 190",NA,"B…
822,"TOMAL437-18","NMNH-2018-016-G07",8694315,"NMNH-2018-016-G07","SB715C","Smithsonian Institution, National Museum of Natural History",NA,"BOLD:ABA1308",20,"Arthropoda",82,"Insecta",127,"Diptera",1730,"Culicidae",2142,"Culicinae",6438,"Aedes",767704,"Aedes fowleri",NA,NA,"Yvonne Linton","",NA,NA,NA,"Head-thorax",NA,"Tovi Lehman",NA,NA,"Overnight","Collection Date Accuracy: Date down, 160",NA,"B…
823,"TOMAL438-18","NMNH-2018-016-G08",8694316,"NMNH-2018-016-G08","SB715D","Smithsonian Institution, National Museum of Natural History",NA,"BOLD:ABA1308",20,"Arthropoda",82,"Insecta",127,"Diptera",1730,"Culicidae",2142,"Culicinae",6438,"Aedes",767704,"Aedes fowleri",NA,NA,"Yvonne Linton","",NA,NA,NA,"Head-thorax",NA,"Tovi Lehman",NA,NA,"Overnight","Collection Date Accuracy: Date down, 160",NA,"B…
824,"TOMAL484-18","NMNH-2018-017-C07",8694362,"NMNH-2018-017-C07","SB683P","Smithsonian Institution, National Museum of Natural History",NA,"BOLD:ABA1308",20,"Arthropoda",82,"Insecta",127,"Diptera",1730,"Culicidae",2142,"Culicinae",6438,"Aedes",767704,"Aedes fowleri",NA,NA,"Yvonne Linton","",NA,NA,NA,"Head-thorax",NA,"Tovi Lehman",NA,NA,"Overnight","Collection Date Accuracy: Date down, 190",NA,"B…
825,"TOMAL485-18","NMNH-2018-017-C08",8694363,"NMNH-2018-017-C08","SB683Q","Smithsonian Institution, National Museum of Natural History",NA,"BOLD:ABA1308",20,"Arthropoda",82,"Insecta",127,"Diptera",1730,"Culicidae",2142,"Culicinae",6438,"Aedes",767704,"Aedes fowleri",NA,NA,"Yvonne Linton","",NA,NA,NA,"Head-thorax",NA,"Tovi Lehman",NA,NA,"Overnight","Collection Date Accuracy: Date down, 190",NA,"B…
826,"TOMAL500-18","NMNH-2018-017-D11",8694378,"NMNH-2018-017-D11","TB467C","Smithsonian Institution, National Museum of Natural History",NA,"BOLD:ABA1308",20,"Arthropoda",82,"Insecta",127,"Diptera",1730,"Culicidae",2142,"Culicinae",6438,"Aedes",767704,"Aedes fowleri",NA,NA,"Yvonne Linton","",NA,NA,NA,"Head-thorax",NA,"Tovi Lehman",NA,NA,"Overnight","Collection Date Accuracy: Date down, 120",NA,"B…
827,"TOMAL510-18","NMNH-2018-017-E09",8694388,"NMNH-2018-017-E09","MB272A","Smithsonian Institution, National Museum of Natural History",NA,"BOLD:ABA1308",20,"Arthropoda",82,"Insecta",127,"Diptera",1730,"Culicidae",2142,"Culicinae",6438,"Aedes",767704,"Aedes fowleri",NA,NA,"Yvonne Linton","",NA,NA,NA,"Head-thorax",NA,"Tovi Lehman",NA,NA,"Overnight","Collection Date Accuracy: Date down, 160",NA,"B…
828,"TOMAL573-18","NMNH-2018-018-C01",8694451,"NMNH-2018-018-C01","MB393A","Smithsonian Institution, National Museum of Natural History",NA,"BOLD:ABA1308",20,"Arthropoda",82,"Insecta",127,"Diptera",1730,"Culicidae",2142,"Culicinae",6438,"Aedes",767704,"Aedes fowleri",NA,NA,"Yvonne Linton","",NA,NA,NA,"Head-thorax",NA,"Tovi Lehman",NA,NA,"Overnight","Collection Date Accuracy: Date down, 120",NA,"B…
829,"TOMAL596-18","NMNH-2018-018-E01",8694474,"NMNH-2018-018-E01","MB395A","Smithsonian Institution, National Museum of Natural History",NA,"BOLD:ABA1308",20,"Arthropoda",82,"Insecta",127,"Diptera",1730,"Culicidae",2142,"Culicinae",6438,"Aedes",767704,"Aedes fowleri",NA,NA,"Yvonne Linton","",NA,NA,NA,"Head-thorax",NA,"Tovi Lehman",NA,NA,"Overnight","Collection Date Accuracy: Date down, 190",NA,"B…
830,"TOMAL603-18","NMNH-2018-018-E08",8694481,"NMNH-2018-018-E08","DB080D","Smithsonian Institution, National Museum of Natural History",NA,"BOLD:ABA1308",20,"Arthropoda",82,"Insecta",127,"Diptera",1730,"Culicidae",2142,"Culicinae",6438,"Aedes",767704,"Aedes fowleri",NA,NA,"Yvonne Linton","",NA,NA,NA,"Head-thorax",NA,"Tovi Lehman",NA,NA,"Overnight","Collection Date Accuracy: Date down, 160",NA,"B…
831,"TOMAL666-18","NMNH-2018-019-B12",8694544,"NMNH-2018-019-B12","TB853H","Smithsonian Institution, National Museum of Natural History",NA,"BOLD:ABA1308",20,"Arthropoda",82,"Insecta",127,"Diptera",1730,"Culicidae",2142,"Culicinae",6438,"Aedes",767704,"Aedes fowleri",NA,NA,"Yvonne Linton","",NA,NA,NA,"Head-thorax",NA,"Tovi Lehman",NA,NA,"Overnight","Collection Date Accuracy: Date down, 160",NA,"B…
832,"TOMAL725-18","NMNH-2018-019-G12",8694604,"NMNH-2018-019-G12","TB808D","Smithsonian Institution, National Museum of Natural History",NA,"BOLD:ABA1308",20,"Arthropoda",82,"Insecta",127,"Diptera",1730,"Culicidae",2142,"Culicinae",6438,"Aedes",767704,"Aedes fowleri",NA,NA,"Yvonne Linton","",NA,NA,NA,"Head-thorax",NA,"Tovi Lehman",NA,NA,"Overnight","Collection Date Accuracy: Date down, 160",NA,"B…
833,"TOMAL738-18","NMNH-2018-020-A02",8694617,"NMNH-2018-020-A02","SB651A","Smithsonian Institution, National Museum of Natural History",NA,"BOLD:ABA1308",20,"Arthropoda",82,"Insecta",127,"Diptera",1730,"Culicidae",2142,"Culicinae",6438,"Aedes",767704,"Aedes fowleri",NA,NA,"Yvonne Linton","",NA,NA,NA,"Head-thorax",NA,"Tovi Lehman",NA,NA,"Overnight","Collection Date Accuracy: Date down, 120",NA,"B…
834,"TOMAL771-18","NMNH-2018-020-C11",8694650,"NMNH-2018-020-C11","TB875G","Smithsonian Institution, National Museum of Natural History",NA,"BOLD:ABA1308",20,"Arthropoda",82,"Insecta",127,"Diptera",1730,"Culicidae",2142,"Culicinae",6438,"Aedes",767704,"Aedes fowleri",NA,NA,"Yvonne Linton","",NA,NA,NA,"Head-thorax",NA,"Tovi Lehman",NA,NA,"Overnight","Collection Date Accuracy: Date down, 260",NA,"B…
835,"TOMAL826-18","NMNH-2018-020-H07",8694705,"NMNH-2018-020-H07","DB080G","Smithsonian Institution, National Museum of Natural History",NA,"BOLD:ABA1308",20,"Arthropoda",82,"Insecta",127,"Diptera",1730,"Culicidae",2142,"Culicinae",6438,"Aedes",767704,"Aedes fowleri",NA,NA,"Yvonne Linton","",NA,NA,NA,"Head-thorax",NA,"Tovi Lehman",NA,NA,"Overnight","Collection Date Accuracy: Date down, 160",NA,"B…
836,"CULSA022-19","CULSA_L0042",10324407,"CULSA_L0042","","Naturalis Biodiversity Center",NA,"BOLD:ABA1308",20,"Arthropoda",82,"Insecta",127,"Diptera",1730,"Culicidae",2142,"Culicinae",6438,"Aedes",767704,"Aedes fowleri",NA,NA,"M. J. J. Schrama","Morphological",NA,NA,NA,"",NA,"M.J.J. Schrama",NA,NA,"","",NA,"","Adult","","","",NA,NA,NA,"",NA,NA,NA,NA,NA,NA,NA,NA,"South Africa",NA,"Kruger National…
837,"CULSA061-19","CULSA_L0108",10324446,"CULSA_L0108","","Naturalis Biodiversity Center",NA,"BOLD:ABA1308",20,"Arthropoda",82,"Insecta",127,"Diptera",1730,"Culicidae",2142,"Culicinae",6438,"Aedes",767704,"Aedes fowleri",NA,NA,"M. J. J. Schrama","Morphological",NA,NA,NA,"",NA,"M.J.J. Schrama",NA,NA,"","",NA,"","Adult","","","",NA,NA,NA,"",NA,NA,NA,NA,NA,NA,NA,NA,"South Africa",NA,"Kruger National…
838,"GBMNC9310-20","MN552299",12388171,"","MN552299","Mined from GenBank, NCBI",NA,"BOLD:ABA1308",20,"Arthropoda",82,"Insecta",127,"Diptera",1730,"Culicidae",2142,"Culicinae",6438,"Aedes",767704,"Aedes fowleri",NA,NA,"","",NA,NA,NA,"",NA,"",NA,NA,"","",NA,"","","","","",NA,NA,NA,"",NA,NA,NA,NA,NA,NA,NA,NA,"Guinea",NA,"",NA,"",NA,NA,NA,NA,NA,NA,NA,NA,NA,13755103,"COI-5P","MN552299","GACATTATATTTTA…
839,"GBMND91587-21","MT877611",13735675,"KYA327a1","MT877611","Mined from GenBank, NCBI",NA,"BOLD:ABA1308",20,"Arthropoda",82,"Insecta",127,"Diptera",1730,"Culicidae",2142,"Culicinae",6438,"Aedes",767704,"Aedes fowleri",NA,NA,"","",NA,NA,NA,"",NA,"",NA,NA,"","",NA,"","","","","",NA,NA,NA,"",NA,NA,NA,NA,NA,NA,NA,NA,"South Africa",NA,"",NA,"",NA,NA,NA,NA,NA,NA,NA,NA,NA,14746396,"COI-5P","MT877611",…
840,"GBMND91588-21","MT877612",13735676,"KYA327a2","MT877612","Mined from GenBank, NCBI",NA,"BOLD:ABA1308",20,"Arthropoda",82,"Insecta",127,"Diptera",1730,"Culicidae",2142,"Culicinae",6438,"Aedes",767704,"Aedes fowleri",NA,NA,"","",NA,NA,NA,"",NA,"",NA,NA,"","",NA,"","","","","",NA,NA,NA,"",NA,NA,NA,NA,NA,NA,NA,NA,"South Africa",NA,"",NA,"",NA,NA,NA,NA,NA,NA,NA,NA,NA,14746397,"COI-5P","MT877612",…
841,"TOMAL011-18","NMNH-2018-023-B03",8693889,"NMNH-2018-023-B03","SB691C","Smithsonian Institution, National Museum of Natural History",NA,"BOLD:ABA1308",20,"Arthropoda",82,"Insecta",127,"Diptera",1730,"Culicidae",2142,"Culicinae",6438,"Aedes",767704,"Aedes fowleri",NA,NA,"Yvonne Linton","",NA,NA,NA,"Head-thorax",NA,"Tovi Lehman",NA,NA,"Overnight","Collection Date Accuracy: Date down, 160",NA,"B…
842,"TOMAL014-18","NMNH-2018-023-B06",8693892,"NMNH-2018-023-B06","SB691F","Smithsonian Institution, National Museum of Natural History",NA,"BOLD:ABA1308",20,"Arthropoda",82,"Insecta",127,"Diptera",1730,"Culicidae",2142,"Culicinae",6438,"Aedes",767704,"Aedes fowleri",NA,NA,"Yvonne Linton","",NA,NA,NA,"Head-thorax",NA,"Tovi Lehman",NA,NA,"Overnight","Collection Date Accuracy: Date down, 160",NA,"B…
843,"TOMAL017-18","NMNH-2018-023-B09",8693895,"NMNH-2018-023-B09","SB691I","Smithsonian Institution, National Museum of Natural History",NA,"BOLD:ABA1308",20,"Arthropoda",82,"Insecta",127,"Diptera",1730,"Culicidae",2142,"Culicinae",6438,"Aedes",767704,"Aedes fowleri",NA,NA,"Yvonne Linton","",NA,NA,NA,"Head-thorax",NA,"Tovi Lehman",NA,NA,"Overnight","Collection Date Accuracy: Date down, 160",NA,"B…
844,"TOMAL046-18","NMNH-2018-023-E03",8693924,"NMNH-2018-023-E03","TB529C","Smithsonian Institution, National Museum of Natural History",NA,"BOLD:ABA1308",20,"Arthropoda",82,"Insecta",127,"Diptera",1730,"Culicidae",2142,"Culicinae",6438,"Aedes",767704,"Aedes fowleri",NA,NA,"Yvonne Linton","",NA,NA,NA,"Head-thorax",NA,"Tovi Lehman",NA,NA,"Overnight","Collection Date Accuracy: Date down, 160",NA,"B…
845,"TOMAL053-18","NMNH-2018-023-E10",8693931,"NMNH-2018-023-E10","TB533G","Smithsonian Institution, National Museum of Natural History",NA,"BOLD:ABA1308",20,"Arthropoda",82,"Insecta",127,"Diptera",1730,"Culicidae",2142,"Culicinae",6438,"Aedes",767704,"Aedes fowleri",NA,NA,"Yvonne Linton","",NA,NA,NA,"Head-thorax",NA,"Tovi Lehman",NA,NA,"Overnight","Collection Date Accuracy: Date down, 190",NA,"B…
846,"TOMAL059-18","NMNH-2018-023-F04",8693937,"NMNH-2018-023-F04","TB532G","Smithsonian Institution, National Museum of Natural History",NA,"BOLD:ABA1308",20,"Arthropoda",82,"Insecta",127,"Diptera",1730,"Culicidae",2142,"Culicinae",6438,"Aedes",767704,"Aedes fowleri",NA,NA,"Yvonne Linton","",NA,NA,NA,"Head-thorax",NA,"Tovi Lehman",NA,NA,"Overnight","Collection Date Accuracy: Date down, 160",NA,"B…
847,"TOMAL091-18","NMNH-2018-024-A01",8693969,"NMNH-2018-024-A01","SB385D","Smithsonian Institution, National Museum of Natural History",NA,"BOLD:ABA1308",20,"Arthropoda",82,"Insecta",127,"Diptera",1730,"Culicidae",2142,"Culicinae",6438,"Aedes",767704,"Aedes fowleri",NA,NA,"Yvonne Linton","",NA,NA,NA,"Head-thorax",NA,"Tovi Lehman",NA,NA,"Overnight","Collection Date Accuracy: Date down, 160",NA,"B…
848,"TOMAL126-18","NMNH-2018-024-C12",8694004,"NMNH-2018-024-C12","SB263A","Smithsonian Institution, National Museum of Natural History",NA,"BOLD:ABA1308",20,"Arthropoda",82,"Insecta",127,"Diptera",1730,"Culicidae",2142,"Culicinae",6438,"Aedes",767704,"Aedes fowleri",NA,NA,"Yvonne Linton","",NA,NA,NA,"Head-thorax",NA,"Tovi Lehman",NA,NA,"Overnight","Collection Date Accuracy: Date down, 40",NA,"Ba…
849,"TOMAL156-18","NMNH-2018-024-F07",8694034,"NMNH-2018-024-F07","SB286E","Smithsonian Institution, National Museum of Natural History",NA,"BOLD:ABA1308",20,"Arthropoda",82,"Insecta",127,"Diptera",1730,"Culicidae",2142,"Culicinae",6438,"Aedes",767704,"Aedes fowleri",NA,NA,"Yvonne Linton","",NA,NA,NA,"Head-thorax",NA,"Tovi Lehman",NA,NA,"Overnight","Collection Date Accuracy: Date down, 40",NA,"Ba…
850,"TOMAL174-18","NMNH-2018-024-H01",8694052,"NMNH-2018-024-H01","SB268A","Smithsonian Institution, National Museum of Natural History",NA,"BOLD:ABA1308",20,"Arthropoda",82,"Insecta",127,"Diptera",1730,"Culicidae",2142,"Culicinae",6438,"Aedes",767704,"Aedes fowleri",NA,NA,"Yvonne Linton","",NA,NA,NA,"Head-thorax",NA,"Tovi Lehman",NA,NA,"Overnight","Collection Date Accuracy: Date down, 160",NA,"B…
851,"TOMAL212-18","NMNH-2018-025-C04",8694090,"NMNH-2018-025-C04","TB516D","Smithsonian Institution, National Museum of Natural History",NA,"BOLD:ABA1308",20,"Arthropoda",82,"Insecta",127,"Diptera",1730,"Culicidae",2142,"Culicinae",6438,"Aedes",767704,"Aedes fowleri",NA,NA,"Yvonne Linton","",NA,NA,NA,"Head-thorax",NA,"Tovi Lehman",NA,NA,"Overnight","Collection Date Accuracy: Date down, 120",NA,"B…
852,"TOMAL225-18","NMNH-2018-025-D06",8694103,"NMNH-2018-025-D06","TB520K","Smithsonian Institution, National Museum of Natural History",NA,"BOLD:ABA1308",20,"Arthropoda",82,"Insecta",127,"Diptera",1730,"Culicidae",2142,"Culicinae",6438,"Aedes",767704,"Aedes fowleri",NA,NA,"Yvonne Linton","",NA,NA,NA,"Head-thorax",NA,"Tovi Lehman",NA,NA,"Overnight","Collection Date Accuracy: Date down, 160",NA,"B…
853,"TOMAL243-18","NMNH-2018-025-E12",8694121,"NMNH-2018-025-E12","TB588H","Smithsonian Institution, National Museum of Natural History",NA,"BOLD:ABA1308",20,"Arthropoda",82,"Insecta",127,"Diptera",1730,"Culicidae",2142,"Culicinae",6438,"Aedes",767704,"Aedes fowleri",NA,NA,"Yvonne Linton","",NA,NA,NA,"Head-thorax",NA,"Tovi Lehman",NA,NA,"Overnight","Collection Date Accuracy: Date down, 120",NA,"B…
854,"TOMAL268-18","NMNH-2018-025-H01",8694146,"NMNH-2018-025-H01","TB948A","Smithsonian Institution, National Museum of Natural History",NA,"BOLD:ABA1308",20,"Arthropoda",82,"Insecta",127,"Diptera",1730,"Culicidae",2142,"Culicinae",6438,"Aedes",767704,"Aedes fowleri",NA,NA,"Yvonne Linton","",NA,NA,NA,"Head-thorax",NA,"Tovi Lehman",NA,NA,"Overnight","Collection Date Accuracy: Date down, 160",NA,"B…
855,"TOMAL305-18","NMNH-2018-026-C03",8694183,"NMNH-2018-026-C03","SB713B","Smithsonian Institution, National Museum of Natural History",NA,"BOLD:ABA1308",20,"Arthropoda",82,"Insecta",127,"Diptera",1730,"Culicidae",2142,"Culicinae",6438,"Aedes",767704,"Aedes fowleri",NA,NA,"Yvonne Linton","",NA,NA,NA,"Head-thorax",NA,"Tovi Lehman",NA,NA,"Overnight","Collection Date Accuracy: Date down, 190",NA,"B…
856,"TOMAL315-18","NMNH-2018-026-D01",8694193,"NMNH-2018-026-D01","TB525D","Smithsonian Institution, National Museum of Natural History",NA,"BOLD:ABA1308",20,"Arthropoda",82,"Insecta",127,"Diptera",1730,"Culicidae",2142,"Culicinae",6438,"Aedes",767704,"Aedes fowleri",NA,NA,"Yvonne Linton","",NA,NA,NA,"Head-thorax",NA,"Tovi Lehman",NA,NA,"Overnight","Collection Date Accuracy: Date down, 120",NA,"B…
857,"TOMAL317-18","NMNH-2018-026-D03",8694195,"NMNH-2018-026-D03","TB523B","Smithsonian Institution, National Museum of Natural History",NA,"BOLD:ABA1308",20,"Arthropoda",82,"Insecta",127,"Diptera",1730,"Culicidae",2142,"Culicinae",6438,"Aedes",767704,"Aedes fowleri",NA,NA,"Yvonne Linton","",NA,NA,NA,"Head-thorax",NA,"Tovi Lehman",NA,NA,"Overnight","Collection Date Accuracy: Date down, 160",NA,"B…
858,"TOMAL323-18","NMNH-2018-026-D10",8694201,"NMNH-2018-026-D10","TB526A","Smithsonian Institution, National Museum of Natural History",NA,"BOLD:ABA1308",20,"Arthropoda",82,"Insecta",127,"Diptera",1730,"Culicidae",2142,"Culicinae",6438,"Aedes",767704,"Aedes fowleri",NA,NA,"Yvonne Linton","",NA,NA,NA,"Head-thorax",NA,"Tovi Lehman",NA,NA,"Overnight","Collection Date Accuracy: Date down, 160",NA,"B…
859,"TOMAL328-18","NMNH-2018-026-E03",8694206,"NMNH-2018-026-E03","TB388B","Smithsonian Institution, National Museum of Natural History",NA,"BOLD:ABA1308",20,"Arthropoda",82,"Insecta",127,"Diptera",1730,"Culicidae",2142,"Culicinae",6438,"Aedes",767704,"Aedes fowleri",NA,NA,"Yvonne Linton","",NA,NA,NA,"Head-thorax",NA,"Tovi Lehman",NA,NA,"Overnight","Collection Date Accuracy: Date down, 160",NA,"B…
860,"TOMAL341-18","NMNH-2018-026-F04",8694219,"NMNH-2018-026-F04","MB261A","Smithsonian Institution, National Museum of Natural History",NA,"BOLD:ABA1308",20,"Arthropoda",82,"Insecta",127,"Diptera",1730,"Culicidae",2142,"Culicinae",6438,"Aedes",767704,"Aedes fowleri",NA,NA,"Yvonne Linton","",NA,NA,NA,"Head-thorax",NA,"Tovi Lehman",NA,NA,"Overnight","Collection Date Accuracy: Date down, 40",NA,"Ba…
861,"TOMAL357-18","NMNH-2018-026-G08",8694235,"NMNH-2018-026-G08","DB066C","Smithsonian Institution, National Museum of Natural History",NA,"BOLD:ABA1308",20,"Arthropoda",82,"Insecta",127,"Diptera",1730,"Culicidae",2142,"Culicinae",6438,"Aedes",767704,"Aedes fowleri",NA,NA,"Yvonne Linton","",NA,NA,NA,"Head-thorax",NA,"Tovi Lehman",NA,NA,"Overnight","Collection Date Accuracy: Date down, 190",NA,"B…
862,"TOMAL365-18","NMNH-2018-016-A07",8694243,"NMNH-2018-016-A07","TB471A","Smithsonian Institution, National Museum of Natural History",NA,"BOLD:ABA1308",20,"Arthropoda",82,"Insecta",127,"Diptera",1730,"Culicidae",2142,"Culicinae",6438,"Aedes",767704,"Aedes fowleri",NA,NA,"Yvonne Linton","",NA,NA,NA,"Head-thorax",NA,"Tovi Lehman",NA,NA,"Overnight","Collection Date Accuracy: Date down, 120",NA,"B…
863,"TOMAL381-18","NMNH-2018-016-B11",8694259,"NMNH-2018-016-B11","MB400B","Smithsonian Institution, National Museum of Natural History",NA,"BOLD:ABA1308",20,"Arthropoda",82,"Insecta",127,"Diptera",1730,"Culicidae",2142,"Culicinae",6438,"Aedes",767704,"Aedes fowleri",NA,NA,"Yvonne Linton","",NA,NA,NA,"Head-thorax",NA,"Tovi Lehman",NA,NA,"Overnight","Collection Date Accuracy: Date down, 160",NA,"B…
864,"TOMAL388-18","NMNH-2018-016-C06",8694266,"NMNH-2018-016-C06","DB050L","Smithsonian Institution, National Museum of Natural History",NA,"BOLD:ABA1308",20,"Arthropoda",82,"Insecta",127,"Diptera",1730,"Culicidae",2142,"Culicinae",6438,"Aedes",767704,"Aedes fowleri",NA,NA,"Yvonne Linton","",NA,NA,NA,"Head-thorax",NA,"Tovi Lehman",NA,NA,"Overnight","Collection Date Accuracy: Date down, 160",NA,"B…
865,"TOMAL402-18","NMNH-2018-016-D08",8694280,"NMNH-2018-016-D08","SB664B","Smithsonian Institution, National Museum of Natural History",NA,"BOLD:ABA1308",20,"Arthropoda",82,"Insecta",127,"Diptera",1730,"Culicidae",2142,"Culicinae",6438,"Aedes",767704,"Aedes fowleri",NA,NA,"Yvonne Linton","",NA,NA,NA,"Head-thorax",NA,"Tovi Lehman",NA,NA,"Overnight","Collection Date Accuracy: Date down, 160",NA,"B…
866,"TOMAL407-18","NMNH-2018-016-E01",8694285,"NMNH-2018-016-E01","MB316A","Smithsonian Institution, National Museum of Natural History",NA,"BOLD:ABA1308",20,"Arthropoda",82,"Insecta",127,"Diptera",1730,"Culicidae",2142,"Culicinae",6438,"Aedes",767704,"Aedes fowleri",NA,NA,"Yvonne Linton","",NA,NA,NA,"Head-thorax",NA,"Tovi Lehman",NA,NA,"Overnight","Collection Date Accuracy: Date down, 120",NA,"B…
867,"TOMAL412-18","NMNH-2018-016-E06",8694290,"NMNH-2018-016-E06","SB677C","Smithsonian Institution, National Museum of Natural History",NA,"BOLD:ABA1308",20,"Arthropoda",82,"Insecta",127,"Diptera",1730,"Culicidae",2142,"Culicinae",6438,"Aedes",767704,"Aedes fowleri",NA,NA,"Yvonne Linton","",NA,NA,NA,"Head-thorax",NA,"Tovi Lehman",NA,NA,"Overnight","Collection Date Accuracy: Date down, 190",NA,"B…
868,"TOMAL413-18","NMNH-2018-016-E07",8694291,"NMNH-2018-016-E07","TB055C","Smithsonian Institution, National Museum of Natural History",NA,"BOLD:ABA1308",20,"Arthropoda",82,"Insecta",127,"Diptera",1730,"Culicidae",2142,"Culicinae",6438,"Aedes",767704,"Aedes fowleri",NA,NA,"Yvonne Linton","",NA,NA,NA,"Head-thorax",NA,"Tovi Lehman",NA,NA,"Overnight","Collection Date Accuracy: Date down, 180",NA,"B…
869,"TOMAL431-18","NMNH-2018-016-G01",8694309,"NMNH-2018-016-G01","DB048A","Smithsonian Institution, National Museum of Natural History",NA,"BOLD:ABA1308",20,"Arthropoda",82,"Insecta",127,"Diptera",1730,"Culicidae",2142,"Culicinae",6438,"Aedes",767704,"Aedes fowleri",NA,NA,"Yvonne Linton","",NA,NA,NA,"Head-thorax",NA,"Tovi Lehman",NA,NA,"Overnight","Collection Date Accuracy: Date down, 190",NA,"B…
870,"TOMAL488-18","NMNH-2018-017-C11",8694366,"NMNH-2018-017-C11","SB683U","Smithsonian Institution, National Museum of Natural History",NA,"BOLD:ABA1308",20,"Arthropoda",82,"Insecta",127,"Diptera",1730,"Culicidae",2142,"Culicinae",6438,"Aedes",767704,"Aedes fowleri",NA,NA,"Yvonne Linton","",NA,NA,NA,"Head-thorax",NA,"Tovi Lehman",NA,NA,"Overnight","Collection Date Accuracy: Date down, 190",NA,"B…
871,"TOMAL554-18","NMNH-2018-018-A06",8694432,"NMNH-2018-018-A06","TB872G","Smithsonian Institution, National Museum of Natural History",NA,"BOLD:ABA1308",20,"Arthropoda",82,"Insecta",127,"Diptera",1730,"Culicidae",2142,"Culicinae",6438,"Aedes",767704,"Aedes fowleri",NA,NA,"Yvonne Linton","",NA,NA,NA,"Head-thorax",NA,"Tovi Lehman",NA,NA,"Overnight","Collection Date Accuracy: Date down, 120",NA,"B…
872,"TOMAL574-18","NMNH-2018-018-C02",8694452,"NMNH-2018-018-C02","MB393B","Smithsonian Institution, National Museum of Natural History",NA,"BOLD:ABA1308",20,"Arthropoda",82,"Insecta",127,"Diptera",1730,"Culicidae",2142,"Culicinae",6438,"Aedes",767704,"Aedes fowleri",NA,NA,"Yvonne Linton","",NA,NA,NA,"Head-thorax",NA,"Tovi Lehman",NA,NA,"Overnight","Collection Date Accuracy: Date down, 120",NA,"B…
873,"TOMAL630-18","NMNH-2018-018-G11",8694508,"NMNH-2018-018-G11","TB808B","Smithsonian Institution, National Museum of Natural History",NA,"BOLD:ABA1308",20,"Arthropoda",82,"Insecta",127,"Diptera",1730,"Culicidae",2142,"Culicinae",6438,"Aedes",767704,"Aedes fowleri",NA,NA,"Yvonne Linton","",NA,NA,NA,"Head-thorax",NA,"Tovi Lehman",NA,NA,"Overnight","Collection Date Accuracy: Date down, 160",NA,"B…
874,"TOMAL633-18","NMNH-2018-018-H02",8694511,"NMNH-2018-018-H02","SB683A","Smithsonian Institution, National Museum of Natural History",NA,"BOLD:ABA1308",20,"Arthropoda",82,"Insecta",127,"Diptera",1730,"Culicidae",2142,"Culicinae",6438,"Aedes",767704,"Aedes fowleri",NA,NA,"Yvonne Linton","",NA,NA,NA,"Head-thorax",NA,"Tovi Lehman",NA,NA,"Overnight","Collection Date Accuracy: Date down, 190",NA,"B…
875,"TOMAL705-18","NMNH-2018-019-F04",8694584,"NMNH-2018-019-F04","MB211B","Smithsonian Institution, National Museum of Natural History",NA,"BOLD:ABA1308",20,"Arthropoda",82,"Insecta",127,"Diptera",1730,"Culicidae",2142,"Culicinae",6438,"Aedes",767704,"Aedes fowleri",NA,NA,"Yvonne Linton","",NA,NA,NA,"Head-thorax",NA,"Tovi Lehman",NA,NA,"Overnight","Collection Date Accuracy: Date down, 120",NA,"B…
876,"TOMAL727-18","NMNH-2018-019-H02",8694606,"NMNH-2018-019-H02","MB215B","Smithsonian Institution, National Museum of Natural History",NA,"BOLD:ABA1308",20,"Arthropoda",82,"Insecta",127,"Diptera",1730,"Culicidae",2142,"Culicinae",6438,"Aedes",767704,"Aedes fowleri",NA,NA,"Yvonne Linton","",NA,NA,NA,"Head-thorax",NA,"Tovi Lehman",NA,NA,"Overnight","Collection Date Accuracy: Date down, 160",NA,"B…
877,"TOMAL745-18","NMNH-2018-020-A09",8694624,"NMNH-2018-020-A09","TB891A","Smithsonian Institution, National Museum of Natural History",NA,"BOLD:ABA1308",20,"Arthropoda",82,"Insecta",127,"Diptera",1730,"Culicidae",2142,"Culicinae",6438,"Aedes",767704,"Aedes fowleri",NA,NA,"Yvonne Linton","",NA,NA,NA,"Head-thorax",NA,"Tovi Lehman",NA,NA,"Overnight","Collection Date Accuracy: Date down, 290",NA,"B…
878,"TOMAL781-18","NMNH-2018-020-D10",8694660,"NMNH-2018-020-D10","SB675F","Smithsonian Institution, National Museum of Natural History",NA,"BOLD:ABA1308",20,"Arthropoda",82,"Insecta",127,"Diptera",1730,"Culicidae",2142,"Culicinae",6438,"Aedes",767704,"Aedes fowleri",NA,NA,"Yvonne Linton","",NA,NA,NA,"Head-thorax",NA,"Tovi Lehman",NA,NA,"Overnight","Collection Date Accuracy: Date down, 120",NA,"B…
879,"TOMAL799-18","NMNH-2018-020-F04",8694678,"NMNH-2018-020-F04","MB307A","Smithsonian Institution, National Museum of Natural History",NA,"BOLD:ABA1308",20,"Arthropoda",82,"Insecta",127,"Diptera",1730,"Culicidae",2142,"Culicinae",6438,"Aedes",767704,"Aedes fowleri",NA,NA,"Yvonne Linton","",NA,NA,NA,"Head-thorax",NA,"Tovi Lehman",NA,NA,"Overnight","Collection Date Accuracy: Date down, 120",NA,"B…
880,"TOMAL806-18","NMNH-2018-020-F11",8694685,"NMNH-2018-020-F11","MB253A","Smithsonian Institution, National Museum of Natural History",NA,"BOLD:ABA1308",20,"Arthropoda",82,"Insecta",127,"Diptera",1730,"Culicidae",2142,"Culicinae",6438,"Aedes",767704,"Aedes fowleri",NA,NA,"Yvonne Linton","",NA,NA,NA,"Head-thorax",NA,"Tovi Lehman",NA,NA,"Overnight","Collection Date Accuracy: Date down, 120",NA,"B…
881,"TOMAL831-18","NMNH-2018-021-A01",8694710,"NMNH-2018-021-A01","TB829C","Smithsonian Institution, National Museum of Natural History",NA,"BOLD:ABA1308",20,"Arthropoda",82,"Insecta",127,"Diptera",1730,"Culicidae",2142,"Culicinae",6438,"Aedes",767704,"Aedes fowleri",NA,NA,"Yvonne Linton","",NA,NA,NA,"Head-thorax",NA,"Tovi Lehman",NA,NA,"Overnight","Collection Date Accuracy: Date down, 220",NA,"B…
882,"GBMIN56865-17","KU186998",8396480,"","","Mined from GenBank, NCBI",NA,"BOLD:ACF8218",20,"Arthropoda",82,"Insecta",127,"Diptera",1730,"Culicidae",2142,"Culicinae",6438,"Aedes",561989,"Aedes hirsutus",NA,NA,"","","Theobald, 1901",NA,"","",NA,"",NA,NA,NA,NA,"","","",NA,"",NA,NA,NA,NA,NA,-0.3999,34.1933,"",NA,NA,NA,NA,NA,"Kenya","","Rusinga Island",NA,"",NA,NA,NA,NA,NA,NA,NA,NA,NA,9692690,"COI-5…
883,"GBMIN56866-17","KU186995",8396481,"","","Mined from GenBank, NCBI",NA,"BOLD:ACF8218",20,"Arthropoda",82,"Insecta",127,"Diptera",1730,"Culicidae",2142,"Culicinae",6438,"Aedes",561989,"Aedes hirsutus",NA,NA,"","","Theobald, 1901",NA,"","",NA,"",NA,NA,NA,NA,"","","",NA,"",NA,NA,NA,NA,NA,-0.3999,34.1933,"",NA,NA,NA,NA,NA,"Kenya","","Rusinga Island",NA,"",NA,NA,NA,NA,NA,NA,NA,NA,NA,9692687,"COI-5…
884,"GBMIN56867-17","KU186997",8396482,"","","Mined from GenBank, NCBI",NA,"BOLD:ACF8218",20,"Arthropoda",82,"Insecta",127,"Diptera",1730,"Culicidae",2142,"Culicinae",6438,"Aedes",561989,"Aedes hirsutus",NA,NA,"","","Theobald, 1901",NA,"","",NA,"",NA,NA,NA,NA,"","","",NA,"",NA,NA,NA,NA,NA,-0.418,34.205,"",NA,NA,NA,NA,NA,"Kenya","","Rusinga Island",NA,"",NA,NA,NA,NA,NA,NA,NA,NA,NA,9692689,"COI-5P"…
885,"GBMIN56868-17","KU186993",8396483,"","","Mined from GenBank, NCBI",NA,"BOLD:ACF8218",20,"Arthropoda",82,"Insecta",127,"Diptera",1730,"Culicidae",2142,"Culicinae",6438,"Aedes",561989,"Aedes hirsutus",NA,NA,"","","Theobald, 1901",NA,"","",NA,"",NA,NA,NA,NA,"","","",NA,"",NA,NA,NA,NA,NA,-0.43054,34.2276,"",NA,NA,NA,NA,NA,"Kenya","","Chamaunga Island",NA,"",NA,NA,NA,NA,NA,NA,NA,NA,NA,9692685,"CO…
886,"GBMIN56869-17","KU186994",8396484,"","","Mined from GenBank, NCBI",NA,"BOLD:ACF8218",20,"Arthropoda",82,"Insecta",127,"Diptera",1730,"Culicidae",2142,"Culicinae",6438,"Aedes",561989,"Aedes hirsutus",NA,NA,"","","Theobald, 1901",NA,"","",NA,"",NA,NA,NA,NA,"","","",NA,"",NA,NA,NA,NA,NA,-0.46764,34.0647,"",NA,NA,NA,NA,NA,"Kenya","","Mfangano Island",NA,"",NA,NA,NA,NA,NA,NA,NA,NA,NA,9692686,"COI…
887,"GBMIN56870-17","KU186992",8396485,"","","Mined from GenBank, NCBI",NA,"BOLD:ACF8218",20,"Arthropoda",82,"Insecta",127,"Diptera",1730,"Culicidae",2142,"Culicinae",6438,"Aedes",561989,"Aedes hirsutus",NA,NA,"","","Theobald, 1901",NA,"","",NA,"",NA,NA,NA,NA,"","","",NA,"",NA,NA,NA,NA,NA,-0.468819,34.0601,"",NA,NA,NA,NA,NA,"Kenya","","Mfangano Island",NA,"",NA,NA,NA,NA,NA,NA,NA,NA,NA,9692684,"CO…
888,"GBMIN56871-17","KU186996",8396486,"","","Mined from GenBank, NCBI",NA,"BOLD:ACF8218",20,"Arthropoda",82,"Insecta",127,"Diptera",1730,"Culicidae",2142,"Culicinae",6438,"Aedes",561989,"Aedes hirsutus",NA,NA,"","","Theobald, 1901",NA,"","",NA,"",NA,NA,NA,NA,"","","",NA,"",NA,NA,NA,NA,NA,-0.505061,34.3632,"",NA,NA,NA,NA,NA,"Kenya","","Ngodhe",NA,"",NA,NA,NA,NA,NA,NA,NA,NA,NA,9692688,"COI-5P","KU…
889,"GBMNB12980-20","LC507875",11572136,"","LC507875","Mined from GenBank, NCBI",NA,"BOLD:ACF8218",20,"Arthropoda",82,"Insecta",127,"Diptera",1730,"Culicidae",2142,"Culicinae",6438,"Aedes",561989,"Aedes hirsutus",NA,NA,"","","Theobald, 1901",NA,"","",NA,"",NA,NA,NA,NA,"","","",NA,"",NA,NA,NA,NA,NA,NA,NA,"",NA,NA,NA,NA,NA,"Ghana","","",NA,"",NA,NA,NA,NA,NA,NA,NA,NA,NA,12949220,"COI-5P","LC507875",…
890,"GBMND38686-21","LC473682",12819496,"","LC473682","Mined from GenBank, NCBI",NA,"BOLD:ABA1308",20,"Arthropoda",82,"Insecta",127,"Diptera",1730,"Culicidae",2142,"Culicinae",6438,"Aedes",561989,"Aedes hirsutus",NA,NA,"","","Theobald, 1901",NA,"","",NA,"",NA,NA,NA,NA,"","","",NA,"",NA,NA,NA,NA,NA,-12.5777,34.1416,"",NA,NA,NA,NA,NA,"Malawi","","",NA,"",NA,NA,NA,NA,NA,NA,NA,NA,NA,14134403,"COI-5P"…
891,"GBMND38687-21","LC473685",12819497,"","LC473685","Mined from GenBank, NCBI",NA,"BOLD:ABA1308",20,"Arthropoda",82,"Insecta",127,"Diptera",1730,"Culicidae",2142,"Culicinae",6438,"Aedes",561989,"Aedes hirsutus",NA,NA,"","","Theobald, 1901",NA,"","",NA,"",NA,NA,NA,NA,"","","",NA,"",NA,NA,NA,NA,NA,-13.1072,33.5597,"",NA,NA,NA,NA,NA,"Malawi","","",NA,"",NA,NA,NA,NA,NA,NA,NA,NA,NA,14134406,"COI-5P"…
892,"GBMND38688-21","LC473681",12819498,"","LC473681","Mined from GenBank, NCBI",NA,"BOLD:ABA1308",20,"Arthropoda",82,"Insecta",127,"Diptera",1730,"Culicidae",2142,"Culicinae",6438,"Aedes",561989,"Aedes hirsutus",NA,NA,"","","Theobald, 1901",NA,"","",NA,"",NA,NA,NA,NA,"","","",NA,"",NA,NA,NA,NA,NA,-13.6913,33.0294,"",NA,NA,NA,NA,NA,"Malawi","","",NA,"",NA,NA,NA,NA,NA,NA,NA,NA,NA,14134402,"COI-5P"…
893,"GBMND38689-21","LC473684",12819499,"","LC473684","Mined from GenBank, NCBI",NA,"BOLD:ABA1308",20,"Arthropoda",82,"Insecta",127,"Diptera",1730,"Culicidae",2142,"Culicinae",6438,"Aedes",561989,"Aedes hirsutus",NA,NA,"","","Theobald, 1901",NA,"","",NA,"",NA,NA,NA,NA,"","","",NA,"",NA,NA,NA,NA,NA,-13.7758,33.1494,"",NA,NA,NA,NA,NA,"Malawi","","",NA,"",NA,NA,NA,NA,NA,NA,NA,NA,NA,14134405,"COI-5P"…
894,"GBMND38690-21","LC473686",12819500,"","LC473686","Mined from GenBank, NCBI",NA,"BOLD:ABA1308",20,"Arthropoda",82,"Insecta",127,"Diptera",1730,"Culicidae",2142,"Culicinae",6438,"Aedes",561989,"Aedes hirsutus",NA,NA,"","","Theobald, 1901",NA,"","",NA,"",NA,NA,NA,NA,"","","",NA,"",NA,NA,NA,NA,NA,-13.8836,34.5452,"",NA,NA,NA,NA,NA,"Malawi","","",NA,"",NA,NA,NA,NA,NA,NA,NA,NA,NA,14134407,"COI-5P"…
895,"GBMND38691-21","LC473683",12819501,"","LC473683","Mined from GenBank, NCBI",NA,"BOLD:ABA1308",20,"Arthropoda",82,"Insecta",127,"Diptera",1730,"Culicidae",2142,"Culicinae",6438,"Aedes",561989,"Aedes hirsutus",NA,NA,"","","Theobald, 1901",NA,"","",NA,"",NA,NA,NA,NA,"","","",NA,"",NA,NA,NA,NA,NA,-13.9808,33.0408,"",NA,NA,NA,NA,NA,"Zambia","","",NA,"",NA,NA,NA,NA,NA,NA,NA,NA,NA,14134404,"COI-5P"…
896,"GBMND91602-21","MT877607",13735690,"KZN54F","MT877607","Mined from GenBank, NCBI",NA,"BOLD:ACF8218",20,"Arthropoda",82,"Insecta",127,"Diptera",1730,"Culicidae",2142,"Culicinae",6438,"Aedes",561989,"Aedes hirsutus",NA,NA,"","","Theobald, 1901",NA,"","",NA,"",NA,NA,NA,NA,"","","",NA,"",NA,NA,NA,NA,NA,NA,NA,"",NA,NA,NA,NA,NA,"South Africa","","",NA,"",NA,NA,NA,NA,NA,NA,NA,NA,NA,14746392,"COI-5P…
897,"GMKMY1980-15","BIOUG27257-C03",6702028,"BIOUG27257-C03","GMP#02953","Centre for Biodiversity Genomics",NA,"BOLD:ACF8218",20,"Arthropoda",82,"Insecta",127,"Diptera",1730,"Culicidae",2142,"Culicinae",6438,"Aedes",561989,"Aedes hirsutus",NA,NA,"Yvonne Linton","DNA","Theobald, 1901",NA,"Vouchered:Registered Collection","Tissue",NA,"Margaret Kinnaird",NA,NA,NA,NA,"BIOUG:KENYA2","Malaise Trap","A"…
898,"CULSA040-19","CULSA_L0083",10324425,"CULSA_L0083",NA,"Naturalis Biodiversity Center",NA,"BOLD:AAM3553",20,"Arthropoda",82,"Insecta",127,"Diptera",1730,"Culicidae",2142,"Culicinae",6438,"Aedes",943771,"Aedes leesoni",NA,NA,"M. J. J. Schrama","Morphological",NA,NA,NA,NA,NA,"M.J.J. Schrama",NA,NA,NA,NA,NA,NA,"Adult",NA,NA,NA,NA,NA,NA,NA,NA,NA,NA,NA,NA,NA,NA,NA,"South Africa",NA,"Kruger National…
899,"CULSA055-19","CULSA_L0101",10324440,"CULSA_L0101",NA,"Naturalis Biodiversity Center",NA,"BOLD:AAM3553",20,"Arthropoda",82,"Insecta",127,"Diptera",1730,"Culicidae",2142,"Culicinae",6438,"Aedes",943771,"Aedes leesoni",NA,NA,"M. J. J. Schrama","Morphological",NA,NA,NA,NA,NA,"M.J.J. Schrama",NA,NA,NA,NA,NA,NA,"Adult",NA,NA,NA,NA,NA,NA,NA,NA,NA,NA,NA,NA,NA,NA,NA,"South Africa",NA,"Kruger National…
900,"GBDP47167-19","JQ728297",9940359,NA,"JQ728297","Mined from GenBank, NCBI",NA,"BOLD:ADS9867",20,"Arthropoda",82,"Insecta",127,"Diptera",1730,"Culicidae",2142,"Culicinae",6438,"Aedes",921620,"Aedes mediolineatus",NA,NA,NA,NA,NA,NA,NA,NA,NA,NA,NA,NA,NA,NA,NA,NA,NA,NA,NA,NA,NA,NA,NA,NA,NA,NA,NA,NA,NA,NA,NA,NA,"China",NA,NA,NA,NA,NA,NA,NA,NA,NA,NA,NA,NA,NA,10958441,"COI-5P","JQ728297","TATTTTTGGG…
901,"GBMNE58324-22","ON504278",16353987,NA,"ON504278","Mined from GenBank, NCBI",NA,"BOLD:AEX8556",20,"Arthropoda",82,"Insecta",127,"Diptera",1730,"Culicidae",2142,"Culicinae",6438,"Aedes",324612,"Aedes nigricephalus",NA,NA,NA,NA,"Theobald, 1901",NA,NA,NA,NA,NA,NA,NA,NA,NA,NA,NA,NA,NA,NA,NA,NA,NA,NA,NA,NA,NA,NA,NA,NA,NA,NA,NA,"Sao Tome and Principe",NA,NA,NA,NA,NA,NA,NA,NA,NA,NA,NA,NA,NA,17545310…
902,"CULSA046-19","CULSA_L0089",10324431,"CULSA_L0089","","Naturalis Biodiversity Center",NA,"BOLD:AAM3264",20,"Arthropoda",82,"Insecta",127,"Diptera",1730,"Culicidae",2142,"Culicinae",6438,"Aedes",313656,"Aedes ochraceus",NA,NA,"M. J. J. Schrama","Morphological","Theobald, 1901",NA,NA,"",NA,"M.J.J. Schrama",NA,NA,"","",NA,"","Adult","","","",NA,NA,"",NA,NA,NA,NA,NA,NA,NA,NA,NA,"South Africa",NA,…
903,"CULSA049-19","CULSA_L0093",10324434,"CULSA_L0093","","Naturalis Biodiversity Center",NA,"BOLD:AAM3264",20,"Arthropoda",82,"Insecta",127,"Diptera",1730,"Culicidae",2142,"Culicinae",6438,"Aedes",313656,"Aedes ochraceus",NA,NA,"M. J. J. Schrama","Morphological","Theobald, 1901",NA,NA,"",NA,"M.J.J. Schrama",NA,NA,"","",NA,"","Adult","","","",NA,NA,"",NA,NA,NA,NA,NA,NA,NA,NA,NA,"South Africa",NA,…
904,"CULSA052-19","CULSA_L0096",10324437,"CULSA_L0096","","Naturalis Biodiversity Center",NA,"BOLD:AAM3264",20,"Arthropoda",82,"Insecta",127,"Diptera",1730,"Culicidae",2142,"Culicinae",6438,"Aedes",313656,"Aedes ochraceus",NA,NA,"M. J. J. Schrama","Morphological","Theobald, 1901",NA,NA,"",NA,"M.J.J. Schrama",NA,NA,"","",NA,"","Adult","","","",NA,NA,"",NA,NA,NA,NA,NA,NA,NA,NA,NA,"South Africa",NA,…
905,"CULSA084-19","CULSA_L0131",10324469,"CULSA_L0131","","Naturalis Biodiversity Center",NA,"BOLD:AAM3264",20,"Arthropoda",82,"Insecta",127,"Diptera",1730,"Culicidae",2142,"Culicinae",6438,"Aedes",313656,"Aedes ochraceus",NA,NA,"M. J. J. Schrama","Morphological","Theobald, 1901",NA,NA,"",NA,"M.J.J. Schrama",NA,NA,"","",NA,"","Adult","","","",NA,NA,"",NA,NA,NA,NA,NA,NA,NA,NA,NA,"South Africa",NA,…
906,"GBDCU1858-15","KJ940693",5654169,"","KJ940693","Mined from GenBank, NCBI",NA,"BOLD:AAM3264",20,"Arthropoda",82,"Insecta",127,"Diptera",1730,"Culicidae",2142,"Culicinae",6438,"Aedes",313656,"Aedes ochraceus",NA,NA,"","","Theobald, 1901",NA,NA,"",NA,"",NA,NA,"","",NA,"","","","","",NA,NA,"taxon:450822",NA,NA,NA,NA,NA,NA,NA,NA,NA,"Kenya",NA,"",NA,"",NA,NA,NA,NA,NA,NA,NA,NA,NA,7212862,"COI-5P","…
907,"GBDCU1859-15","KJ940694",5654170,"","KJ940694","Mined from GenBank, NCBI",NA,"BOLD:AAM3264",20,"Arthropoda",82,"Insecta",127,"Diptera",1730,"Culicidae",2142,"Culicinae",6438,"Aedes",313656,"Aedes ochraceus",NA,NA,"","","Theobald, 1901",NA,NA,"",NA,"",NA,NA,"","",NA,"","","","","",NA,NA,"taxon:450822",NA,NA,NA,NA,NA,NA,NA,NA,NA,"Kenya",NA,"",NA,"",NA,NA,NA,NA,NA,NA,NA,NA,NA,7212863,"COI-5P","…
908,"GBDCU1861-15","KJ940696",5654172,"","KJ940696","Mined from GenBank, NCBI",NA,"BOLD:AAM3264",20,"Arthropoda",82,"Insecta",127,"Diptera",1730,"Culicidae",2142,"Culicinae",6438,"Aedes",313656,"Aedes ochraceus",NA,NA,"","","Theobald, 1901",NA,NA,"",NA,"",NA,NA,"","",NA,"","","","","",NA,NA,"taxon:450822",NA,NA,NA,NA,NA,NA,NA,NA,NA,"Kenya",NA,"",NA,"",NA,NA,NA,NA,NA,NA,NA,NA,NA,7212865,"COI-5P","…
909,"GBDCU1862-15","KJ940697",5654173,"","KJ940697","Mined from GenBank, NCBI",NA,"BOLD:AAM3264",20,"Arthropoda",82,"Insecta",127,"Diptera",1730,"Culicidae",2142,"Culicinae",6438,"Aedes",313656,"Aedes ochraceus",NA,NA,"","","Theobald, 1901",NA,NA,"",NA,"",NA,NA,"","",NA,"","","","","",NA,NA,"taxon:450822",NA,NA,NA,NA,NA,NA,NA,NA,NA,"Kenya",NA,"",NA,"",NA,NA,NA,NA,NA,NA,NA,NA,NA,7212866,"COI-5P","…
910,"GBDCU1863-15","KJ940698",5654174,"","KJ940698","Mined from GenBank, NCBI",NA,"BOLD:AAM3264",20,"Arthropoda",82,"Insecta",127,"Diptera",1730,"Culicidae",2142,"Culicinae",6438,"Aedes",313656,"Aedes ochraceus",NA,NA,"","","Theobald, 1901",NA,NA,"",NA,"",NA,NA,"","",NA,"","","","","",NA,NA,"taxon:450822",NA,NA,NA,NA,NA,NA,NA,NA,NA,"Kenya",NA,"",NA,"",NA,NA,NA,NA,NA,NA,NA,NA,NA,7212867,"COI-5P","…
911,"GBDCU1864-15","KJ940699",5654175,"","KJ940699","Mined from GenBank, NCBI",NA,"BOLD:AAM3264",20,"Arthropoda",82,"Insecta",127,"Diptera",1730,"Culicidae",2142,"Culicinae",6438,"Aedes",313656,"Aedes ochraceus",NA,NA,"","","Theobald, 1901",NA,NA,"",NA,"",NA,NA,"","",NA,"","","","","",NA,NA,"taxon:450822",NA,NA,NA,NA,NA,NA,NA,NA,NA,"Kenya",NA,"",NA,"",NA,NA,NA,NA,NA,NA,NA,NA,NA,7212868,"COI-5P","…
912,"GBDCU1865-15","KJ940700",5654176,"","KJ940700","Mined from GenBank, NCBI",NA,"BOLD:AAM3264",20,"Arthropoda",82,"Insecta",127,"Diptera",1730,"Culicidae",2142,"Culicinae",6438,"Aedes",313656,"Aedes ochraceus",NA,NA,"","","Theobald, 1901",NA,NA,"",NA,"",NA,NA,"","",NA,"","","","","",NA,NA,"taxon:450822",NA,NA,NA,NA,NA,NA,NA,NA,NA,"Kenya",NA,"",NA,"",NA,NA,NA,NA,NA,NA,NA,NA,NA,7212869,"COI-5P","…
913,"GBDCU1867-15","KJ940702",5654178,"","KJ940702","Mined from GenBank, NCBI",NA,"BOLD:AAM3264",20,"Arthropoda",82,"Insecta",127,"Diptera",1730,"Culicidae",2142,"Culicinae",6438,"Aedes",313656,"Aedes ochraceus",NA,NA,"","","Theobald, 1901",NA,NA,"",NA,"",NA,NA,"","",NA,"","","","","",NA,NA,"taxon:450822",NA,NA,NA,NA,NA,NA,NA,NA,NA,"Kenya",NA,"",NA,"",NA,NA,NA,NA,NA,NA,NA,NA,NA,7212871,"COI-5P","…
914,"GBDCU1868-15","KJ940703",5654179,"","KJ940703","Mined from GenBank, NCBI",NA,"BOLD:AAM3264",20,"Arthropoda",82,"Insecta",127,"Diptera",1730,"Culicidae",2142,"Culicinae",6438,"Aedes",313656,"Aedes ochraceus",NA,NA,"","","Theobald, 1901",NA,NA,"",NA,"",NA,NA,"","",NA,"","","","","",NA,NA,"taxon:450822",NA,NA,NA,NA,NA,NA,NA,NA,NA,"Kenya",NA,"",NA,"",NA,NA,NA,NA,NA,NA,NA,NA,NA,7212872,"COI-5P","…
915,"GBDCU1869-15","KJ940704",5654180,"","KJ940704","Mined from GenBank, NCBI",NA,"BOLD:AAM3264",20,"Arthropoda",82,"Insecta",127,"Diptera",1730,"Culicidae",2142,"Culicinae",6438,"Aedes",313656,"Aedes ochraceus",NA,NA,"","","Theobald, 1901",NA,NA,"",NA,"",NA,NA,"","",NA,"","","","","",NA,NA,"taxon:450822",NA,NA,NA,NA,NA,NA,NA,NA,NA,"Kenya",NA,"",NA,"",NA,NA,NA,NA,NA,NA,NA,NA,NA,7212873,"COI-5P","…
916,"GBDCU1871-15","KJ940706",5654182,"","KJ940706","Mined from GenBank, NCBI",NA,"BOLD:AAM3264",20,"Arthropoda",82,"Insecta",127,"Diptera",1730,"Culicidae",2142,"Culicinae",6438,"Aedes",313656,"Aedes ochraceus",NA,NA,"","","Theobald, 1901",NA,NA,"",NA,"",NA,NA,"","",NA,"","","","","",NA,NA,"taxon:450822",NA,NA,NA,NA,NA,NA,NA,NA,NA,"Kenya",NA,"",NA,"",NA,NA,NA,NA,NA,NA,NA,NA,NA,7212875,"COI-5P","…
917,"GBDCU1872-15","KJ940707",5654183,"","KJ940707","Mined from GenBank, NCBI",NA,"BOLD:AAM3264",20,"Arthropoda",82,"Insecta",127,"Diptera",1730,"Culicidae",2142,"Culicinae",6438,"Aedes",313656,"Aedes ochraceus",NA,NA,"","","Theobald, 1901",NA,NA,"",NA,"",NA,NA,"","",NA,"","","","","",NA,NA,"taxon:450822",NA,NA,NA,NA,NA,NA,NA,NA,NA,"Kenya",NA,"",NA,"",NA,NA,NA,NA,NA,NA,NA,NA,NA,7212876,"COI-5P","…
918,"GBDCU1873-15","KJ940708",5654184,"","KJ940708","Mined from GenBank, NCBI",NA,"BOLD:AAM3264",20,"Arthropoda",82,"Insecta",127,"Diptera",1730,"Culicidae",2142,"Culicinae",6438,"Aedes",313656,"Aedes ochraceus",NA,NA,"","","Theobald, 1901",NA,NA,"",NA,"",NA,NA,"","",NA,"","","","","",NA,NA,"taxon:450822",NA,NA,NA,NA,NA,NA,NA,NA,NA,"Kenya",NA,"",NA,"",NA,NA,NA,NA,NA,NA,NA,NA,NA,7212877,"COI-5P","…
919,"GBDCU1874-15","KJ940709",5654185,"","KJ940709","Mined from GenBank, NCBI",NA,"BOLD:AAM3264",20,"Arthropoda",82,"Insecta",127,"Diptera",1730,"Culicidae",2142,"Culicinae",6438,"Aedes",313656,"Aedes ochraceus",NA,NA,"","","Theobald, 1901",NA,NA,"",NA,"",NA,NA,"","",NA,"","","","","",NA,NA,"taxon:450822",NA,NA,NA,NA,NA,NA,NA,NA,NA,"Kenya",NA,"",NA,"",NA,NA,NA,NA,NA,NA,NA,NA,NA,7212878,"COI-5P","…
920,"GBDCU1875-15","KJ940710",5654186,"","KJ940710","Mined from GenBank, NCBI",NA,"BOLD:AAM3264",20,"Arthropoda",82,"Insecta",127,"Diptera",1730,"Culicidae",2142,"Culicinae",6438,"Aedes",313656,"Aedes ochraceus",NA,NA,"","","Theobald, 1901",NA,NA,"",NA,"",NA,NA,"","",NA,"","","","","",NA,NA,"taxon:450822",NA,NA,NA,NA,NA,NA,NA,NA,NA,"Kenya",NA,"",NA,"",NA,NA,NA,NA,NA,NA,NA,NA,NA,7212879,"COI-5P","…
921,"GBDCU1876-15","KJ940711",5654187,"","KJ940711","Mined from GenBank, NCBI",NA,"BOLD:AAM3264",20,"Arthropoda",82,"Insecta",127,"Diptera",1730,"Culicidae",2142,"Culicinae",6438,"Aedes",313656,"Aedes ochraceus",NA,NA,"","","Theobald, 1901",NA,NA,"",NA,"",NA,NA,"","",NA,"","","","","",NA,NA,"taxon:450822",NA,NA,NA,NA,NA,NA,NA,NA,NA,"Kenya",NA,"",NA,"",NA,NA,NA,NA,NA,NA,NA,NA,NA,7212880,"COI-5P","…
922,"GBDCU1877-15","KJ940712",5654188,"","KJ940712","Mined from GenBank, NCBI",NA,"BOLD:AAM3264",20,"Arthropoda",82,"Insecta",127,"Diptera",1730,"Culicidae",2142,"Culicinae",6438,"Aedes",313656,"Aedes ochraceus",NA,NA,"","","Theobald, 1901",NA,NA,"",NA,"",NA,NA,"","",NA,"","","","","",NA,NA,"taxon:450822",NA,NA,NA,NA,NA,NA,NA,NA,NA,"Kenya",NA,"",NA,"",NA,NA,NA,NA,NA,NA,NA,NA,NA,7212881,"COI-5P","…
923,"GBDCU1878-15","KJ940713",5654189,"","KJ940713","Mined from GenBank, NCBI",NA,"BOLD:AAM3264",20,"Arthropoda",82,"Insecta",127,"Diptera",1730,"Culicidae",2142,"Culicinae",6438,"Aedes",313656,"Aedes ochraceus",NA,NA,"","","Theobald, 1901",NA,NA,"",NA,"",NA,NA,"","",NA,"","","","","",NA,NA,"taxon:450822",NA,NA,NA,NA,NA,NA,NA,NA,NA,"Kenya",NA,"",NA,"",NA,NA,NA,NA,NA,NA,NA,NA,NA,7212882,"COI-5P","…
924,"GBDCU1879-15","KJ940714",5654190,"","KJ940714","Mined from GenBank, NCBI",NA,"BOLD:AAM3264",20,"Arthropoda",82,"Insecta",127,"Diptera",1730,"Culicidae",2142,"Culicinae",6438,"Aedes",313656,"Aedes ochraceus",NA,NA,"","","Theobald, 1901",NA,NA,"",NA,"",NA,NA,"","",NA,"","","","","",NA,NA,"taxon:450822",NA,NA,NA,NA,NA,NA,NA,NA,NA,"Kenya",NA,"",NA,"",NA,NA,NA,NA,NA,NA,NA,NA,NA,7212883,"COI-5P","…
925,"GBDCU1881-15","KJ940716",5654192,"","KJ940716","Mined from GenBank, NCBI",NA,"BOLD:AAM3264",20,"Arthropoda",82,"Insecta",127,"Diptera",1730,"Culicidae",2142,"Culicinae",6438,"Aedes",313656,"Aedes ochraceus",NA,NA,"","","Theobald, 1901",NA,NA,"",NA,"",NA,NA,"","",NA,"","","","","",NA,NA,"taxon:450822",NA,NA,NA,NA,NA,NA,NA,NA,NA,"Kenya",NA,"",NA,"",NA,NA,NA,NA,NA,NA,NA,NA,NA,7212885,"COI-5P","…
926,"GBDCU1882-15","KJ940717",5654193,"","KJ940717","Mined from GenBank, NCBI",NA,"BOLD:AAM3264",20,"Arthropoda",82,"Insecta",127,"Diptera",1730,"Culicidae",2142,"Culicinae",6438,"Aedes",313656,"Aedes ochraceus",NA,NA,"","","Theobald, 1901",NA,NA,"",NA,"",NA,NA,"","",NA,"","","","","",NA,NA,"taxon:450822",NA,NA,NA,NA,NA,NA,NA,NA,NA,"Kenya",NA,"",NA,"",NA,NA,NA,NA,NA,NA,NA,NA,NA,7212886,"COI-5P","…
927,"GBDCU1883-15","KJ940718",5654194,"","KJ940718","Mined from GenBank, NCBI",NA,"BOLD:AAM3264",20,"Arthropoda",82,"Insecta",127,"Diptera",1730,"Culicidae",2142,"Culicinae",6438,"Aedes",313656,"Aedes ochraceus",NA,NA,"","","Theobald, 1901",NA,NA,"",NA,"",NA,NA,"","",NA,"","","","","",NA,NA,"taxon:450822",NA,NA,NA,NA,NA,NA,NA,NA,NA,"Kenya",NA,"",NA,"",NA,NA,NA,NA,NA,NA,NA,NA,NA,7212887,"COI-5P","…
928,"GBDCU1884-15","KJ940719",5654195,"","KJ940719","Mined from GenBank, NCBI",NA,"BOLD:AAM3264",20,"Arthropoda",82,"Insecta",127,"Diptera",1730,"Culicidae",2142,"Culicinae",6438,"Aedes",313656,"Aedes ochraceus",NA,NA,"","","Theobald, 1901",NA,NA,"",NA,"",NA,NA,"","",NA,"","","","","",NA,NA,"taxon:450822",NA,NA,NA,NA,NA,NA,NA,NA,NA,"Kenya",NA,"",NA,"",NA,NA,NA,NA,NA,NA,NA,NA,NA,7212888,"COI-5P","…
929,"GBDCU1885-15","KJ940720",5654196,"","KJ940720","Mined from GenBank, NCBI",NA,"BOLD:AAM3264",20,"Arthropoda",82,"Insecta",127,"Diptera",1730,"Culicidae",2142,"Culicinae",6438,"Aedes",313656,"Aedes ochraceus",NA,NA,"","","Theobald, 1901",NA,NA,"",NA,"",NA,NA,"","",NA,"","","","","",NA,NA,"taxon:450822",NA,NA,NA,NA,NA,NA,NA,NA,NA,"Kenya",NA,"",NA,"",NA,NA,NA,NA,NA,NA,NA,NA,NA,7212889,"COI-5P","…
930,"GBDCU1886-15","KJ940721",5654197,"","KJ940721","Mined from GenBank, NCBI",NA,"BOLD:AAM3264",20,"Arthropoda",82,"Insecta",127,"Diptera",1730,"Culicidae",2142,"Culicinae",6438,"Aedes",313656,"Aedes ochraceus",NA,NA,"","","Theobald, 1901",NA,NA,"",NA,"",NA,NA,"","",NA,"","","","","",NA,NA,"taxon:450822",NA,NA,NA,NA,NA,NA,NA,NA,NA,"Kenya",NA,"",NA,"",NA,NA,NA,NA,NA,NA,NA,NA,NA,7212890,"COI-5P","…
931,"GBDCU1888-15","KJ940723",5654199,"","KJ940723","Mined from GenBank, NCBI",NA,"BOLD:AAM3264",20,"Arthropoda",82,"Insecta",127,"Diptera",1730,"Culicidae",2142,"Culicinae",6438,"Aedes",313656,"Aedes ochraceus",NA,NA,"","","Theobald, 1901",NA,NA,"",NA,"",NA,NA,"","",NA,"","","","","",NA,NA,"taxon:450822",NA,NA,NA,NA,NA,NA,NA,NA,NA,"Kenya",NA,"",NA,"",NA,NA,NA,NA,NA,NA,NA,NA,NA,7212892,"COI-5P","…
932,"GBDCU1889-15","KJ940724",5654200,"","KJ940724","Mined from GenBank, NCBI",NA,"BOLD:AAM3264",20,"Arthropoda",82,"Insecta",127,"Diptera",1730,"Culicidae",2142,"Culicinae",6438,"Aedes",313656,"Aedes ochraceus",NA,NA,"","","Theobald, 1901",NA,NA,"",NA,"",NA,NA,"","",NA,"","","","","",NA,NA,"taxon:450822",NA,NA,NA,NA,NA,NA,NA,NA,NA,"Kenya",NA,"",NA,"",NA,NA,NA,NA,NA,NA,NA,NA,NA,7212893,"COI-5P","…
933,"GBDCU1890-15","KJ940725",5654201,"","KJ940725","Mined from GenBank, NCBI",NA,"BOLD:AAM3264",20,"Arthropoda",82,"Insecta",127,"Diptera",1730,"Culicidae",2142,"Culicinae",6438,"Aedes",313656,"Aedes ochraceus",NA,NA,"","","Theobald, 1901",NA,NA,"",NA,"",NA,NA,"","",NA,"","","","","",NA,NA,"taxon:450822",NA,NA,NA,NA,NA,NA,NA,NA,NA,"Kenya",NA,"",NA,"",NA,NA,NA,NA,NA,NA,NA,NA,NA,7212894,"COI-5P","…
934,"GBDCU1891-15","KJ940726",5654202,"","KJ940726","Mined from GenBank, NCBI",NA,"BOLD:AAM3264",20,"Arthropoda",82,"Insecta",127,"Diptera",1730,"Culicidae",2142,"Culicinae",6438,"Aedes",313656,"Aedes ochraceus",NA,NA,"","","Theobald, 1901",NA,NA,"",NA,"",NA,NA,"","",NA,"","","","","",NA,NA,"taxon:450822",NA,NA,NA,NA,NA,NA,NA,NA,NA,"Kenya",NA,"",NA,"",NA,NA,NA,NA,NA,NA,NA,NA,NA,7212895,"COI-5P","…
935,"GBDCU1892-15","KJ940727",5654203,"","KJ940727","Mined from GenBank, NCBI",NA,"BOLD:AAM3264",20,"Arthropoda",82,"Insecta",127,"Diptera",1730,"Culicidae",2142,"Culicinae",6438,"Aedes",313656,"Aedes ochraceus",NA,NA,"","","Theobald, 1901",NA,NA,"",NA,"",NA,NA,"","",NA,"","","","","",NA,NA,"taxon:450822",NA,NA,NA,NA,NA,NA,NA,NA,NA,"Kenya",NA,"",NA,"",NA,NA,NA,NA,NA,NA,NA,NA,NA,7212896,"COI-5P","…
936,"GBDCU1894-15","KJ940729",5654205,"","KJ940729","Mined from GenBank, NCBI",NA,"BOLD:AAM3264",20,"Arthropoda",82,"Insecta",127,"Diptera",1730,"Culicidae",2142,"Culicinae",6438,"Aedes",313656,"Aedes ochraceus",NA,NA,"","","Theobald, 1901",NA,NA,"",NA,"",NA,NA,"","",NA,"","","","","",NA,NA,"taxon:450822",NA,NA,NA,NA,NA,NA,NA,NA,NA,"Kenya",NA,"",NA,"",NA,NA,NA,NA,NA,NA,NA,NA,NA,7212898,"COI-5P","…
937,"GBDCU1895-15","KJ940730",5654206,"","KJ940730","Mined from GenBank, NCBI",NA,"BOLD:AAM3264",20,"Arthropoda",82,"Insecta",127,"Diptera",1730,"Culicidae",2142,"Culicinae",6438,"Aedes",313656,"Aedes ochraceus",NA,NA,"","","Theobald, 1901",NA,NA,"",NA,"",NA,NA,"","",NA,"","","","","",NA,NA,"taxon:450822",NA,NA,NA,NA,NA,NA,NA,NA,NA,"Kenya",NA,"",NA,"",NA,NA,NA,NA,NA,NA,NA,NA,NA,7212899,"COI-5P","…
938,"GBDCU1896-15","KJ940731",5654207,"","KJ940731","Mined from GenBank, NCBI",NA,"BOLD:AAM3264",20,"Arthropoda",82,"Insecta",127,"Diptera",1730,"Culicidae",2142,"Culicinae",6438,"Aedes",313656,"Aedes ochraceus",NA,NA,"","","Theobald, 1901",NA,NA,"",NA,"",NA,NA,"","",NA,"","","","","",NA,NA,"taxon:450822",NA,NA,NA,NA,NA,NA,NA,NA,NA,"Kenya",NA,"",NA,"",NA,NA,NA,NA,NA,NA,NA,NA,NA,7212900,"COI-5P","…
939,"GBDCU1897-15","KJ940732",5654208,"","KJ940732","Mined from GenBank, NCBI",NA,"BOLD:AAM3264",20,"Arthropoda",82,"Insecta",127,"Diptera",1730,"Culicidae",2142,"Culicinae",6438,"Aedes",313656,"Aedes ochraceus",NA,NA,"","","Theobald, 1901",NA,NA,"",NA,"",NA,NA,"","",NA,"","","","","",NA,NA,"taxon:450822",NA,NA,NA,NA,NA,NA,NA,NA,NA,"Kenya",NA,"",NA,"",NA,NA,NA,NA,NA,NA,NA,NA,NA,7212901,"COI-5P","…
940,"GBDCU1898-15","KJ940733",5654209,"","KJ940733","Mined from GenBank, NCBI",NA,"BOLD:AAM3264",20,"Arthropoda",82,"Insecta",127,"Diptera",1730,"Culicidae",2142,"Culicinae",6438,"Aedes",313656,"Aedes ochraceus",NA,NA,"","","Theobald, 1901",NA,NA,"",NA,"",NA,NA,"","",NA,"","","","","",NA,NA,"taxon:450822",NA,NA,NA,NA,NA,NA,NA,NA,NA,"Kenya",NA,"",NA,"",NA,NA,NA,NA,NA,NA,NA,NA,NA,7212902,"COI-5P","…
941,"GBDCU1900-15","KJ940735",5654211,"","KJ940735","Mined from GenBank, NCBI",NA,"BOLD:AAM3264",20,"Arthropoda",82,"Insecta",127,"Diptera",1730,"Culicidae",2142,"Culicinae",6438,"Aedes",313656,"Aedes ochraceus",NA,NA,"","","Theobald, 1901",NA,NA,"",NA,"",NA,NA,"","",NA,"","","","","",NA,NA,"taxon:450822",NA,NA,NA,NA,NA,NA,NA,NA,NA,"Kenya",NA,"",NA,"",NA,NA,NA,NA,NA,NA,NA,NA,NA,7212904,"COI-5P","…
942,"GBDCU1901-15","KJ940736",5654212,"","KJ940736","Mined from GenBank, NCBI",NA,"BOLD:AAM3264",20,"Arthropoda",82,"Insecta",127,"Diptera",1730,"Culicidae",2142,"Culicinae",6438,"Aedes",313656,"Aedes ochraceus",NA,NA,"","","Theobald, 1901",NA,NA,"",NA,"",NA,NA,"","",NA,"","","","","",NA,NA,"taxon:450822",NA,NA,NA,NA,NA,NA,NA,NA,NA,"Kenya",NA,"",NA,"",NA,NA,NA,NA,NA,NA,NA,NA,NA,7212905,"COI-5P","…
943,"GBDCU1902-15","KJ940737",5654213,"","KJ940737","Mined from GenBank, NCBI",NA,"BOLD:AAM3264",20,"Arthropoda",82,"Insecta",127,"Diptera",1730,"Culicidae",2142,"Culicinae",6438,"Aedes",313656,"Aedes ochraceus",NA,NA,"","","Theobald, 1901",NA,NA,"",NA,"",NA,NA,"","",NA,"","","","","",NA,NA,"taxon:450822",NA,NA,NA,NA,NA,NA,NA,NA,NA,"Kenya",NA,"",NA,"",NA,NA,NA,NA,NA,NA,NA,NA,NA,7212906,"COI-5P","…
944,"GBDCU1903-15","KJ940738",5654214,"","KJ940738","Mined from GenBank, NCBI",NA,"BOLD:AAM3264",20,"Arthropoda",82,"Insecta",127,"Diptera",1730,"Culicidae",2142,"Culicinae",6438,"Aedes",313656,"Aedes ochraceus",NA,NA,"","","Theobald, 1901",NA,NA,"",NA,"",NA,NA,"","",NA,"","","","","",NA,NA,"taxon:450822",NA,NA,NA,NA,NA,NA,NA,NA,NA,"Kenya",NA,"",NA,"",NA,NA,NA,NA,NA,NA,NA,NA,NA,7212907,"COI-5P","…
945,"GBDCU1904-15","KJ940739",5654215,"","KJ940739","Mined from GenBank, NCBI",NA,"BOLD:AAM3264",20,"Arthropoda",82,"Insecta",127,"Diptera",1730,"Culicidae",2142,"Culicinae",6438,"Aedes",313656,"Aedes ochraceus",NA,NA,"","","Theobald, 1901",NA,NA,"",NA,"",NA,NA,"","",NA,"","","","","",NA,NA,"taxon:450822",NA,NA,NA,NA,NA,NA,NA,NA,NA,"Kenya",NA,"",NA,"",NA,NA,NA,NA,NA,NA,NA,NA,NA,7212908,"COI-5P","…
946,"GBDCU1905-15","KJ940740",5654216,"","KJ940740","Mined from GenBank, NCBI",NA,"BOLD:AAM3264",20,"Arthropoda",82,"Insecta",127,"Diptera",1730,"Culicidae",2142,"Culicinae",6438,"Aedes",313656,"Aedes ochraceus",NA,NA,"","","Theobald, 1901",NA,NA,"",NA,"",NA,NA,"","",NA,"","","","","",NA,NA,"taxon:450822",NA,NA,NA,NA,NA,NA,NA,NA,NA,"Kenya",NA,"",NA,"",NA,NA,NA,NA,NA,NA,NA,NA,NA,7212909,"COI-5P","…
947,"GBDCU1906-15","KJ940741",5654217,"","KJ940741","Mined from GenBank, NCBI",NA,"BOLD:AAM3264",20,"Arthropoda",82,"Insecta",127,"Diptera",1730,"Culicidae",2142,"Culicinae",6438,"Aedes",313656,"Aedes ochraceus",NA,NA,"","","Theobald, 1901",NA,NA,"",NA,"",NA,NA,"","",NA,"","","","","",NA,NA,"taxon:450822",NA,NA,NA,NA,NA,NA,NA,NA,NA,"Kenya",NA,"",NA,"",NA,NA,NA,NA,NA,NA,NA,NA,NA,7212910,"COI-5P","…
948,"GBDCU1907-15","KJ940742",5654218,"","KJ940742","Mined from GenBank, NCBI",NA,"BOLD:AAM3264",20,"Arthropoda",82,"Insecta",127,"Diptera",1730,"Culicidae",2142,"Culicinae",6438,"Aedes",313656,"Aedes ochraceus",NA,NA,"","","Theobald, 1901",NA,NA,"",NA,"",NA,NA,"","",NA,"","","","","",NA,NA,"taxon:450822",NA,NA,NA,NA,NA,NA,NA,NA,NA,"Kenya",NA,"",NA,"",NA,NA,NA,NA,NA,NA,NA,NA,NA,7212911,"COI-5P","…
949,"GBDCU1908-15","KJ940743",5654219,"","KJ940743","Mined from GenBank, NCBI",NA,"BOLD:AAM3264",20,"Arthropoda",82,"Insecta",127,"Diptera",1730,"Culicidae",2142,"Culicinae",6438,"Aedes",313656,"Aedes ochraceus",NA,NA,"","","Theobald, 1901",NA,NA,"",NA,"",NA,NA,"","",NA,"","","","","",NA,NA,"taxon:450822",NA,NA,NA,NA,NA,NA,NA,NA,NA,"Kenya",NA,"",NA,"",NA,NA,NA,NA,NA,NA,NA,NA,NA,7212912,"COI-5P","…
950,"GBDCU1909-15","KJ940744",5654220,"","KJ940744","Mined from GenBank, NCBI",NA,"BOLD:AAM3264",20,"Arthropoda",82,"Insecta",127,"Diptera",1730,"Culicidae",2142,"Culicinae",6438,"Aedes",313656,"Aedes ochraceus",NA,NA,"","","Theobald, 1901",NA,NA,"",NA,"",NA,NA,"","",NA,"","","","","",NA,NA,"taxon:450822",NA,NA,NA,NA,NA,NA,NA,NA,NA,"Kenya",NA,"",NA,"",NA,NA,NA,NA,NA,NA,NA,NA,NA,7212913,"COI-5P","…
951,"GBDCU1910-15","KJ940745",5654221,"","KJ940745","Mined from GenBank, NCBI",NA,"BOLD:AAM3264",20,"Arthropoda",82,"Insecta",127,"Diptera",1730,"Culicidae",2142,"Culicinae",6438,"Aedes",313656,"Aedes ochraceus",NA,NA,"","","Theobald, 1901",NA,NA,"",NA,"",NA,NA,"","",NA,"","","","","",NA,NA,"taxon:450822",NA,NA,NA,NA,NA,NA,NA,NA,NA,"Kenya",NA,"",NA,"",NA,NA,NA,NA,NA,NA,NA,NA,NA,7212914,"COI-5P","…
952,"GBDCU1911-15","KJ940746",5654222,"","KJ940746","Mined from GenBank, NCBI",NA,"BOLD:AAM3264",20,"Arthropoda",82,"Insecta",127,"Diptera",1730,"Culicidae",2142,"Culicinae",6438,"Aedes",313656,"Aedes ochraceus",NA,NA,"","","Theobald, 1901",NA,NA,"",NA,"",NA,NA,"","",NA,"","","","","",NA,NA,"taxon:450822",NA,NA,NA,NA,NA,NA,NA,NA,NA,"Kenya",NA,"",NA,"",NA,NA,NA,NA,NA,NA,NA,NA,NA,7212915,"COI-5P","…
953,"GBDCU1913-15","KJ940748",5654224,"","KJ940748","Mined from GenBank, NCBI",NA,"BOLD:AAM3264",20,"Arthropoda",82,"Insecta",127,"Diptera",1730,"Culicidae",2142,"Culicinae",6438,"Aedes",313656,"Aedes ochraceus",NA,NA,"","","Theobald, 1901",NA,NA,"",NA,"",NA,NA,"","",NA,"","","","","",NA,NA,"taxon:450822",NA,NA,NA,NA,NA,NA,NA,NA,NA,"Kenya",NA,"",NA,"",NA,NA,NA,NA,NA,NA,NA,NA,NA,7212917,"COI-5P","…
954,"GBDCU1914-15","KJ940749",5654225,"","KJ940749","Mined from GenBank, NCBI",NA,"BOLD:AAM3264",20,"Arthropoda",82,"Insecta",127,"Diptera",1730,"Culicidae",2142,"Culicinae",6438,"Aedes",313656,"Aedes ochraceus",NA,NA,"","","Theobald, 1901",NA,NA,"",NA,"",NA,NA,"","",NA,"","","","","",NA,NA,"taxon:450822",NA,NA,NA,NA,NA,NA,NA,NA,NA,"Kenya",NA,"",NA,"",NA,NA,NA,NA,NA,NA,NA,NA,NA,7212918,"COI-5P","…
955,"GBDCU1915-15","KJ940750",5654226,"","KJ940750","Mined from GenBank, NCBI",NA,"BOLD:AAM3264",20,"Arthropoda",82,"Insecta",127,"Diptera",1730,"Culicidae",2142,"Culicinae",6438,"Aedes",313656,"Aedes ochraceus",NA,NA,"","","Theobald, 1901",NA,NA,"",NA,"",NA,NA,"","",NA,"","","","","",NA,NA,"taxon:450822",NA,NA,NA,NA,NA,NA,NA,NA,NA,"Kenya",NA,"",NA,"",NA,NA,NA,NA,NA,NA,NA,NA,NA,7212919,"COI-5P","…
956,"GBDCU1916-15","KJ940751",5654227,"","KJ940751","Mined from GenBank, NCBI",NA,"BOLD:AAM3264",20,"Arthropoda",82,"Insecta",127,"Diptera",1730,"Culicidae",2142,"Culicinae",6438,"Aedes",313656,"Aedes ochraceus",NA,NA,"","","Theobald, 1901",NA,NA,"",NA,"",NA,NA,"","",NA,"","","","","",NA,NA,"taxon:450822",NA,NA,NA,NA,NA,NA,NA,NA,NA,"Kenya",NA,"",NA,"",NA,NA,NA,NA,NA,NA,NA,NA,NA,7212920,"COI-5P","…
957,"GBDCU1918-15","KJ940753",5654229,"","KJ940753","Mined from GenBank, NCBI",NA,"BOLD:AAM3264",20,"Arthropoda",82,"Insecta",127,"Diptera",1730,"Culicidae",2142,"Culicinae",6438,"Aedes",313656,"Aedes ochraceus",NA,NA,"","","Theobald, 1901",NA,NA,"",NA,"",NA,NA,"","",NA,"","","","","",NA,NA,"taxon:450822",NA,NA,NA,NA,NA,NA,NA,NA,NA,"Kenya",NA,"",NA,"",NA,NA,NA,NA,NA,NA,NA,NA,NA,7212922,"COI-5P","…
958,"GBDCU1920-15","KJ940760",5654231,"","KJ940760","Mined from GenBank, NCBI",NA,"BOLD:AAM3264",20,"Arthropoda",82,"Insecta",127,"Diptera",1730,"Culicidae",2142,"Culicinae",6438,"Aedes",313656,"Aedes ochraceus",NA,NA,"","","Theobald, 1901",NA,NA,"",NA,"",NA,NA,"","",NA,"","","","","",NA,NA,"taxon:450822",NA,NA,NA,NA,NA,NA,NA,NA,NA,"Senegal",NA,"",NA,"",NA,NA,NA,NA,NA,NA,NA,NA,NA,7212929,"COI-5P"…
959,"GBDCU1922-15","KJ940762",5654233,"","KJ940762","Mined from GenBank, NCBI",NA,"BOLD:AAM3264",20,"Arthropoda",82,"Insecta",127,"Diptera",1730,"Culicidae",2142,"Culicinae",6438,"Aedes",313656,"Aedes ochraceus",NA,NA,"","","Theobald, 1901",NA,NA,"",NA,"",NA,NA,"","",NA,"","","","","",NA,NA,"taxon:450822",NA,NA,NA,NA,NA,NA,NA,NA,NA,"Senegal",NA,"",NA,"",NA,NA,NA,NA,NA,NA,NA,NA,NA,7212931,"COI-5P"…
960,"GBDCU1923-15","KJ940763",5654234,"","KJ940763","Mined from GenBank, NCBI",NA,"BOLD:AAM3264",20,"Arthropoda",82,"Insecta",127,"Diptera",1730,"Culicidae",2142,"Culicinae",6438,"Aedes",313656,"Aedes ochraceus",NA,NA,"","","Theobald, 1901",NA,NA,"",NA,"",NA,NA,"","",NA,"","","","","",NA,NA,"taxon:450822",NA,NA,NA,NA,NA,NA,NA,NA,NA,"Senegal",NA,"",NA,"",NA,NA,NA,NA,NA,NA,NA,NA,NA,7212932,"COI-5P"…
961,"GBDCU1924-15","KJ940764",5654235,"","KJ940764","Mined from GenBank, NCBI",NA,"BOLD:AAM3264",20,"Arthropoda",82,"Insecta",127,"Diptera",1730,"Culicidae",2142,"Culicinae",6438,"Aedes",313656,"Aedes ochraceus",NA,NA,"","","Theobald, 1901",NA,NA,"",NA,"",NA,NA,"","",NA,"","","","","",NA,NA,"taxon:450822",NA,NA,NA,NA,NA,NA,NA,NA,NA,"Senegal",NA,"",NA,"",NA,NA,NA,NA,NA,NA,NA,NA,NA,7212933,"COI-5P"…
962,"GBDCU1925-15","KJ940765",5654236,"","KJ940765","Mined from GenBank, NCBI",NA,"BOLD:AAM3264",20,"Arthropoda",82,"Insecta",127,"Diptera",1730,"Culicidae",2142,"Culicinae",6438,"Aedes",313656,"Aedes ochraceus",NA,NA,"","","Theobald, 1901",NA,NA,"",NA,"",NA,NA,"","",NA,"","","","","",NA,NA,"taxon:450822",NA,NA,NA,NA,NA,NA,NA,NA,NA,"Senegal",NA,"",NA,"",NA,NA,NA,NA,NA,NA,NA,NA,NA,7212934,"COI-5P"…
963,"GBMIN56906-17","KU187003",8396521,"","","Mined from GenBank, NCBI",NA,"BOLD:ADK1846",20,"Arthropoda",82,"Insecta",127,"Diptera",1730,"Culicidae",2142,"Culicinae",6438,"Aedes",313656,"Aedes ochraceus",NA,NA,"","","Theobald, 1901",NA,NA,"",NA,"",NA,NA,"","",NA,"","","","","",NA,NA,"",NA,-0.43054,34.2276,NA,NA,NA,NA,NA,NA,"Kenya",NA,"Chamaunga Island",NA,"",NA,NA,NA,NA,NA,NA,NA,NA,NA,9692694,"C…
964,"GBMND38703-21","LC473673",12819513,"","LC473673","Mined from GenBank, NCBI",NA,"BOLD:AAM3264",20,"Arthropoda",82,"Insecta",127,"Diptera",1730,"Culicidae",2142,"Culicinae",6438,"Aedes",313656,"Aedes ochraceus",NA,NA,"","","Theobald, 1901",NA,NA,"",NA,"",NA,NA,"","",NA,"","","","","",NA,NA,"",NA,-9.9547,33.9019,NA,NA,NA,NA,NA,NA,"Malawi",NA,"",NA,"",NA,NA,NA,NA,NA,NA,NA,NA,NA,14134394,"COI-5P"…
965,"GBMND38704-21","LC473674",12819514,"","LC473674","Mined from GenBank, NCBI",NA,"BOLD:AAM3264",20,"Arthropoda",82,"Insecta",127,"Diptera",1730,"Culicidae",2142,"Culicinae",6438,"Aedes",313656,"Aedes ochraceus",NA,NA,"","","Theobald, 1901",NA,NA,"",NA,"",NA,NA,"","",NA,"","","","","",NA,NA,"",NA,-9.9547,33.9019,NA,NA,NA,NA,NA,NA,"Malawi",NA,"",NA,"",NA,NA,NA,NA,NA,NA,NA,NA,NA,14134395,"COI-5P"…
966,"GBDCU1860-15","KJ940695",5654171,"","KJ940695","Mined from GenBank, NCBI",NA,"BOLD:AAM3264",20,"Arthropoda",82,"Insecta",127,"Diptera",1730,"Culicidae",2142,"Culicinae",6438,"Aedes",313656,"Aedes ochraceus",NA,NA,"","","Theobald, 1901",NA,NA,"",NA,"",NA,NA,"","",NA,"","","","","",NA,NA,"taxon:450822",NA,NA,NA,NA,NA,NA,NA,NA,NA,"Kenya",NA,"",NA,"",NA,NA,NA,NA,NA,NA,NA,NA,NA,7212864,"COI-5P","…
967,"GBDCU1866-15","KJ940701",5654177,"","KJ940701","Mined from GenBank, NCBI",NA,"BOLD:AAM3264",20,"Arthropoda",82,"Insecta",127,"Diptera",1730,"Culicidae",2142,"Culicinae",6438,"Aedes",313656,"Aedes ochraceus",NA,NA,"","","Theobald, 1901",NA,NA,"",NA,"",NA,NA,"","",NA,"","","","","",NA,NA,"taxon:450822",NA,NA,NA,NA,NA,NA,NA,NA,NA,"Kenya",NA,"",NA,"",NA,NA,NA,NA,NA,NA,NA,NA,NA,7212870,"COI-5P","…
968,"GBDCU1870-15","KJ940705",5654181,"","KJ940705","Mined from GenBank, NCBI",NA,"BOLD:AAM3264",20,"Arthropoda",82,"Insecta",127,"Diptera",1730,"Culicidae",2142,"Culicinae",6438,"Aedes",313656,"Aedes ochraceus",NA,NA,"","","Theobald, 1901",NA,NA,"",NA,"",NA,NA,"","",NA,"","","","","",NA,NA,"taxon:450822",NA,NA,NA,NA,NA,NA,NA,NA,NA,"Kenya",NA,"",NA,"",NA,NA,NA,NA,NA,NA,NA,NA,NA,7212874,"COI-5P","…
969,"GBDCU1880-15","KJ940715",5654191,"","KJ940715","Mined from GenBank, NCBI",NA,"BOLD:AAM3264",20,"Arthropoda",82,"Insecta",127,"Diptera",1730,"Culicidae",2142,"Culicinae",6438,"Aedes",313656,"Aedes ochraceus",NA,NA,"","","Theobald, 1901",NA,NA,"",NA,"",NA,NA,"","",NA,"","","","","",NA,NA,"taxon:450822",NA,NA,NA,NA,NA,NA,NA,NA,NA,"Kenya",NA,"",NA,"",NA,NA,NA,NA,NA,NA,NA,NA,NA,7212884,"COI-5P","…
[truncated: 42,540 more rows]
[truncated: 5,003 more columns]
