# Supplementary material for: Low coverage of species constrains the use of DNA barcoding to assess mosquito biodiversity
Source: Sci Rep. 2024 Mar 28;14:7432. doi: 10.1038/s41598-024-58071-1 (PMC10978826; doi:10.1038/s41598-024-58071-1)
Supplement: Supplementary file 3 — Supplementary Information 3. [file 41598_2024_58071_MOESM3_ESM.csv]

Low coverage of species constrains the use of DNA barcoding to assess mosquito biodiversity.
Supplementary Data 3 � Results of BLAST analyses	list of species and other variable (COI and ITS).
,"species","sequences","countriesBold","countriesChecklist","coverage","medSp","seqLength","maxInterBold","minIntraBold","gapBold","maxInterNCBI","minIntraNCBI","gapNCBI","maxInterBoldNCBI","minIntraBoldNCBI","gapBoldNCBI","maxInterITS2full","minIntraITS2full","gapITS2full","maxInterITS2partial","minIntraITS2partial","gapITS2partial"
1,"Aedeomyia africana",6,2,22,0.0909090909090909,0,928.166666666667,100,93.482,-6.518,100,93.274,-6.726,100,93.274,-6.726,100,94.226,-5.774,NA,NA,NA
2,"Aedeomyia catasticta",1,1,20,0.05,0,1500,89.184,100,10.816,90.819,97.143,6.324,90.819,97.137,6.318,NA,NA,NA,NA,NA,NA
3,"Aedeomyia furfurea",5,2,21,0.0952380952380952,0,1059.4,100,99.514,-0.486000000000004,100,90.881,-9.119,100,90.881,-9.119,NA,NA,NA,NA,NA,NA
4,"Aedeomyia madagascarica",1,1,2,0.5,0,683,94.436,100,5.56399999999999,94.436,100,5.56399999999999,94.436,100,5.56399999999999,NA,NA,NA,NA,NA,NA
5,"Aedeomyia squamipennis",18,3,23,0.130434782608696,0,730.333333333333,98.363,94.933,-3.42999999999999,100,84.234,-15.766,100,84.234,-15.766,NA,NA,NA,NA,NA,NA
6,"Aedeomyia venustipes",3,1,1,1,0,744,90.379,99.866,9.48699999999999,90.057,99.866,9.809,100,99.866,-0.134,NA,NA,NA,NA,NA,NA
7,"Aedes aboriginis",12,1,2,0.5,0,658,98.784,99.088,0.303999999999988,NA,NA,NA,98.784,99.088,0.303999999999988,NA,NA,NA,NA,NA,NA
8,"Aedes abserratus",124,2,2,1,0,653.612903225806,100,98.462,-1.538,100,98.176,-1.824,100,98.462,-1.538,100,99.663,-0.337000000000003,100,100,0
9,"Aedes aegypti",1909,72,166,0.433734939759036,1,635.295966474594,100,89.233,-10.767,100,75,-25,100,76.143,-23.857,100,78.846,-21.154,97.906,77.586,-20.32
10,"Aedes africanus",49,1,27,0.037037037037037,1,585.142857142857,91.084,93.706,2.622,97.022,92.697,-4.325,97.022,92.697,-4.325,89.714,95.484,5.77,100,94.142,-5.858
11,"Aedes albifasciatus",6,2,6,0.333333333333333,0,659.833333333333,94.833,98.748,3.91500000000001,95.26,98.901,3.64099999999999,95.238,98.742,3.504,NA,NA,NA,NA,NA,NA
12,"Aedes alboannulatus",4,1,1,1,0,744,95.816,99.194,3.378,100,98.925,-1.075,100,98.925,-1.075,100,84.987,-15.013,95.918,83.168,-12.75
13,"Aedes albolateralis",3,1,16,0.0625,0,658,98.151,90.572,-7.57899999999999,98.151,90.572,-7.57899999999999,98.151,90.572,-7.57899999999999,NA,NA,NA,NA,NA,NA
14,"Aedes albolineatus",3,2,13,0.153846153846154,0,557.333333333333,100,100,0,100,99.382,-0.617999999999995,100,99.382,-0.617999999999995,NA,NA,NA,NA,NA,NA
15,"Aedes albopictus",3061,65,125,0.52,1,669.361646520745,100,86.102,-13.898,100,86.215,-13.785,100,89.536,-10.464,100,86.087,-13.913,98.485,80.952,-17.533
16,"Aedes albotaeniatus",6,1,6,0.166666666666667,0,664.666666666667,92.801,99.694,6.893,93.449,97.154,3.705,93.449,97.154,3.705,NA,NA,NA,NA,NA,NA
17,"Aedes allotecnon",3,1,6,0.166666666666667,0,658,99.848,99.471,-0.376999999999995,99.848,99.471,-0.376999999999995,99.848,99.471,-0.376999999999995,NA,NA,NA,NA,NA,NA
18,"Aedes aloponotum",1,1,2,0.5,0,658,99.848,100,0.152000000000001,97.743,99.127,1.384,100,99.127,-0.873000000000005,NA,NA,NA,NA,NA,NA
19,"Aedes alternans",14,1,5,0.2,0,696.428571428571,92.12,97.856,5.73599999999999,97.183,97.984,0.800999999999988,100,97.856,-2.14400000000001,100,97.208,-2.792,84.615,94.977,10.362
20,"Aedes amesii",2,1,6,0.166666666666667,0,417,90.299,100,9.70099999999999,90.299,100,9.70099999999999,90.299,100,9.70099999999999,NA,NA,NA,NA,NA,NA
21,"Aedes angustivittatus",63,2,15,0.133333333333333,1,572.952380952381,100,90.909,-9.09099999999999,98.087,95.31,-2.777,100,91.099,-8.901,NA,NA,NA,NA,NA,NA
22,"Aedes annandalei",1,1,11,0.0909090909090909,0,658,100,100,0,100,95.245,-4.755,100,95.245,-4.755,NA,NA,NA,NA,NA,NA
23,"Aedes annulipes",59,5,35,0.142857142857143,0,641.847457627119,100,98.113,-1.887,100,98.122,-1.878,100,98.113,-1.887,NA,NA,NA,NA,NA,NA
24,"Aedes antipodeus",1,1,1,1,0,775,92.287,100,7.71299999999999,93.902,98.592,4.69,93.902,98.592,4.69,95.62,97.231,1.61099999999999,94.089,96.457,2.36799999999999
25,"Aedes arborealis",2,1,4,0.25,0,658,90.122,99.544,9.422,90.122,99.544,9.422,94.037,99.07,5.03299999999999,NA,NA,NA,NA,NA,NA
26,"Aedes argenteopunctatus",44,3,22,0.136363636363636,0,632.590909090909,97.595,93.048,-4.547,94.545,91.858,-2.687,98.656,91.795,-6.861,NA,NA,NA,NA,NA,NA
27,"Aedes assamensis",4,1,9,0.111111111111111,0,654.5,91.223,97.829,6.60599999999999,91.223,97.829,6.60599999999999,91.223,97.829,6.60599999999999,NA,NA,NA,NA,NA,NA
28,"Aedes atlanticus",178,1,3,0.333333333333333,1,658,100,95.579,-4.42100000000001,97.416,99.24,1.824,100,95.579,-4.42100000000001,100,100,0,99.265,100,0.734999999999999
29,"Aedes atropalpus",10,1,10,0.1,1,640.9,92.32,98.748,6.42800000000001,93.293,98.305,5.012,93.293,98.294,5.00099999999999,98.973,98.113,-0.859999999999999,99.127,97.6,-1.527
30,"Aedes aurantius",5,1,5,0.2,0,676.4,89.265,99.264,9.999,89.312,99.267,9.955,89.265,99.264,9.999,NA,NA,NA,NA,NA,NA
31,"Aedes aurifer",26,2,2,1,0,655.076923076923,100,95.289,-4.711,99.674,97.387,-2.28700000000001,100,95.289,-4.711,96.484,100,3.51600000000001,96.535,100,3.465
32,"Aedes aurovenatus",2,1,1,1,0,507,99.211,99.803,0.591999999999999,99.211,99.803,0.591999999999999,99.211,99.803,0.591999999999999,NA,NA,NA,NA,NA,NA
33,"Aedes australis",5,2,2,1,0,697.6,92.152,99.382,7.23,92.152,98.973,6.821,92.152,98.973,6.821,100,90.972,-9.02800000000001,100,92.825,-7.175
34,"Aedes bahamensis",2,1,6,0.166666666666667,0,658,91.02,99.696,8.676,90.881,99.696,8.815,91.02,99.696,8.676,100,99.738,-0.262,92.188,99.567,7.37899999999999
35,"Aedes bancroftianus",5,1,1,1,0,744,92.453,99.194,6.741,92.998,99.189,6.19099999999999,98.658,94.939,-3.71900000000001,98.675,92.248,-6.42699999999999,100,90.741,-9.259
36,"Aedes barraudi",2,1,1,1,0,1112.5,91.085,97.651,6.566,91.111,98.964,7.85299999999999,91.085,98.958,7.873,NA,NA,NA,NA,NA,NA
37,"Aedes behningi",5,1,9,0.111111111111111,0,1000,100,99.627,-0.373000000000005,100,99.627,-0.373000000000005,100,99.627,-0.373000000000005,NA,NA,NA,NA,NA,NA
38,"Aedes bekkui",11,1,3,0.333333333333333,0,657.272727272727,94.673,99.077,4.404,96.621,99.077,2.456,96.621,99.077,2.456,NA,NA,NA,NA,NA,NA
39,"Aedes berlandi",4,2,8,0.25,0,658,100,99.544,-0.456000000000003,100,99.544,-0.456000000000003,100,99.544,-0.456000000000003,NA,NA,NA,NA,NA,NA
40,"Aedes bhutanensis",2,1,1,1,0,584,98.801,100,1.199,98.801,100,1.199,98.801,100,1.199,NA,NA,NA,NA,NA,NA
41,"Aedes bicristatus",4,2,1,2,0,658,97.72,98.176,0.456000000000003,97.72,98.176,0.456000000000003,97.72,98.176,0.456000000000003,NA,NA,NA,NA,NA,NA
42,"Aedes brelandi",1,1,2,0.5,0,649,100,100,0,100,100,0,100,100,0,98.932,100,1.068,98.624,100,1.376
43,"Aedes bromeliae",55,3,26,0.115384615384615,1,471.727272727273,100,97.216,-2.78400000000001,100,97.216,-2.78400000000001,100,97.216,-2.78400000000001,100,93.333,-6.667,100,92.5,-7.5
44,"Aedes burgeri",3,1,2,0.5,0,658,94.977,99.696,4.71899999999999,92.705,99.696,6.991,94.977,99.696,4.71899999999999,NA,NA,NA,NA,NA,NA
45,"Aedes busckii",2,1,7,0.142857142857143,0,658,90.729,99.848,9.119,94.186,100,5.81399999999999,91,99.696,8.696,NA,NA,NA,NA,NA,NA
46,"Aedes caballus",12,2,11,0.181818181818182,0,670.416666666667,99.833,95.5,-4.333,99.803,95.5,-4.303,100,91.036,-8.964,96.565,98.025,1.46000000000001,89.498,97.101,7.60299999999999
47,"Aedes campestris",6,1,4,0.25,0,658,100,99.088,-0.912000000000006,100,99.088,-0.912000000000006,100,99.088,-0.912000000000006,NA,NA,NA,NA,NA,NA
48,"Aedes camptorhynchus",14,1,2,0.5,0,783.928571428571,95.895,99.161,3.26600000000001,95.852,99.161,3.309,100,98.977,-1.023,100,92.837,-7.163,92.683,99.517,6.83399999999999
49,"Aedes canadensis",333,2,4,0.5,1,656.486486486486,100,98.176,-1.824,93.841,97.689,3.848,100,98.176,-1.824,NA,NA,NA,NA,NA,NA
50,"Aedes cantans",107,7,35,0.2,0,634.570093457944,100,98.328,-1.672,100,97.813,-2.187,100,97.813,-2.187,NA,NA,NA,NA,NA,NA
51,"Aedes cantator",20,2,2,1,0,653.9,100,97.653,-2.34699999999999,96.037,97.076,1.03899999999999,100,97.076,-2.92400000000001,94.089,100,5.911,NA,NA,NA
52,"Aedes caspius",191,20,76,0.263157894736842,1,658.350785340314,100,92.562,-7.438,100,89.92,-10.08,100,89.92,-10.08,100,81.061,-18.939,100,94.667,-5.333
53,"Aedes cataphylla",124,6,33,0.181818181818182,0,660.072580645161,100,97.416,-2.584,100,97.84,-2.16,100,97.568,-2.432,96.83,97.106,0.275999999999996,96.029,96.429,0.400000000000006
54,"Aedes chionotum",8,1,1,1,0,658,94.977,91.172,-3.80500000000001,92.249,99.696,7.447,94.977,91.172,-3.80500000000001,NA,NA,NA,NA,NA,NA
55,"Aedes chrysolineatus",3,2,11,0.181818181818182,0,917,100,90.365,-9.63500000000001,100,91.737,-8.26300000000001,100,91.737,-8.26300000000001,NA,NA,NA,NA,NA,NA
56,"Aedes churchillensis",7,1,1,1,0,951.142857142857,99.848,98.48,-1.36799999999999,98.478,98.632,0.154000000000011,99.848,98.48,-1.36799999999999,100,100,0,100,100,0
57,"Aedes cinereus",665,12,38,0.315789473684211,0,662.837593984962,100,92.868,-7.13200000000001,100,92.716,-7.28400000000001,100,92.868,-7.13200000000001,100,94.654,-5.346,97.748,92.727,-5.021
58,"Aedes circumluteolus",4,3,28,0.107142857142857,0,529.25,100,96.594,-3.40600000000001,100,96.345,-3.655,100,96.345,-3.655,99.676,98.58,-1.096,100,98.157,-1.843
59,"Aedes cogilli",58,3,2,1.5,0,662.862068965517,100,97.744,-2.256,100,97.744,-2.256,100,97.744,-2.256,NA,NA,NA,NA,NA,NA
60,"Aedes collessi",1,1,3,0.333333333333333,0,673,91.369,100,8.631,91.407,100,8.593,91.369,100,8.631,NA,NA,NA,NA,NA,NA
61,"Aedes communis",725,11,38,0.289473684210526,0,649.844137931035,100,96.049,-3.95099999999999,100,95.137,-4.863,100,95.909,-4.09099999999999,100,95.082,-4.91800000000001,100,93.671,-6.32899999999999
62,"Aedes condolescens",11,1,5,0.2,0,618.636363636364,100,98.889,-1.111,NA,NA,NA,100,98.889,-1.111,NA,NA,NA,NA,NA,NA
63,"Aedes contiguus",1,1,4,0.25,0,671,98.77,100,1.23,98.308,100,1.69199999999999,98.77,100,1.23,NA,NA,NA,NA,NA,NA
64,"Aedes cozumelensis",6,1,2,0.5,0,648,91.385,97.631,6.246,95.149,98.051,2.902,95.522,96.721,1.199,NA,NA,NA,NA,NA,NA
65,"Aedes craggi",3,1,3,0.333333333333333,0,666,100,96.89,-3.11,100,96.89,-3.11,100,96.89,-3.11,NA,NA,NA,NA,NA,NA
66,"Aedes cretinus",6,1,8,0.125,0,1079,94.923,96.923,2,94.923,88.655,-6.268,94.923,96.923,2,100,97.819,-2.181,92.233,97.464,5.23099999999999
67,"Aedes cumminsii",6,3,21,0.142857142857143,1,565.833333333333,99.606,97.412,-2.19399999999999,100,97.412,-2.58799999999999,100,97.412,-2.58799999999999,NA,NA,NA,NA,NA,NA
68,"Aedes cyprius",2,1,13,0.0769230769230769,0,1000,94.963,99.254,4.29100000000001,94.963,98.694,3.73100000000001,94.963,98.694,3.73100000000001,NA,NA,NA,NA,NA,NA
69,"Aedes dalzieli",5,1,13,0.0769230769230769,0,658,99.088,98.936,-0.151999999999987,97.762,97.717,-0.0450000000000017,99.182,97.717,-1.465,NA,NA,NA,NA,NA,NA
70,"Aedes decticus",7,1,2,0.5,0,658,100,95.129,-4.871,NA,NA,NA,100,95.129,-4.871,NA,NA,NA,NA,NA,NA
71,"Aedes denderensis",2,1,13,0.0769230769230769,0,894,91.352,100,8.648,91.858,99.096,7.238,91.858,99.096,7.238,NA,NA,NA,NA,NA,NA
72,"Aedes dentatus",3,2,13,0.153846153846154,0,979.333333333333,99.848,91.402,-8.446,99.467,98.39,-1.077,100,98.39,-1.61,NA,NA,NA,NA,NA,NA
73,"Aedes deserticola",2,1,1,1,0,658,95.745,99.696,3.95099999999999,95.593,99.696,4.10299999999999,95.745,99.696,3.95099999999999,NA,NA,NA,NA,NA,NA
74,"Aedes desmotes",3,2,10,0.2,0,618.666666666667,89.212,99.664,10.452,91.757,98.78,7.023,91.964,98.78,6.816,96.985,100,3.015,94.737,100,5.26300000000001
75,"Aedes detritus",65,6,39,0.153846153846154,0,641.153846153846,94.22,96.96,2.73999999999999,94.027,96.875,2.848,100,96.875,-3.125,100,91.7,-8.3,100,92.04,-7.95999999999999
76,"Aedes diantaeus",157,4,21,0.19047619047619,0,676.305732484076,100,94.809,-5.191,100,94.216,-5.78400000000001,100,94.809,-5.191,97.358,93.827,-3.53100000000001,96.535,93.701,-2.834
77,"Aedes dissimilis",5,1,7,0.142857142857143,0,660.6,89.748,94.419,4.67099999999999,89.748,94.419,4.67099999999999,89.748,94.419,4.67099999999999,NA,NA,NA,NA,NA,NA
78,"Aedes dorsalis",351,10,48,0.208333333333333,1,660.840455840456,100,96.505,-3.495,100,96.716,-3.28400000000001,100,96.505,-3.495,99.593,99.593,0,99.515,99.515,0
79,"Aedes dupreei",71,1,9,0.111111111111111,0,658,100,95.732,-4.268,96.625,100,3.375,100,95.732,-4.268,NA,NA,NA,NA,NA,NA
80,"Aedes durbanensis",3,1,8,0.125,0,507,99.803,99.606,-0.197000000000003,94.208,98.066,3.858,99.842,98.066,-1.776,NA,NA,NA,NA,NA,NA
81,"Aedes eatoni",20,2,2,1,0,1260,89.762,96.664,6.902,90.079,96.664,6.58500000000001,90.079,96.664,6.58500000000001,NA,NA,NA,NA,NA,NA
82,"Aedes echinus",1,1,16,0.0625,0,416,99.038,100,0.962000000000003,99.038,100,0.962000000000003,99.038,100,0.962000000000003,NA,NA,NA,NA,NA,NA
83,"Aedes elsiae",5,2,8,0.25,0,629,90.402,94.027,3.625,90.402,94.027,3.625,90.402,94.027,3.625,NA,NA,NA,NA,NA,NA
84,"Aedes epactius",17,2,7,0.285714285714286,0,652.588235294118,92.32,94.346,2.02600000000001,93.293,93.75,0.456999999999994,93.293,93.75,0.456999999999994,NA,NA,NA,NA,NA,NA
85,"Aedes eritreae",4,1,2,0.5,0,548,100,95.427,-4.57299999999999,100,99.606,-0.394000000000005,100,94.549,-5.45099999999999,NA,NA,NA,NA,NA,NA
86,"Aedes esoensis",12,1,4,0.25,0,650,95.538,96.923,1.38500000000001,95.538,96.923,1.38500000000001,95.538,96.923,1.38500000000001,NA,NA,NA,NA,NA,NA
87,"Aedes euedes",17,3,9,0.333333333333333,0,749.647058823529,100,99.531,-0.468999999999994,99.844,99.687,-0.156999999999996,100,99.531,-0.468999999999994,NA,NA,NA,NA,NA,NA
88,"Aedes euiris",1,1,3,0.333333333333333,0,697,93.921,100,6.07899999999999,93.921,100,6.07899999999999,93.921,100,6.07899999999999,NA,NA,NA,NA,NA,NA
89,"Aedes euplocamus",13,2,10,0.2,0,618.615384615385,100,97.409,-2.59099999999999,99.355,97.833,-1.52200000000001,100,97.409,-2.59099999999999,NA,NA,NA,NA,NA,NA
90,"Aedes excrucians",375,5,32,0.15625,0,668.053333333333,100,96.804,-3.196,100,98.024,-1.976,100,96.804,-3.196,96.283,100,3.717,95.146,100,4.854
91,"Aedes fengi",1,1,1,1,0,631,90.348,100,9.652,90.461,100,9.539,90.461,100,9.539,NA,NA,NA,NA,NA,NA
92,"Aedes fitchii",226,2,3,0.666666666666667,0,656.809734513274,100,95.745,-4.255,100,95.593,-4.407,100,95.745,-4.255,98.98,100,1.02,95.074,100,4.926
93,"Aedes flavescens",111,6,31,0.193548387096774,0,654.396396396396,100,94.412,-5.58799999999999,100,97.883,-2.117,100,94.412,-5.58799999999999,NA,NA,NA,NA,NA,NA
94,"Aedes flavifrons",6,1,1,1,0,678.666666666667,94.222,99.852,5.63000000000001,94.927,99.852,4.925,94.927,99.852,4.925,NA,NA,NA,NA,NA,NA
95,"Aedes flavopictus",194,4,5,0.8,0,657.783505154639,100,97.264,-2.736,100,94.377,-5.623,100,94.377,-5.623,100,77.483,-22.517,97.561,77.483,-20.078
96,"Aedes fluviatilis",14,3,18,0.166666666666667,0,657.357142857143,90.669,96.947,6.27800000000001,97.143,96.96,-0.183000000000007,97.143,96.947,-0.195999999999998,NA,NA,NA,NA,NA,NA
97,"Aedes formosensis",3,1,9,0.111111111111111,0,662,92.801,92.604,-0.197000000000003,92.801,92.604,-0.197000000000003,92.801,92.604,-0.197000000000003,NA,NA,NA,NA,NA,NA
98,"Aedes fowleri",109,3,25,0.12,0,637.669724770642,100,96.383,-3.617,100,98.817,-1.18300000000001,100,96.383,-3.617,90.625,100,9.375,97.872,100,2.128
99,"Aedes fulvus",73,3,19,0.157894736842105,0,669.27397260274,100,94.833,-5.167,99.309,95.253,-4.056,100,94.833,-5.167,NA,NA,NA,NA,NA,NA
100,"Aedes fumidus",1,1,7,0.142857142857143,0,1500,89.729,100,10.271,90.02,100,9.98,90.02,100,9.98,NA,NA,NA,NA,NA,NA
101,"Aedes furcifer",2,2,17,0.117647058823529,1,569,89.784,92.308,2.524,89.764,90,0.236000000000004,89.784,90,0.215999999999994,NA,NA,NA,NA,NA,NA
102,"Aedes futunae",25,1,4,0.25,0,618,95.307,99.676,4.369,95.307,99.676,4.369,95.307,99.676,4.369,100,98.966,-1.03400000000001,100,98.936,-1.06399999999999
103,"Aedes gabriel",10,1,2,0.5,0,658,93.617,99.088,5.47099999999999,93.617,99.088,5.47099999999999,93.617,99.088,5.47099999999999,NA,NA,NA,NA,NA,NA
104,"Aedes galloisi",13,2,4,0.5,0,655.538461538462,94.923,98.176,3.253,98.571,98.176,-0.394999999999996,98.571,98.176,-0.394999999999996,NA,NA,NA,NA,NA,NA
105,"Aedes ganapathi",3,1,2,0.5,0,589.666666666667,98.655,99.656,1.001,98.655,99.656,1.001,98.655,99.656,1.001,NA,NA,NA,NA,NA,NA
106,"Aedes gardnerii",1,1,12,0.0833333333333333,0,661,99.538,100,0.462000000000003,99.693,99.241,-0.451999999999998,99.693,99.241,-0.451999999999998,NA,NA,NA,NA,NA,NA
107,"Aedes geniculatus",41,8,42,0.19047619047619,1,633.80487804878,100,92.78,-7.22,100,92.78,-7.22,100,92.78,-7.22,100,96.537,-3.46299999999999,96.774,96.53,-0.244
108,"Aedes gilli",2,1,3,0.333333333333333,0,663.5,91.538,100,8.462,91.538,100,8.462,91.538,100,8.462,NA,NA,NA,NA,NA,NA
109,"Aedes greenii",1,1,7,0.142857142857143,0,657,92.343,100,7.657,92.331,100,7.669,96.584,100,3.416,NA,NA,NA,NA,NA,NA
110,"Aedes grossbecki",3,1,2,0.5,0,639,99.531,100,0.468999999999994,99.374,96.714,-2.66,99.531,100,0.468999999999994,NA,NA,NA,NA,NA,NA
111,"Aedes guatemala",10,1,1,1,0,658,99.848,99.088,-0.760000000000005,99.848,99.088,-0.760000000000005,99.848,99.088,-0.760000000000005,NA,NA,NA,NA,NA,NA
112,"Aedes guerrero",2,1,2,0.5,0,647.5,98.021,94.357,-3.664,98.021,94.357,-3.664,98.021,94.357,-3.664,NA,NA,NA,NA,NA,NA
113,"Aedes hansfordi",19,1,9,0.111111111111111,0,682.210526315789,91.933,99.385,7.452,98.308,99.385,1.077,98.308,99.385,1.077,NA,NA,NA,NA,NA,NA
114,"Aedes harveyi",5,2,10,0.2,0,831.4,99.088,98.489,-0.59899999999999,99.088,98.489,-0.59899999999999,99.088,98.489,-0.59899999999999,NA,NA,NA,NA,NA,NA
115,"Aedes hastatus",2,1,13,0.0769230769230769,0,641,98.908,99.064,0.155999999999992,98.908,99.064,0.155999999999992,98.908,99.064,0.155999999999992,NA,NA,NA,NA,NA,NA
116,"Aedes hatorii",4,2,5,0.4,0,664.75,92.136,96.462,4.32600000000001,92.136,96.462,4.32600000000001,93.009,96.462,3.453,100,100,0,NA,NA,NA
117,"Aedes haworthi",2,1,8,0.125,0,507,90.73,99.211,8.48099999999999,91.191,99.014,7.82299999999999,91.196,99.014,7.818,NA,NA,NA,NA,NA,NA
118,"Aedes helenae",10,1,2,0.5,0,642.4,91.502,99.801,8.29900000000001,91.502,99.801,8.29900000000001,91.502,99.801,8.29900000000001,NA,NA,NA,NA,NA,NA
119,"Aedes hendersoni",75,1,3,0.333333333333333,0,658,100,97.72,-2.28,99.353,98.936,-0.416999999999987,100,97.72,-2.28,98.932,100,1.068,98.624,100,1.376
120,"Aedes hexodontus",319,5,9,0.555555555555556,0,656.840125391849,100,95.738,-4.262,100,94.825,-5.175,100,95.738,-4.262,100,93.168,-6.83199999999999,100,91.667,-8.333
121,"Aedes hirsutus",16,5,19,0.263157894736842,0,644.875,100,97.077,-2.923,99.848,96.718,-3.13,100,96.718,-3.282,NA,NA,NA,NA,NA,NA
122,"Aedes hungaricus",4,2,5,0.4,0,505.5,95.183,99.14,3.95699999999999,95.183,99.14,3.95699999999999,95.183,99.14,3.95699999999999,NA,NA,NA,NA,NA,NA
123,"Aedes impiger",144,3,7,0.428571428571429,0,657.361111111111,100,97.568,-2.432,100,97.416,-2.584,100,97.568,-2.432,96.83,99.417,2.587,95.652,99.194,3.542
124,"Aedes implicatus",69,2,3,0.666666666666667,0,654.971014492754,100,98.176,-1.824,98.782,98.279,-0.503,100,97.872,-2.128,99.383,98.182,-1.20099999999999,99.13,98.701,-0.429000000000002
125,"Aedes increpitus",51,2,3,0.666666666666667,0,657.901960784314,100,98.021,-1.979,94.231,99.038,4.807,100,98.021,-1.979,NA,NA,NA,NA,NA,NA
126,"Aedes infirmatus",87,1,3,0.333333333333333,1,653.471264367816,100,98.276,-1.724,98.611,99.543,0.932000000000002,100,98.276,-1.724,NA,NA,NA,NA,NA,NA
127,"Aedes insolitus",1,1,6,0.166666666666667,0,658,98.784,100,1.21599999999999,98.784,100,1.21599999999999,98.784,100,1.21599999999999,NA,NA,NA,NA,NA,NA
128,"Aedes intrudens",175,5,21,0.238095238095238,0,671.691428571429,100,96.96,-3.04000000000001,99.627,98.179,-1.44799999999999,100,96.96,-3.04000000000001,97.358,100,2.642,96.535,100,3.465
129,"Aedes iyengari",1,1,7,0.142857142857143,0,1500,88.1,100,11.9,88.333,100,11.667,88.309,100,11.691,NA,NA,NA,NA,NA,NA
130,"Aedes japonicus",575,17,22,0.772727272727273,1,645.333913043478,99.78,87.931,-11.849,93.981,88,-5.98099999999999,99.78,88.051,-11.729,100,97.45,-2.55,96.875,96.897,0.0220000000000056
131,"Aedes juppi",6,1,2,0.5,0,671,99.833,92.748,-7.08499999999999,99.803,99.803,0,100,92.748,-7.252,NA,NA,NA,NA,NA,NA
132,"Aedes kasachstanicus",3,1,1,1,0,659,91.483,99.54,8.057,91.483,99.54,8.057,91.483,99.54,8.057,NA,NA,NA,NA,NA,NA
133,"Aedes khazani",1,1,7,0.142857142857143,0,666,90.358,100,9.642,90.358,100,9.642,90.358,100,9.642,NA,NA,NA,NA,NA,NA
134,"Aedes kleini",3,1,1,1,0,658,89.514,96.96,7.446,89.514,96.96,7.446,89.514,96.96,7.446,NA,NA,NA,NA,NA,NA
135,"Aedes kompi",7,1,3,0.333333333333333,0,658,97.822,100,2.178,NA,NA,NA,97.822,100,2.178,NA,NA,NA,NA,NA,NA
136,"Aedes koreicoides",4,1,1,1,0,658,90.909,100,9.09099999999999,90.909,100,9.09099999999999,90.909,100,9.09099999999999,NA,NA,NA,NA,NA,NA
137,"Aedes koreicus",164,8,11,0.727272727272727,1,551.128048780488,92.097,89.417,-2.67999999999999,94.444,85.065,-9.379,94.444,85.065,-9.379,100,85.753,-14.247,96.875,88.636,-8.239
138,"Aedes ledgeri",1,1,5,0.2,0,507,98.77,100,1.23,93.294,100,6.706,98.77,100,1.23,NA,NA,NA,NA,NA,NA
139,"Aedes leesoni",2,1,7,0.142857142857143,0,878,99.296,100,0.703999999999994,NA,NA,NA,99.296,100,0.703999999999994,NA,NA,NA,NA,NA,NA
140,"Aedes leucomelas",3,2,27,0.0740740740740741,0,596,99.692,98.693,-0.998999999999995,100,98.636,-1.364,100,98.636,-1.364,NA,NA,NA,NA,NA,NA
141,"Aedes lilii",53,3,12,0.25,0,470.22641509434,100,96.788,-3.212,100,97.002,-2.998,100,97.002,-2.998,100,96.891,-3.10899999999999,100,94.382,-5.61799999999999
142,"Aedes lineatopennis",5,2,17,0.117647058823529,0,610.2,95.611,98.091,2.47999999999999,96.621,93.395,-3.226,96.621,93.395,-3.226,NA,NA,NA,NA,NA,NA
143,"Aedes lorraineae",7,1,1,1,0,658,97.26,99.392,2.13199999999999,97.26,99.392,2.13199999999999,97.26,99.392,2.13199999999999,NA,NA,NA,NA,NA,NA
144,"Aedes luridus",1,1,3,0.333333333333333,0,671,99.301,100,0.698999999999998,NA,NA,NA,100,100,0,NA,NA,NA,NA,NA,NA
145,"Aedes luteocephalus",6,2,23,0.0869565217391304,1,624,92.175,98.936,6.76100000000001,97.022,90.632,-6.39,97.022,90.632,-6.39,98.907,98.341,-0.566000000000003,NA,NA,NA
146,"Aedes luteolateralis",1,1,5,0.2,0,671,97.972,100,2.02800000000001,NA,NA,NA,98,100,2,NA,NA,NA,NA,NA,NA
147,"Aedes macmillani",1,1,1,1,0,744,94.197,100,5.803,94.197,100,5.803,100,100,0,100,98.398,-1.602,90.123,98.438,8.315
148,"Aedes malayensis",100,2,7,0.285714285714286,0,654.36,99.848,98.867,-0.980999999999995,99.852,98.867,-0.984999999999999,99.852,98.867,-0.984999999999999,100,100,0,100,100,0
149,"Aedes malikuli",3,1,2,0.5,0,659.333333333333,93.199,99.235,6.036,93.199,99.235,6.036,93.199,99.235,6.036,NA,NA,NA,NA,NA,NA
150,"Aedes mallochi",9,1,1,1,0,714,92.846,99.346,6.5,92.848,99.346,6.498,100,98.63,-1.37,100,90.509,-9.491,92.537,88.048,-4.489
151,"Aedes manhi",11,1,1,1,0,646.181818181818,91.502,99.696,8.194,91.502,99.696,8.194,91.502,99.696,8.194,NA,NA,NA,NA,NA,NA
152,"Aedes mariae",10,1,9,0.111111111111111,0,524.1,99.015,97.678,-1.337,99.015,97.678,-1.337,99.015,97.678,-1.337,91.375,100,8.625,89.45,100,10.55
153,"Aedes mcintoshi",169,5,21,0.238095238095238,1,1347.11834319527,100,89.725,-10.275,100,92.185,-7.815,100,92.185,-7.815,99.676,88.688,-10.988,100,86.017,-13.983
154,"Aedes mediolineatus",1,1,7,0.142857142857143,0,668,93.798,100,6.202,93.798,100,6.202,93.798,100,6.202,NA,NA,NA,NA,NA,NA
155,"Aedes mediovittatus",28,2,8,0.25,0,656.214285714286,93.431,94.243,0.811999999999998,91.531,99.674,8.143,93.431,94.243,0.811999999999998,NA,NA,NA,NA,NA,NA
156,"Aedes melanimon",26,2,3,0.666666666666667,1,657.153846153846,97.707,98.936,1.22900000000001,97.707,99.295,1.58800000000001,97.707,98.936,1.22900000000001,NA,NA,NA,NA,NA,NA
157,"Aedes metallicus",5,3,15,0.2,0,672.4,92.573,92.553,-0.019999999999996,92.63,92.185,-0.444999999999993,92.741,92.185,-0.555999999999997,100,95.556,-4.444,88.732,92.342,3.61
158,"Aedes mitchellae",81,1,2,0.5,0,658,100,98.328,-1.672,98.371,99.578,1.20700000000001,100,98.165,-1.83499999999999,NA,NA,NA,NA,NA,NA
159,"Aedes mixtus",1,1,8,0.125,0,671,97.595,100,2.405,NA,NA,NA,98.656,100,1.34399999999999,NA,NA,NA,NA,NA,NA
160,"Aedes monticola",4,1,2,0.5,0,658,95.745,99.836,4.09099999999999,95.593,99.836,4.24299999999999,95.745,99.836,4.09099999999999,NA,NA,NA,NA,NA,NA
161,"Aedes muelleri",1,1,3,0.333333333333333,0,658,91.641,100,8.35899999999999,NA,NA,NA,91.641,100,8.35899999999999,NA,NA,NA,NA,NA,NA
162,"Aedes multiplex",6,1,1,1,0,674.833333333333,91.172,97.317,6.145,91.128,97.317,6.18899999999999,91.172,97.317,6.145,NA,NA,NA,NA,NA,NA
163,"Aedes nigricephalus",1,1,9,0.111111111111111,0,639,91.547,100,8.453,91.584,100,8.416,91.547,100,8.453,NA,NA,NA,NA,NA,NA
164,"Aedes nigrinus",2,1,16,0.0625,0,658,99.696,99.24,-0.456000000000003,99.696,99.24,-0.456000000000003,99.696,99.24,-0.456000000000003,NA,NA,NA,NA,NA,NA
165,"Aedes nigripes",150,4,8,0.5,0,655.2,100,96.939,-3.06100000000001,100,98.243,-1.75700000000001,100,96.939,-3.06100000000001,NA,NA,NA,NA,NA,NA
166,"Aedes nigromaculis",157,1,3,0.333333333333333,0,657.859872611465,100,98.328,-1.672,100,99.392,-0.608000000000004,100,98.328,-1.672,NA,NA,NA,NA,NA,NA
167,"Aedes niphadopsis",19,1,1,1,0,658,100,91.793,-8.20699999999999,100,99.392,-0.608000000000004,100,91.793,-8.20699999999999,NA,NA,NA,NA,NA,NA
168,"Aedes nipponicus",13,2,3,0.666666666666667,0,654.923076923077,96.367,95.077,-1.29000000000001,96.367,95.077,-1.29000000000001,96.367,95.077,-1.29000000000001,91.25,100,8.75,100,100,0
169,"Aedes niveoides",1,1,7,0.142857142857143,0,663,98.655,100,1.345,98.655,100,1.345,98.655,100,1.345,NA,NA,NA,NA,NA,NA
170,"Aedes niveus",3,2,14,0.142857142857143,1,552.333333333333,93.861,98.45,4.589,93.861,98.45,4.589,93.861,98.45,4.589,NA,NA,NA,NA,NA,NA
171,"Aedes notoscriptus",31,3,8,0.375,1,714.806451612903,95.217,92.698,-2.51900000000001,98.611,92.698,-5.91300000000001,100,92.698,-7.30200000000001,100,79.891,-20.109,100,82.258,-17.742
172,"Aedes novoniveus",2,1,4,0.25,0,664,92.903,98.48,5.577,92.903,98.48,5.577,94.548,98.48,3.932,NA,NA,NA,NA,NA,NA
173,"Aedes obturbator",50,1,2,0.5,0,657.1,94.182,98.526,4.34399999999999,92.138,100,7.86199999999999,94.182,98.526,4.34399999999999,NA,NA,NA,NA,NA,NA
174,"Aedes ochraceus",76,5,14,0.357142857142857,1,1378.48684210526,98.107,96.702,-1.405,100,96.845,-3.155,100,96.702,-3.298,100,93.462,-6.538,92.857,97.386,4.529
175,"Aedes omorii",2,1,1,1,0,660,98.151,89.783,-8.36799999999999,98.151,89.783,-8.36799999999999,98.151,89.783,-8.36799999999999,NA,NA,NA,NA,NA,NA
176,"Aedes oreophilus",9,3,5,0.6,0,653.555555555556,98.273,94.615,-3.658,92.615,94.615,2,98.273,94.615,-3.658,NA,NA,NA,NA,NA,NA
177,"Aedes pachyurus",1,1,1,1,0,507,97.233,100,2.767,97.239,100,2.761,97.239,100,2.761,NA,NA,NA,NA,NA,NA
178,"Aedes pallidostriatus",4,1,8,0.125,0,423,95.249,98.345,3.096,95.249,98.345,3.096,95.249,98.345,3.096,100,97.354,-2.646,97.059,97.541,0.481999999999999
179,"Aedes papago",18,1,1,1,0,634.111111111111,92.754,99.153,6.399,NA,NA,NA,92.754,99.153,6.399,NA,NA,NA,NA,NA,NA
180,"Aedes pholeocola",4,1,1,1,0,635,92.247,100,7.753,88.81,100,11.19,98.889,100,1.111,NA,NA,NA,NA,NA,NA
181,"Aedes pia",2,1,2,0.5,0,452,96.018,99.558,3.54000000000001,96.018,99.558,3.54000000000001,96.018,99.558,3.54000000000001,87.736,100,12.264,NA,NA,NA
182,"Aedes pionips",95,3,9,0.333333333333333,0,662.578947368421,100,99.057,-0.942999999999998,100,97.72,-2.28,100,99.057,-0.942999999999998,94.529,97.846,3.31700000000001,94.836,96.957,2.121
183,"Aedes podographicus",24,1,10,0.1,0,650.541666666667,99.848,90.046,-9.80199999999999,99.848,90.046,-9.80199999999999,99.848,90.046,-9.80199999999999,NA,NA,NA,NA,NA,NA
184,"Aedes poicilius",1,1,8,0.125,1,658,91.945,100,8.05500000000001,91.945,99.138,7.19300000000001,91.945,100,8.05500000000001,NA,NA,NA,NA,NA,NA
185,"Aedes polynesiensis",25,1,14,0.0714285714285714,1,618,99.676,99.515,-0.161000000000001,99.676,99.515,-0.161000000000001,99.676,99.515,-0.161000000000001,100,93.035,-6.965,100,91.973,-8.027
186,"Aedes portonovoensis",2,1,1,1,0,1500,99.848,99.848,0,99.848,99.848,0,99.848,99.848,0,NA,NA,NA,NA,NA,NA
187,"Aedes procax",4,1,1,1,0,679.75,92.658,98.818,6.16,93.303,98.428,5.125,93.303,98.428,5.125,NA,NA,NA,NA,NA,NA
188,"Aedes prominens",5,2,8,0.25,0,652,92.105,98.487,6.38199999999999,92.296,98.487,6.19099999999999,92.296,98.487,6.19099999999999,NA,NA,NA,NA,NA,NA
189,"Aedes provocans",180,3,2,1.5,0,653.827777777778,96.545,96.334,-0.210999999999999,97.59,95.927,-1.663,96.545,96.334,-0.210999999999999,94.096,95.413,1.31699999999999,92.537,94.163,1.62599999999999
190,"Aedes pseudalbopictus",1,1,9,0.111111111111111,0,676,98.915,100,1.08499999999999,100,98.161,-1.839,100,98.161,-1.839,95.192,99.048,3.85600000000001,95.946,98.095,2.149
191,"Aedes pseudoscutellaris",25,1,2,0.5,0,618,99.676,99.676,0,99.676,99.676,0,99.838,99.676,-0.161999999999992,100,98.588,-1.41200000000001,100,98,-2
192,"Aedes pseudotaeniatus",23,3,8,0.375,0,678.04347826087,92.568,97.073,4.505,92.177,97.073,4.89599999999999,92.568,97.073,4.505,NA,NA,NA,NA,NA,NA
193,"Aedes pulchriventer",1,1,4,0.25,0,658,92.202,100,7.798,92.202,99.696,7.494,92.202,99.696,7.494,NA,NA,NA,NA,NA,NA
194,"Aedes pulcritarsis",72,1,37,0.027027027027027,0,658,94.418,98.176,3.758,94.258,97.416,3.158,94.418,97.416,2.99799999999999,100,100,0,NA,NA,NA
195,"Aedes pullatus",99,4,29,0.137931034482759,0,657.575757575758,100,98.024,-1.976,99.656,98.292,-1.364,100,98.024,-1.976,NA,NA,NA,NA,NA,NA
196,"Aedes punctodes",1,1,6,0.166666666666667,0,658,99.615,100,0.385000000000005,99.615,100,0.385000000000005,99.615,100,0.385000000000005,NA,NA,NA,NA,NA,NA
197,"Aedes punctor",316,11,38,0.289473684210526,0,664.009493670886,100,95.738,-4.262,100,91.848,-8.152,100,91.848,-8.152,100,95.625,-4.375,100,95.154,-4.846
198,"Aedes purpureipes",29,1,2,0.5,0,657.51724137931,94.463,99.023,4.56,94.137,100,5.863,94.463,99.023,4.56,NA,NA,NA,NA,NA,NA
199,"Aedes quadrivittatus",12,1,6,0.166666666666667,0,658,98.021,95.897,-2.124,98.021,96.049,-1.97199999999999,98.021,95.897,-2.124,NA,NA,NA,NA,NA,NA
200,"Aedes quasiunivittatus",59,2,14,0.142857142857143,0,636,100,92.471,-7.529,100,96.378,-3.622,100,92.471,-7.529,NA,NA,NA,NA,NA,NA
201,"Aedes ramirezi",4,1,1,1,0,658,94.545,99.273,4.72799999999999,93.818,99.273,5.455,94.545,99.273,4.72799999999999,NA,NA,NA,NA,NA,NA
202,"Aedes refiki",13,3,17,0.176470588235294,0,674.615384615385,97.264,96.659,-0.60499999999999,97.59,96.659,-0.930999999999997,97.264,96.659,-0.60499999999999,100,96.078,-3.922,93.617,99.219,5.60199999999999
203,"Aedes rempeli",5,1,2,0.5,0,658,95.897,100,4.10299999999999,95.593,100,4.407,95.897,100,4.10299999999999,NA,NA,NA,NA,NA,NA
204,"Aedes riparius",24,3,26,0.115384615384615,0,652.458333333333,100,94.366,-5.634,100,94.366,-5.634,100,94.366,-5.634,NA,NA,NA,NA,NA,NA
205,"Aedes riversi",5,1,1,1,0,650,97.385,99.385,2,97.693,97.692,-0.00100000000000477,98.002,97.692,-0.310000000000002,100,84.34,-15.66,NA,NA,NA
206,"Aedes rossicus",5,2,14,0.142857142857143,0,676.4,100,98.276,-1.724,100,98.276,-1.724,100,98.276,-1.724,NA,NA,NA,NA,NA,NA
207,"Aedes rubrithorax",8,1,3,0.333333333333333,0,710.375,95.816,97.876,2.06,98.611,97.068,-1.54300000000001,100,95.771,-4.229,100,80.882,-19.118,100,79.397,-20.603
208,"Aedes rusticus",39,6,33,0.181818181818182,0,649.923076923077,96.604,99.088,2.48399999999999,100,97.343,-2.657,100,97.343,-2.657,100,100,0,NA,NA,NA
209,"Aedes sagax",5,1,1,1,0,744,98.288,98.522,0.234000000000009,98.253,98.522,0.269000000000005,100,93.961,-6.039,100,92.961,-7.039,96.774,94.258,-2.51600000000001
210,"Aedes sallumae",5,1,1,1,0,658,92.835,99.392,6.557,92.694,99.392,6.69799999999999,92.835,99.392,6.557,NA,NA,NA,NA,NA,NA
211,"Aedes sandrae",2,1,2,0.5,0,658,92.553,100,7.447,92.553,100,7.447,92.553,100,7.447,NA,NA,NA,NA,NA,NA
212,"Aedes saxicola",1,1,8,0.125,0,584,89.726,100,10.274,89.761,100,10.239,89.761,100,10.239,NA,NA,NA,NA,NA,NA
213,"Aedes scapularis",74,6,29,0.206896551724138,1,506.716216216216,100,96.154,-3.846,99.355,96.444,-2.911,100,96.154,-3.846,95.455,89.552,-5.90299999999999,92.344,99.142,6.798
214,"Aedes schizopinax",1,1,2,0.5,0,658,99.392,100,0.608000000000004,99.24,100,0.760000000000005,99.392,100,0.608000000000004,NA,NA,NA,NA,NA,NA
215,"Aedes scutellaris",25,2,20,0.1,1,649,100,99.085,-0.915000000000006,100,99.09,-0.909999999999997,100,99.085,-0.915000000000006,99.552,99.551,-0.00100000000000477,99.437,100,0.563000000000002
216,"Aedes serratus",36,4,26,0.153846153846154,0,600.722222222222,100,90.244,-9.756,98.908,94.854,-4.054,100,90.121,-9.879,99.565,99.134,-0.430999999999997,99.505,99.286,-0.218999999999994
217,"Aedes sierrensis",67,2,4,0.5,0,668.746268656716,99.696,97.72,-1.976,95.769,97.72,1.95099999999999,99.696,97.72,-1.976,86.909,100,13.091,85.475,100,14.525
218,"Aedes simpsoni",5,3,7,0.428571428571429,0,574,100,98.817,-1.18300000000001,100,96.965,-3.035,100,96.965,-3.035,100,89.189,-10.811,100,91.342,-8.658
219,"Aedes sollicitans",99,3,14,0.214285714285714,1,656.929292929293,100,98.734,-1.26600000000001,100,98.734,-1.26600000000001,100,98.734,-1.26600000000001,NA,NA,NA,NA,NA,NA
220,"Aedes spencerii",25,2,3,0.666666666666667,0,684.96,100,96.552,-3.44799999999999,100,97.112,-2.88800000000001,100,96.552,-3.44799999999999,93.189,97.205,4.01600000000001,94.231,96.429,2.19800000000001
221,"Aedes squamiger",3,1,2,0.5,1,658,94.073,99.544,5.471,93.921,99.544,5.62299999999999,94.073,99.544,5.471,NA,NA,NA,NA,NA,NA
222,"Aedes sticticus",1671,13,38,0.342105263157895,0,738.123877917415,100,90.65,-9.34999999999999,100,90.65,-9.34999999999999,100,92.111,-7.889,100,93.709,-6.291,95.522,94.372,-1.15000000000001
223,"Aedes stigmaticus",2,1,5,0.2,0,641,97.319,99.376,2.057,97.003,99.376,2.373,97.319,99.376,2.057,NA,NA,NA,NA,NA,NA
224,"Aedes stimulans",37,2,4,0.5,0,624.324324324324,100,99.061,-0.938999999999993,99.567,99.218,-0.34899999999999,100,99.061,-0.938999999999993,NA,NA,NA,NA,NA,NA
225,"Aedes subalbirostris",1,1,1,1,0,775,94.046,100,5.95399999999999,94.673,99.225,4.55199999999999,95.207,99.225,4.018,96.897,98.75,1.85299999999999,95.5,100,4.5
226,"Aedes subalbopictus",3,2,6,0.333333333333333,0,941,100,98.175,-1.825,100,98.179,-1.821,100,98.175,-1.825,NA,NA,NA,NA,NA,NA
227,"Aedes sudanensis",3,1,19,0.0526315789473684,0,606.666666666667,92.786,98.619,5.833,92.786,97.978,5.19199999999999,99.806,97.978,-1.828,NA,NA,NA,NA,NA,NA
228,"Aedes suffusus",1,1,2,0.5,0,658,93.607,100,6.393,93.607,100,6.393,93.607,100,6.393,NA,NA,NA,NA,NA,NA
229,"Aedes taeniorhynchus",112,5,41,0.121951219512195,1,659.473214285714,100,91.363,-8.637,98.611,98.373,-0.238,100,91.363,-8.637,98.4,100,1.59999999999999,96.774,100,3.226
230,"Aedes tahoensis",16,2,1,2,0,664.0625,99.848,96.535,-3.313,98.478,97.631,-0.846999999999994,99.848,97.631,-2.217,NA,NA,NA,NA,NA,NA
231,"Aedes tarsalis",3,1,21,0.0476190476190476,0,624.333333333333,99.848,99.484,-0.364000000000004,97.762,98.456,0.694000000000003,99.848,98.456,-1.392,NA,NA,NA,NA,NA,NA
232,"Aedes tehuantepec",3,1,1,1,0,658,99.848,99.544,-0.304000000000002,99.848,99.544,-0.304000000000002,99.848,99.544,-0.304000000000002,NA,NA,NA,NA,NA,NA
233,"Aedes thelcter",10,1,1,1,0,650.5,95.738,99.392,3.654,95.282,99.544,4.262,95.738,99.392,3.654,NA,NA,NA,NA,NA,NA
234,"Aedes theobaldi",7,1,1,1,0,713.142857142857,93.75,97.363,3.613,93.76,97.351,3.59099999999999,100,97.351,-2.649,100,94.353,-5.64700000000001,90.741,94.024,3.283
235,"Aedes thibaulti",3,1,3,0.333333333333333,0,611,94.747,99.807,5.06,95.164,98.328,3.164,95.164,98.328,3.164,95.076,100,4.92400000000001,93.596,100,6.404
236,"Aedes togoi",28,5,11,0.454545454545455,1,681.678571428571,99.843,93.617,-6.226,99.843,92.553,-7.29000000000001,99.843,92.553,-7.29000000000001,100,99.189,-0.811000000000007,NA,NA,NA
237,"Aedes tonkinensis",1,1,1,1,0,663,91.225,100,8.77500000000001,91.225,100,8.77500000000001,91.225,100,8.77500000000001,NA,NA,NA,NA,NA,NA
238,"Aedes tortilis",79,4,21,0.19047619047619,0,635.582278481013,100,97.028,-2.97199999999999,94.673,99.848,5.175,100,97.028,-2.97199999999999,NA,NA,NA,NA,NA,NA
239,"Aedes tremulus",5,1,3,0.333333333333333,0,701.6,90.782,96.689,5.907,90.782,96.926,6.14400000000001,100,96.689,-3.31100000000001,100,90.575,-9.425,92,90.769,-1.23099999999999
240,"Aedes triseriatus",262,2,5,0.4,1,657.019083969466,100,97.416,-2.584,99.353,97.34,-2.01299999999999,100,97.416,-2.584,98.973,95.062,-3.911,99.127,94.526,-4.601
241,"Aedes trivittatus",298,3,6,0.5,1,652.755033557047,100,96.657,-3.343,99.363,95.406,-3.95699999999999,100,96.809,-3.191,93.75,97.859,4.10899999999999,93.893,98.122,4.229
242,"Aedes unidentatus",4,1,3,0.333333333333333,0,589,99.803,94.775,-5.02799999999999,99.843,98.817,-1.02600000000001,99.843,94.775,-5.068,NA,NA,NA,NA,NA,NA
243,"Aedes unilineatus",8,2,21,0.0952380952380952,0,633.375,95.253,99.07,3.81699999999999,91.395,94.85,3.455,99.841,94.006,-5.83499999999999,NA,NA,NA,NA,NA,NA
244,"Aedes vargasi",8,1,1,1,0,658,92.401,98.601,6.2,92.401,98.601,6.2,92.401,98.601,6.2,NA,NA,NA,NA,NA,NA
245,"Aedes varipalpus",3,1,2,0.5,0,658,95.09,99.848,4.758,95.09,99.848,4.758,95.09,99.848,4.758,NA,NA,NA,NA,NA,NA
246,"Aedes ventrovittis",9,1,1,1,0,658,100,99.293,-0.706999999999994,99.848,98.246,-1.602,100,98.246,-1.754,NA,NA,NA,NA,NA,NA
247,"Aedes vexans",2756,27,108,0.25,1,699.805515239477,100,93.769,-6.23099999999999,100,91.896,-8.104,100,92.846,-7.154,100,75.661,-24.339,100,72.047,-27.953
248,"Aedes vigilax",91,4,16,0.25,1,686.769230769231,95.604,96.621,1.017,100,96,-4,96.599,96.499,-0.100000000000009,NA,NA,NA,NA,NA,NA
249,"Aedes vittatus",43,13,56,0.232142857142857,0,695.441860465116,100,89.02,-10.98,100,89.4,-10.6,100,89.243,-10.757,97.015,100,2.985,98.113,100,1.887
250,"Aedes vittiger",15,1,2,0.5,0,685.4,98.551,99.172,0.620999999999995,98.611,99.059,0.447999999999993,100,98.91,-1.09,96.784,96.743,-0.041000000000011,96.774,94.937,-1.837
251,"Aedes w-albus",11,2,10,0.2,0,636.090909090909,92.769,98.936,6.167,93.046,98.936,5.89,93.046,98.936,5.89,NA,NA,NA,NA,NA,NA
252,"Aedes wardi",4,1,4,0.25,0,1500,99.848,99.341,-0.507000000000005,99.848,99.4,-0.447999999999993,99.848,99.341,-0.507000000000005,NA,NA,NA,NA,NA,NA
253,"Aedes watasei",3,1,1,1,0,650,92.105,99.846,7.741,92.296,99.24,6.94399999999999,92.296,99.24,6.94399999999999,NA,NA,NA,NA,NA,NA
254,"Aedes wattensis",3,1,1,1,0,744,94.197,98.387,4.19,94.197,98.387,4.19,100,98.387,-1.613,100,97.653,-2.34699999999999,90.909,97.211,6.30199999999999
255,"Aedes yamadai",7,1,2,0.5,0,578,99.823,98.41,-1.413,99.293,98.41,-0.88300000000001,99.823,98.41,-1.413,NA,NA,NA,NA,NA,NA
256,"Aedes zoosophus",5,1,2,0.5,0,658,100,99.231,-0.769000000000005,99.349,99.231,-0.118000000000009,100,99.349,-0.650999999999996,NA,NA,NA,NA,NA,NA
257,"Anopheles aconitus",44,7,17,0.411764705882353,1,887.159090909091,98.834,95.153,-3.681,99.769,91.903,-7.866,99.767,91.903,-7.86399999999999,96.078,91.048,-5.03,NA,NA,NA
258,"Anopheles aitkenii",9,2,13,0.153846153846154,0,846.666666666667,100,91.632,-8.36799999999999,100,91.649,-8.351,100,91.632,-8.36799999999999,NA,NA,NA,NA,NA,NA
259,"Anopheles albertoi",3,1,1,1,0,1500,99.537,98.457,-1.08000000000001,100,98.457,-1.54300000000001,100,98.243,-1.75700000000001,95.861,97.778,1.917,93.803,99.153,5.35000000000001
260,"Anopheles albimanus",267,5,35,0.142857142857143,1,641.228464419476,100,96.505,-3.495,93.702,97.035,3.333,100,96.521,-3.479,99.736,98.429,-1.307,99.732,98.404,-1.328
261,"Anopheles albitarsis",117,4,15,0.266666666666667,1,753.102564102564,99.84,96.795,-3.045,100,85.613,-14.387,100,89.513,-10.487,100,87.465,-12.535,100,88.169,-11.831
262,"Anopheles algeriensis",92,6,43,0.13953488372093,0,651.815217391304,91.393,92.4,1.00700000000001,91.412,92.4,0.988,98.734,92.4,-6.33399999999999,100,94.989,-5.011,100,94.673,-5.327
263,"Anopheles annularis",13,4,17,0.235294117647059,1,651.538461538462,93.679,95.227,1.548,93.679,93.512,-0.167000000000002,93.679,93.512,-0.167000000000002,100,92.629,-7.371,NA,NA,NA
264,"Anopheles annulipes",12,1,4,0.25,1,700.833333333333,93.098,93.423,0.325000000000003,94.273,93.798,-0.474999999999994,100,91.473,-8.527,100,92,-8,NA,NA,NA
265,"Anopheles antunesi",7,1,3,0.333333333333333,0,665.714285714286,100,96.069,-3.931,100,96.069,-3.931,100,96.069,-3.931,100,100,0,94.456,100,5.544
266,"Anopheles apicimacula",40,3,16,0.1875,0,609.2,100,91.269,-8.73099999999999,100,91.118,-8.88200000000001,100,91.269,-8.73099999999999,95.745,82.424,-13.321,NA,NA,NA
267,"Anopheles apoci",1,1,2,0.5,0,680,92.799,100,7.20099999999999,92.91,100,7.09,92.91,100,7.09,91.791,100,8.209,NA,NA,NA
268,"Anopheles aquasalis",11,2,26,0.0769230769230769,1,692.545454545455,94.681,96.512,1.831,100,94.964,-5.036,95.23,94.964,-0.266000000000005,92.918,87.805,-5.113,90.123,91.011,0.887999999999991
269,"Anopheles arabiensis",40,9,44,0.204545454545455,0,638.075,100,99.345,-0.655000000000001,100,91.094,-8.90600000000001,100,91.094,-8.90600000000001,98.96,93.646,-5.31399999999999,NA,NA,NA
270,"Anopheles argyritarsis",36,4,29,0.137931034482759,0,701.277777777778,100,95.201,-4.79900000000001,100,94.366,-5.634,100,94.366,-5.634,84.49,97.329,12.839,NA,NA,NA
271,"Anopheles argyropus",14,1,9,0.111111111111111,0,655,95.573,98.779,3.206,95.672,98.764,3.092,95.652,98.758,3.10599999999999,77.23,99.153,21.923,NA,NA,NA
272,"Anopheles artemievi",1,1,3,0.333333333333333,0,658,96.505,100,3.495,99.573,100,0.427000000000007,99.567,100,0.433000000000007,100,99.048,-0.951999999999998,100,98.944,-1.056
273,"Anopheles arthuri",22,1,1,1,0,1039.63636363636,98.873,96.635,-2.238,100,96.759,-3.241,98.936,96.635,-2.301,99.562,92.368,-7.194,99.465,97.297,-2.16800000000001
274,"Anopheles atacamensis",3,1,1,1,0,520.333333333333,93.002,100,6.998,92.903,99.356,6.45299999999999,92.903,99.356,6.45299999999999,100,98.456,-1.544,100,98.812,-1.188
275,"Anopheles atroparvus",142,5,34,0.147058823529412,0,647.450704225352,99.398,97.664,-1.73399999999999,99.398,97.664,-1.73399999999999,99.398,97.664,-1.73399999999999,92.828,98.123,5.295,NA,NA,NA
276,"Anopheles atropos",7,1,5,0.2,0,658.571428571429,100,98.185,-1.815,92,98.462,6.462,100,98.462,-1.538,NA,NA,NA,NA,NA,NA
277,"Anopheles azaniae",6,1,6,0.166666666666667,0,645.166666666667,100,99.35,-0.650000000000006,100,99.35,-0.650000000000006,100,99.35,-0.650000000000006,NA,NA,NA,NA,NA,NA
278,"Anopheles azevedoi",1,1,3,0.333333333333333,0,711,92.655,100,7.345,92.655,100,7.345,92.655,100,7.345,96.97,100,3.03,NA,NA,NA
279,"Anopheles baileyi",64,3,9,0.333333333333333,0,657.25,92.857,91.033,-1.824,92.249,92.691,0.442000000000007,92.857,91.033,-1.824,93.75,100,6.25,NA,NA,NA
280,"Anopheles baimaii",142,4,5,0.8,0,1444.43661971831,100,97.489,-2.511,100,98.875,-1.125,100,98.858,-1.142,100,99.625,-0.375,NA,NA,NA
281,"Anopheles balabacensis",88,2,4,0.5,1,1293.97727272727,98.185,93.376,-4.809,100,97.521,-2.479,100,97.521,-2.479,98.013,77.941,-20.072,NA,NA,NA
282,"Anopheles bambusicolus",3,1,10,0.1,0,658,92.628,100,7.372,92.628,100,7.372,92.628,100,7.372,NA,NA,NA,NA,NA,NA
283,"Anopheles bancroftii",3,1,6,0.166666666666667,1,671.666666666667,93.009,99.706,6.697,93.009,99.706,6.697,93.485,99.706,6.221,95.652,92.5,-3.152,NA,NA,NA
284,"Anopheles barberi",15,2,3,0.666666666666667,0,647.266666666667,91.074,99.088,8.014,91.063,100,8.937,91.252,99.088,7.836,NA,NA,NA,NA,NA,NA
285,"Anopheles barbirostris",119,9,18,0.5,1,1081.57983193277,100,94.231,-5.76900000000001,100,94.231,-5.76900000000001,100,94.231,-5.76900000000001,100,74.315,-25.685,NA,NA,NA
286,"Anopheles barbumbrosus",1,1,13,0.0769230769230769,0,657,92.868,100,7.13200000000001,100,99.667,-0.332999999999998,100,99.667,-0.332999999999998,95.349,94.301,-1.048,NA,NA,NA
287,"Anopheles beklemishevi",14,2,3,0.666666666666667,0,735.857142857143,96.96,98.68,1.72000000000001,96.96,98.68,1.72000000000001,96.96,88.235,-8.72499999999999,88.542,88.235,-0.307000000000002,NA,NA,NA
288,"Anopheles belenrae",4,1,2,0.5,0,670.75,100,98.784,-1.21599999999999,100,98.48,-1.52,100,98.48,-1.52,100,94.859,-5.14100000000001,NA,NA,NA
289,"Anopheles bellator",3,1,5,0.2,0,649.333333333333,93.333,100,6.667,100,95.441,-4.559,94.684,95.441,0.757000000000005,100,100,0,89.82,100,10.18
290,"Anopheles benarrochi",11,2,7,0.285714285714286,0,498.454545454545,97.727,98.649,0.921999999999997,100,98.649,-1.351,100,98.649,-1.351,99.736,84.472,-15.264,99.18,96.783,-2.39700000000001
291,"Anopheles bengalensis",1,1,14,0.0714285714285714,0,702,94.42,100,5.58,94.471,99.24,4.76899999999999,94.471,99.24,4.76899999999999,NA,NA,NA,NA,NA,NA
292,"Anopheles boliviensis",8,1,10,0.1,0,624,92.746,95.192,2.446,92.949,95.192,2.24299999999999,92.949,95.192,2.24299999999999,NA,NA,NA,NA,NA,NA
293,"Anopheles braziliensis",14,3,10,0.3,0,834.428571428571,93.458,96.505,3.047,100,96.505,-3.495,94.926,96.505,1.57899999999999,100,98.821,-1.179,79.805,98.575,18.77
294,"Anopheles brohieri",3,1,17,0.0588235294117647,0,541,100,99.744,-0.256,100,99.744,-0.256,100,99.744,-0.256,100,99.574,-0.426000000000002,NA,NA,NA
295,"Anopheles bwambae",2,1,1,1,0,1500,100,99.617,-0.382999999999996,99.046,99.618,0.571999999999989,99.042,99.617,0.575000000000003,99.077,99.815,0.738,NA,NA,NA
296,"Anopheles calderoni",63,2,4,0.5,0,615.539682539683,92.624,97.697,5.07300000000001,92.623,97.709,5.086,92.624,97.697,5.07300000000001,96.078,98.504,2.426,NA,NA,NA
297,"Anopheles campestris",37,2,6,0.333333333333333,1,820.378378378378,100,97.309,-2.691,100,98.784,-1.21599999999999,100,98.784,-1.21599999999999,100,91.011,-8.989,NA,NA,NA
298,"Anopheles carnevalei",5,1,4,0.25,0,619,96.266,99.354,3.08799999999999,96.266,99.354,3.08799999999999,96.266,99.354,3.08799999999999,98.551,97.269,-1.282,NA,NA,NA
299,"Anopheles cinereus",1,1,37,0.027027027027027,0,674,98.11,100,1.89,97.962,100,2.038,98.11,100,1.89,100,100,0,NA,NA,NA
300,"Anopheles claviger",63,13,63,0.206349206349206,1,634.174603174603,99.595,90.754,-8.84099999999999,100,90.787,-9.21299999999999,100,90.787,-9.21299999999999,100,89.627,-10.373,100,90.365,-9.63500000000001
301,"Anopheles coluzzii",61,6,27,0.222222222222222,0,1314.27868852459,100,99.026,-0.974000000000004,100,99.026,-0.974000000000004,100,98.852,-1.148,100,98.857,-1.143,NA,NA,NA
302,"Anopheles costai",5,1,7,0.142857142857143,0,1329.6,94.884,94.719,-0.165000000000006,98.079,94.04,-4.03899999999999,98.185,94.04,-4.145,100,92.405,-7.595,NA,NA,NA
303,"Anopheles coustani",172,10,54,0.185185185185185,0,593.936046511628,100,94.915,-5.08499999999999,100,94.915,-5.08499999999999,100,94.915,-5.08499999999999,100,80.138,-19.862,NA,NA,NA
304,"Anopheles cracens",11,2,3,0.666666666666667,0,658,98.185,99.848,1.663,98.754,98.394,-0.359999999999999,98.754,98.394,-0.359999999999999,98.013,98.496,0.48299999999999,NA,NA,NA
305,"Anopheles crawfordi",60,5,8,0.625,0,593.633333333333,98.845,95.765,-3.08,98.845,93.578,-5.267,98.845,93.578,-5.267,100,96.452,-3.548,NA,NA,NA
306,"Anopheles crucians",232,4,15,0.266666666666667,0,652.469827586207,100,83.412,-16.588,100,93.929,-6.071,100,92.249,-7.751,96.644,92.754,-3.89,94.798,94.186,-0.611999999999995
307,"Anopheles cruzii",58,1,13,0.0769230769230769,1,644.672413793103,99.678,95.032,-4.646,100,92.116,-7.884,100,92.116,-7.884,100,97.936,-2.06399999999999,97.879,97.297,-0.582000000000008
308,"Anopheles culicifacies",36,4,27,0.148148148148148,1,622.416666666667,95.11,94.055,-1.05499999999999,97.356,94.055,-3.30099999999999,97.36,94.055,-3.30499999999999,100,85.43,-14.57,NA,NA,NA
309,"Anopheles daciae",83,2,10,0.2,0,989.132530120482,100,96.809,-3.191,100,96.809,-3.191,100,96.809,-3.191,100,96.386,-3.614,100,95.987,-4.01300000000001
310,"Anopheles darlingi",120,9,18,0.5,1,720.466666666667,93.701,97.757,4.05600000000001,100,96.573,-3.42700000000001,96.296,96.953,0.656999999999996,100,94.172,-5.828,91.946,94.363,2.417
311,"Anopheles deaneorum",85,2,4,0.5,0,655.058823529412,98.63,97.412,-1.21799999999999,100,89.13,-10.87,99.327,97.412,-1.91499999999999,100,95.265,-4.735,100,95.238,-4.762
312,"Anopheles demeilloni",7,2,24,0.0833333333333333,0,646,100,98.176,-1.824,100,98.176,-1.824,100,98.176,-1.824,100,99.783,-0.216999999999999,NA,NA,NA
313,"Anopheles dirus",173,5,11,0.454545454545455,1,1334.22543352601,100,97.183,-2.81699999999999,100,97.917,-2.083,100,97.183,-2.81699999999999,99.813,93.289,-6.524,NA,NA,NA
314,"Anopheles dissidens",78,3,1,3,0,657.5,100,98.024,-1.976,100,98.328,-1.672,100,98.328,-1.672,100,75.389,-24.611,NA,NA,NA
315,"Anopheles dthali",14,2,27,0.0740740740740741,0,636.785714285714,100,98.869,-1.131,100,98.875,-1.125,100,98.869,-1.131,90.643,98.753,8.11,NA,NA,NA
316,"Anopheles dunhami",115,3,3,1,0,520.304347826087,99.327,96.988,-2.339,99.327,97.508,-1.819,99.327,97.508,-1.819,98.896,94.92,-3.976,99.706,98.883,-0.823000000000008
317,"Anopheles dureni",4,1,6,0.166666666666667,0,616,92.045,100,7.955,92.045,100,7.955,92.045,100,7.955,96,99.636,3.636,NA,NA,NA
318,"Anopheles earlei",13,3,2,1.5,0,636.615384615385,100,98.748,-1.252,97.002,98.68,1.67800000000001,100,98.68,-1.31999999999999,NA,NA,NA,NA,NA,NA
319,"Anopheles eiseni",6,2,18,0.111111111111111,0,658,93.009,92.705,-0.304000000000002,93.009,91.641,-1.36799999999999,97.222,91.641,-5.58099999999999,99.563,100,0.436999999999998,NA,NA,NA
320,"Anopheles elegans",1,1,4,0.25,0,671,91.768,100,8.232,98.19,99.543,1.35300000000001,98.19,99.543,1.35300000000001,NA,NA,NA,NA,NA,NA
321,"Anopheles epiroticus",2,1,7,0.142857142857143,0,680,98.58,98.529,-0.0510000000000019,100,96.634,-3.366,100,96.743,-3.25700000000001,100,98.871,-1.129,NA,NA,NA
322,"Anopheles evansae",10,2,11,0.181818181818182,0,658.2,100,96.657,-3.343,100,96.657,-3.343,100,96.657,-3.343,99.306,99.148,-0.158000000000001,NA,NA,NA
323,"Anopheles farauti",36,2,6,0.333333333333333,1,994.722222222222,100,91.3,-8.7,100,90.63,-9.37,100,91.298,-8.702,100,83.828,-16.172,NA,NA,NA
324,"Anopheles flavirostris",2,1,5,0.2,1,634,95.11,100,4.89,98.4,89.272,-9.128,98.4,88.889,-9.51100000000001,93.822,99.572,5.75,NA,NA,NA
325,"Anopheles fluviatilis",84,2,19,0.105263157894737,1,1014.30952380952,99.78,95.879,-3.901,99.78,97.046,-2.73399999999999,99.78,97.046,-2.73399999999999,99.208,92.781,-6.42699999999999,NA,NA,NA
326,"Anopheles fontenillei",16,1,1,1,0,496,100,99.597,-0.403000000000006,100,99.597,-0.403000000000006,100,99.597,-0.403000000000006,97.515,100,2.485,NA,NA,NA
327,"Anopheles forattinii",2,1,6,0.166666666666667,0,658,96.505,99.696,3.191,96.505,94.977,-1.52799999999999,98.079,94.977,-3.10199999999999,NA,NA,NA,NA,NA,NA
328,"Anopheles fragilis",6,1,5,0.2,0,680,94.42,99.265,4.845,94.444,99.268,4.824,94.42,99.265,4.845,NA,NA,NA,NA,NA,NA
329,"Anopheles franciscanus",64,1,2,0.5,0,656.734375,99.696,91,-8.696,100,100,0,99.696,91,-8.696,NA,NA,NA,NA,NA,NA
330,"Anopheles freeborni",2,1,3,0.333333333333333,1,650.5,94.643,97.695,3.05199999999999,93.01,100,6.98999999999999,94.643,97.695,3.05199999999999,NA,NA,NA,NA,NA,NA
331,"Anopheles funestus",108,8,47,0.170212765957447,1,559.648148148148,100,90.739,-9.261,100,86.502,-13.498,100,86.628,-13.372,-Inf,81.143,Inf,NA,NA,NA
332,"Anopheles gabaldoni",2,1,3,0.333333333333333,0,658,99.834,98.784,-1.05,NA,NA,NA,99.834,98.784,-1.05,NA,NA,NA,NA,NA,NA
333,"Anopheles gabonensis",1,1,1,1,0,616,94.38,100,5.62,94.38,100,5.62,94.38,100,5.62,84.534,100,15.466,NA,NA,NA
334,"Anopheles galvaoi",5,1,3,0.333333333333333,0,719.2,96.931,99.354,2.423,100,95.52,-4.48,99.675,95.446,-4.229,99.164,100,0.835999999999999,NA,NA,NA
335,"Anopheles gambiae",150,12,48,0.25,1,1334.22666666667,100,98.062,-1.938,100,94.595,-5.405,100,96.88,-3.12,100,96.863,-3.137,NA,NA,NA
336,"Anopheles gibbinsi",27,1,10,0.1,0,658,94.03,98.632,4.602,94.03,98.632,4.602,94.03,98.632,4.602,89.195,100,10.805,NA,NA,NA
337,"Anopheles gigas",1,1,10,0.1,0,1500,89.226,98.655,9.429,90.093,100,9.907,90.093,100,9.907,NA,NA,NA,NA,NA,NA
338,"Anopheles goeldii",32,1,2,0.5,0,1076.75,100,96.386,-3.614,100,97.333,-2.667,100,97.333,-2.667,100,96.73,-3.27,NA,NA,NA
339,"Anopheles grabhamii",4,1,8,0.125,0,658,91.757,99.696,7.93899999999999,NA,NA,NA,91.757,99.696,7.93899999999999,NA,NA,NA,NA,NA,NA
340,"Anopheles greeni",1,1,1,1,0,616,93.344,100,6.65600000000001,93.344,100,6.65600000000001,93.344,100,6.65600000000001,97.032,99.169,2.137,NA,NA,NA
341,"Anopheles guarani",3,1,2,0.5,0,656,93.465,99.693,6.22799999999999,93.465,99.281,5.816,93.465,99.675,6.20999999999999,100,100,0,94.175,100,5.825
342,"Anopheles hancocki",2,1,17,0.0588235294117647,0,616,100,100,0,100,100,0,100,100,0,100,100,0,NA,NA,NA
343,"Anopheles harrisoni",1,1,5,0.2,0,658,99.53,100,0.469999999999999,99.53,99.153,-0.376999999999995,99.53,99.153,-0.376999999999995,99.599,98.529,-1.07000000000001,NA,NA,NA
344,"Anopheles hinesorum",86,3,4,0.75,0,1424.41860465116,99.5,92.8,-6.7,100,92.52,-7.48,100,92.8,-7.2,100,96.667,-3.333,NA,NA,NA
345,"Anopheles homunculus",10,1,8,0.125,0,645.9,94.205,98.569,4.364,100,97.661,-2.339,94.205,97.661,3.456,94.226,97.696,3.47,93.315,97.222,3.907
346,"Anopheles hyrcanus",84,14,44,0.318181818181818,0,694,100,94.939,-5.06100000000001,100,95.147,-4.85299999999999,100,95.296,-4.70399999999999,100,80.398,-19.602,NA,NA,NA
347,"Anopheles implexus",3,2,20,0.1,0,801.333333333333,91.723,96.575,4.852,91.723,96.575,4.852,91.723,96.575,4.852,100,100,0,NA,NA,NA
348,"Anopheles insulaeflorum",2,1,10,0.1,0,660,100,100,0,100,100,0,100,100,0,NA,NA,NA,NA,NA,NA
349,"Anopheles interruptus",1,1,11,0.0909090909090909,0,1500,90.045,98.684,8.639,90.089,100,9.911,90.074,100,9.926,NA,NA,NA,NA,NA,NA
350,"Anopheles introlatus",9,1,3,0.333333333333333,0,658,98.185,99.088,0.902999999999992,98.282,97.59,-0.691999999999993,99.2,97.59,-1.61,92.698,87.941,-4.75699999999999,NA,NA,NA
351,"Anopheles jamesii",20,5,12,0.416666666666667,0,603.2,100,89.227,-10.773,100,96.897,-3.10299999999999,100,96.897,-3.10299999999999,100,97.08,-2.92,NA,NA,NA
352,"Anopheles janconnae",99,1,2,0.5,0,656.141414141414,98.363,97.568,-0.795000000000002,100,87.234,-12.766,98.675,87.234,-11.441,NA,NA,NA,NA,NA,NA
353,"Anopheles jebudensis",1,1,7,0.142857142857143,0,213,94.34,100,5.66,99.531,100,0.468999999999994,99.531,100,0.468999999999994,99.788,100,0.212000000000003,NA,NA,NA
354,"Anopheles jeyporiensis",16,4,13,0.307692307692308,1,987.125,93.402,93.162,-0.239999999999995,93.402,93.162,-0.239999999999995,93.61,93.162,-0.447999999999993,100,82.444,-17.556,NA,NA,NA
355,"Anopheles karwari",7,4,15,0.266666666666667,0,632,91.641,94.853,3.21199999999999,91.947,94.853,2.90599999999999,91.912,94.853,2.94099999999999,100,95.316,-4.684,NA,NA,NA
356,"Anopheles kleini",14,2,1,2,0,977.357142857143,100,97.541,-2.459,100,97.489,-2.511,100,97.377,-2.623,100,99.488,-0.512,NA,NA,NA
357,"Anopheles kochi",35,6,13,0.461538461538462,0,660.228571428571,92.569,98.024,5.455,92.569,97.835,5.26599999999999,92.569,97.835,5.26599999999999,100,97.782,-2.218,NA,NA,NA
358,"Anopheles koliensis",177,1,3,0.333333333333333,1,463,100,98.056,-1.944,100,97.059,-2.941,100,98.056,-1.944,100,92.193,-7.807,NA,NA,NA
359,"Anopheles kompi",2,1,8,0.125,0,602,94.632,95.644,1.012,94.632,95.644,1.012,94.632,95.644,1.012,100,100,0,NA,NA,NA
360,"Anopheles konderi",40,2,3,0.666666666666667,0,651.6,100,95.42,-4.58,100,95.788,-4.212,100,95.42,-4.58,99.57,94.318,-5.252,NA,NA,NA
361,"Anopheles koreicus",6,2,3,0.666666666666667,0,659.833333333333,93.385,98.769,5.384,93.563,98.615,5.05199999999999,96.201,98.615,2.414,97.674,99.324,1.64999999999999,91.022,99.34,8.318
362,"Anopheles kosiensis",19,1,1,1,0,1000,100,97.9,-2.09999999999999,NA,NA,NA,100,97.9,-2.09999999999999,NA,NA,NA,NA,NA,NA
363,"Anopheles kweiyangensis",2,1,1,1,0,671.5,98.03,99.099,1.069,98.03,99.099,1.069,98.03,99.099,1.069,91.295,100,8.705,NA,NA,NA
364,"Anopheles labranchiae",93,3,16,0.1875,0,660.752688172043,98.328,97.507,-0.820999999999998,99.034,97.507,-1.527,99.029,97.507,-1.52199999999999,94.8,99.171,4.37100000000001,92.632,99.275,6.643
365,"Anopheles laneanus",6,1,4,0.25,0,633.5,96.682,98.718,2.036,100,98.434,-1.566,96.682,98.434,1.752,100,100,0,97.879,100,2.121
366,"Anopheles lanei",2,1,1,1,0,663,91.705,100,8.295,96.875,100,3.125,92.117,100,7.883,NA,NA,NA,NA,NA,NA
367,"Anopheles latens",7,1,3,0.333333333333333,1,658,96.535,98.784,2.24900000000001,96.535,94.382,-2.15299999999999,97.581,94.382,-3.199,96.825,90.931,-5.89400000000001,NA,NA,NA
368,"Anopheles lepidotus",7,2,4,0.5,0,582.285714285714,91.966,97.136,5.17,92.846,97.136,4.28999999999999,92.846,97.136,4.28999999999999,100,100,0,NA,NA,NA
369,"Anopheles lesteri",40,4,12,0.333333333333333,1,720.9,97.829,96.682,-1.14699999999999,99.846,94.242,-5.604,99.846,94.234,-5.61200000000001,100,74.353,-25.647,NA,NA,NA
370,"Anopheles letifer",2,1,6,0.166666666666667,1,680,91.777,100,8.223,92.826,100,7.17400000000001,92.794,100,7.206,NA,NA,NA,NA,NA,NA
371,"Anopheles liangshanensis",3,1,1,1,0,680,96.904,99.261,2.357,96.776,98.519,1.74300000000001,96.904,98.519,1.61500000000001,91.061,98.485,7.42399999999999,NA,NA,NA
372,"Anopheles lindesayi",96,8,15,0.533333333333333,0,651.09375,94.106,90.259,-3.84699999999999,94.084,90.411,-3.673,94.106,90.411,-3.69499999999999,97.826,77.852,-19.974,NA,NA,NA
373,"Anopheles longipalpis",3,2,18,0.111111111111111,0,632,100,99.031,-0.968999999999994,99.87,97.956,-1.914,100,97.956,-2.044,98.891,96.388,-2.503,NA,NA,NA
374,"Anopheles longirostris",1,1,3,0.333333333333333,0,1000,93.5,100,6.5,93.302,100,6.69799999999999,93.5,100,6.5,-Inf,81.425,Inf,NA,NA,NA
375,"Anopheles lutzii",9,1,5,0.2,0,663.888888888889,97.771,91.945,-5.82600000000001,97.771,85.994,-11.777,97.771,91.945,-5.82600000000001,100,85.106,-14.894,100,82.59,-17.41
376,"Anopheles macarthuri",2,1,3,0.333333333333333,0,658,90.997,98.632,7.63500000000001,94.4,97.2,2.8,94.4,97.2,2.8,98.734,98.074,-0.659999999999997,NA,NA,NA
377,"Anopheles maculatus",80,7,19,0.368421052631579,1,622.0875,100,89.802,-10.198,100,90.396,-9.604,100,90.396,-9.604,100,84.11,-15.89,NA,NA,NA
378,"Anopheles maculipalpis",16,5,38,0.131578947368421,0,567.1875,91.406,96.311,4.905,91.845,96.311,4.46600000000001,91.406,96.311,4.905,99.796,99.024,-0.772000000000006,NA,NA,NA
379,"Anopheles maculipennis",104,12,63,0.19047619047619,1,726.913461538462,99.689,97.012,-2.67699999999999,100,96.916,-3.084,100,96.916,-3.084,-Inf,98.214,Inf,NA,NA,NA
380,"Anopheles malefactor",9,1,5,0.2,0,617,92.647,99.013,6.366,92.893,97.073,4.17999999999999,92.893,97.073,4.17999999999999,96.078,95.443,-0.635000000000005,NA,NA,NA
381,"Anopheles marajoara",168,3,7,0.428571428571429,0,671.827380952381,93.974,97.395,3.42099999999999,100,94.067,-5.93300000000001,100,94.366,-5.634,100,90.801,-9.199,100,92.793,-7.20699999999999
382,"Anopheles marshallii",1,1,29,0.0344827586206897,0,616,95.779,100,4.221,95.779,99.064,3.285,95.779,99.064,3.285,99.788,100,0.212000000000003,NA,NA,NA
383,"Anopheles martinius",1,1,5,0.2,0,658,96.201,100,3.79900000000001,99.573,100,0.427000000000007,99.567,100,0.433000000000007,100,100,0,100,100,0
384,"Anopheles mattogrossensis",17,3,6,0.5,0,654.352941176471,92.562,97.611,5.04900000000001,92.491,97.623,5.13200000000001,92.562,97.611,5.04900000000001,100,97.945,-2.05500000000001,NA,NA,NA
385,"Anopheles medialis",22,1,14,0.0714285714285714,0,632.363636363636,98.534,97.978,-0.556000000000012,96.353,97.756,1.40300000000001,99.392,97.978,-1.414,97.65,99.758,2.10799999999999,NA,NA,NA
386,"Anopheles melanoon",8,2,20,0.1,0,658.25,98.328,98.782,0.453999999999994,98.48,96.82,-1.66000000000001,98.48,96.82,-1.66000000000001,99.17,99.538,0.367999999999995,94.643,99.662,5.01900000000001
387,"Anopheles melas",8,1,19,0.0526315789473684,0,658,98.936,98.328,-0.608000000000004,99.088,98.024,-1.06399999999999,100,98.024,-1.976,99.446,99.62,0.174000000000007,NA,NA,NA
388,"Anopheles messeae",202,14,41,0.341463414634146,0,789.257425742574,100,96.708,-3.292,100,96.552,-3.44799999999999,100,96.507,-3.49299999999999,100,95.69,-4.31,100,97.659,-2.34099999999999
389,"Anopheles minimus",61,5,18,0.277777777777778,1,671.327868852459,99.792,94.705,-5.087,99.53,94.705,-4.825,99.53,94.705,-4.825,99.599,93.819,-5.78,NA,NA,NA
390,"Anopheles moghulensis",1,1,4,0.25,0,505,91.849,100,8.151,91.732,100,8.268,91.849,100,8.151,100,100,0,NA,NA,NA
391,"Anopheles moucheti",4,1,18,0.0555555555555556,1,616,92.045,99.838,7.79299999999999,92.297,99.675,7.378,92.279,99.675,7.396,100,93.491,-6.509,NA,NA,NA
392,"Anopheles neivai",95,4,16,0.25,1,566.842105263158,99.852,91.033,-8.819,99.852,90.373,-9.479,99.852,90.373,-9.479,100,87.059,-12.941,85.537,82.731,-2.80600000000001
393,"Anopheles neomaculipalpus",54,2,17,0.117647058823529,0,657.444444444444,98.01,97.572,-0.438000000000002,97.956,97.572,-0.384,98.01,97.572,-0.438000000000002,100,99.109,-0.891000000000005,NA,NA,NA
394,"Anopheles nigerrimus",27,5,15,0.333333333333333,1,603.222222222222,99.291,95.503,-3.788,99.291,95.503,-3.788,99.291,95.503,-3.788,100,94.902,-5.098,NA,NA,NA
395,"Anopheles nilgiricus",1,1,1,1,0,649,100,100,0,100,100,0,100,100,0,NA,NA,NA,NA,NA,NA
396,"Anopheles nili",7,2,38,0.0526315789473684,1,583,96.266,94.169,-2.09700000000001,96.266,94.169,-2.09700000000001,96.266,94.169,-2.09700000000001,98.701,82.051,-16.65,NA,NA,NA
397,"Anopheles nimbus",4,2,8,0.25,0,866,91.052,99.543,8.491,91.052,99.195,8.14299999999999,91.052,99.195,8.14299999999999,100,100,0,NA,NA,NA
398,"Anopheles nitidus",44,2,8,0.25,0,655.477272727273,100,97.76,-2.23999999999999,100,97.76,-2.23999999999999,100,97.76,-2.23999999999999,99.792,99.168,-0.623999999999995,NA,NA,NA
399,"Anopheles nivipes",2,1,10,0.1,0,673,99.842,100,0.158000000000001,99.842,99.087,-0.754999999999995,99.842,99.087,-0.754999999999995,100,80.617,-19.383,NA,NA,NA
400,"Anopheles nuneztovari",246,2,10,0.2,1,948.443089430894,100,96.96,-3.04000000000001,100,97.134,-2.866,100,97.134,-2.866,100,97.347,-2.65300000000001,100,98.361,-1.639
401,"Anopheles oryzalimnetes",381,2,2,1,0,647.031496062992,98.424,98.4,-0.0240000000000009,100,98.156,-1.84399999999999,100,97.892,-2.108,100,100,0,NA,NA,NA
402,"Anopheles oswaldoi",23,3,15,0.2,0,654.695652173913,99.848,94.357,-5.491,100,94.531,-5.46899999999999,100,94.582,-5.41800000000001,99.57,93.611,-5.95899999999999,99.432,90.986,-8.446
403,"Anopheles pallidus",8,2,12,0.166666666666667,0,758,94.108,97.907,3.79899999999999,94.108,97.907,3.79899999999999,94.108,97.907,3.79899999999999,100,98.684,-1.316,NA,NA,NA
404,"Anopheles paludis",4,1,27,0.037037037037037,0,616,100,96.104,-3.896,100,96.013,-3.98699999999999,100,96.013,-3.98699999999999,99.828,100,0.171999999999997,NA,NA,NA
405,"Anopheles pampanai",1,1,4,0.25,0,1537,91.672,100,8.328,92.885,98.464,5.57899999999999,92.885,98.464,5.57899999999999,100,98.182,-1.818,NA,NA,NA
406,"Anopheles parensis",27,1,10,0.1,0,528.962962962963,100,95.802,-4.19799999999999,100,96.183,-3.81699999999999,100,95.897,-4.10299999999999,98.997,95.483,-3.514,NA,NA,NA
407,"Anopheles parvus",9,1,8,0.125,0,662,89.954,96.505,6.551,90.107,96.429,6.322,90.107,96.429,6.322,100,91.667,-8.333,NA,NA,NA
408,"Anopheles peditaeniatus",138,7,16,0.4375,0,646.847826086957,97.157,97.26,0.103000000000009,97.476,97.273,-0.203000000000003,97.476,97.26,-0.215999999999994,-Inf,87.954,Inf,NA,NA,NA
409,"Anopheles perplexens",7,1,2,0.5,0,658,100,98.936,-1.06399999999999,NA,NA,NA,100,98.936,-1.06399999999999,NA,NA,NA,NA,NA,NA
410,"Anopheles peryassui",14,3,8,0.375,0,708.285714285714,92.384,92.012,-0.372,96.296,91.185,-5.111,92.384,91.185,-1.199,94.286,85.714,-8.572,NA,NA,NA
411,"Anopheles petragnani",8,1,10,0.1,0,649.625,99.595,99.344,-0.251000000000005,99.595,99.197,-0.397999999999996,99.595,99.197,-0.397999999999996,98,100,2,90.789,100,9.211
412,"Anopheles pharoensis",47,3,49,0.0612244897959184,1,628.702127659574,93.554,96.687,3.133,93.554,96.687,3.133,93.554,96.687,3.133,88.372,92.157,3.785,NA,NA,NA
413,"Anopheles philippinensis",1,1,13,0.0769230769230769,0,697,92.704,100,7.29600000000001,93.079,96.413,3.334,93.079,96.413,3.334,100,81.471,-18.529,NA,NA,NA
414,"Anopheles pholidotus",1,1,7,0.142857142857143,1,624,92.788,100,7.212,92.945,97.917,4.97200000000001,92.945,97.917,4.97200000000001,100,100,0,87.166,100,12.834
415,"Anopheles plumbeus",37,10,46,0.217391304347826,0,657.621621621622,98.534,99.341,0.806999999999988,89.721,99.455,9.73399999999999,98.534,88.98,-9.554,100,99.385,-0.614999999999995,NA,NA,NA
416,"Anopheles pretoriensis",12,4,43,0.0930232558139535,0,628.416666666667,91.337,86.765,-4.572,91.436,85.801,-5.63500000000001,90.503,86.765,-3.738,97.5,99.356,1.85599999999999,NA,NA,NA
417,"Anopheles pristinus",11,1,1,1,0,668.363636363636,100,99.232,-0.768000000000001,100,99.232,-0.768000000000001,100,99.232,-0.768000000000001,100,100,0,94.175,100,5.825
418,"Anopheles pseudojamesi",1,1,10,0.1,0,438,99.315,100,0.685000000000002,99.315,95.89,-3.425,99.315,95.89,-3.425,100,99.023,-0.977000000000004,NA,NA,NA
419,"Anopheles pseudopictus",4,2,10,0.2,0,1287,99.848,96.861,-2.98699999999999,100,96.355,-3.645,100,96.355,-3.645,100,100,0,NA,NA,NA
420,"Anopheles pseudopunctipennis",69,5,26,0.192307692307692,1,659.768115942029,100,88.432,-11.568,100,94.201,-5.79900000000001,100,88.432,-11.568,100,96.091,-3.90900000000001,NA,NA,NA
421,"Anopheles pseudowillmori",13,3,8,0.375,0,656.076923076923,99.788,98.6,-1.188,99.788,98.6,-1.188,99.788,98.6,-1.188,100,91.388,-8.61199999999999,NA,NA,NA
422,"Anopheles pulcherrimus",15,4,17,0.235294117647059,1,640.8,92.308,98.773,6.46499999999999,92.308,98.433,6.125,92.308,98.433,6.125,91.429,96.112,4.68299999999999,NA,NA,NA
423,"Anopheles pullus",19,3,4,0.75,0,756.368421052632,98.361,98.281,-0.0799999999999983,98.56,98.525,-0.0349999999999966,98.56,97.751,-0.808999999999997,100,98.824,-1.176,NA,NA,NA
424,"Anopheles punctimacula",51,4,17,0.235294117647059,1,649.313725490196,100,89.758,-10.242,100,88.966,-11.034,100,88.966,-11.034,100,90.244,-9.756,NA,NA,NA
425,"Anopheles punctipennis",274,2,7,0.285714285714286,1,652.733576642336,100,94.778,-5.22199999999999,100,97.049,-2.95099999999999,100,94.778,-5.22199999999999,-Inf,94.144,Inf,NA,NA,NA
426,"Anopheles punctulatus",149,2,4,0.5,0,1000,99.9,89.2,-10.7,99.844,90.079,-9.765,99.9,91.3,-8.60000000000001,100,96.837,-3.163,NA,NA,NA
427,"Anopheles pursati",16,1,4,0.25,0,655,96.794,98.931,2.137,96.809,98.936,2.12700000000001,96.794,98.931,2.137,84.634,100,15.366,NA,NA,NA
428,"Anopheles quadrimaculatus",251,2,9,0.222222222222222,1,654.06374501992,100,93.465,-6.535,93.069,98.281,5.212,100,93.465,-6.535,NA,NA,NA,NA,NA,NA
429,"Anopheles rampae",4,1,4,0.25,0,576.75,99.838,95.315,-4.523,99.838,95.315,-4.523,99.838,95.315,-4.523,100,98.741,-1.259,NA,NA,NA
430,"Anopheles rangeli",25,3,6,0.5,0,811.28,97.352,97.432,0.0799999999999983,100,93.113,-6.887,97.352,93.113,-4.239,93.367,98.563,5.196,91.333,99.401,8.068
431,"Anopheles rhodesiensis",7,3,44,0.0681818181818182,0,624.285714285714,99.364,99.544,0.179999999999993,99.367,99.544,0.176999999999992,99.364,99.544,0.179999999999993,84.153,99.798,15.645,NA,NA,NA
432,"Anopheles rivulorum",23,2,28,0.0714285714285714,0,528.869565217391,92.828,97.656,4.828,92.828,97.085,4.25699999999999,92.828,97.085,4.25699999999999,94.69,84.539,-10.151,NA,NA,NA
433,"Anopheles rondoni",4,2,5,0.4,0,649.5,98.873,96.795,-2.078,100,96.235,-3.765,98.873,96.235,-2.63800000000001,93.353,100,6.64700000000001,NA,NA,NA
434,"Anopheles rufipes",34,3,42,0.0714285714285714,0,635.911764705882,99.322,93.76,-5.562,99.832,89.602,-10.23,99.832,89.602,-10.23,100,99.045,-0.954999999999998,NA,NA,NA
435,"Anopheles sacharovi",44,3,31,0.0967741935483871,0,1075,95.897,96.735,0.837999999999994,95.997,96.737,0.739999999999995,94.87,96.737,1.86699999999999,98.63,97.782,-0.847999999999999,NA,NA,NA
436,"Anopheles saeungae",21,3,2,1.5,0,659.095238095238,98.824,98.321,-0.503,100,98.328,-1.672,100,98.321,-1.679,100,76,-24,NA,NA,NA
437,"Anopheles sawadwongporni",14,3,5,0.6,0,660,100,98.918,-1.08199999999999,100,98.918,-1.08199999999999,100,98.918,-1.08199999999999,100,98.222,-1.77800000000001,NA,NA,NA
438,"Anopheles sawyeri",6,1,1,1,0,658,100,98.176,-1.824,98.292,98.176,-0.116,100,98.176,-1.824,NA,NA,NA,NA,NA,NA
439,"Anopheles scanloni",114,2,2,1,0,1462.75438596491,100,91.375,-8.625,100,91.475,-8.52500000000001,100,98.161,-1.839,NA,NA,NA,NA,NA,NA
440,"Anopheles sergentii",13,2,35,0.0571428571428571,1,618,93.626,96.916,3.28999999999999,93.626,96.916,3.28999999999999,93.626,96.916,3.28999999999999,100,97.417,-2.583,NA,NA,NA
441,"Anopheles sinensis",374,7,18,0.388888888888889,1,662.22192513369,100,97.083,-2.917,100,96.512,-3.488,100,94.639,-5.361,100,79.304,-20.696,NA,NA,NA
442,"Anopheles sineroides",8,2,3,0.666666666666667,0,659.375,97.692,98.308,0.616000000000014,97.692,98,0.308000000000007,97.692,98,0.308000000000007,100,80.941,-19.059,NA,NA,NA
443,"Anopheles splendidus",11,5,13,0.384615384615385,0,759.818181818182,93.534,97.561,4.027,93.534,89.093,-4.441,93.534,89.093,-4.441,99.492,92,-7.492,NA,NA,NA
444,"Anopheles squamifemur",2,1,9,0.111111111111111,0,607,90.772,99.506,8.73399999999999,90.429,99.506,9.077,90.772,99.506,8.73399999999999,NA,NA,NA,NA,NA,NA
445,"Anopheles squamosus",138,4,42,0.0952380952380952,0,635.855072463768,93.132,89.638,-3.494,93.132,89.933,-3.199,93.132,89.933,-3.199,93.293,90.816,-2.477,NA,NA,NA
446,"Anopheles stephensi",525,12,21,0.571428571428572,1,418.12,100,95.964,-4.036,100,85.737,-14.263,100,85.737,-14.263,100,81.169,-18.831,NA,NA,NA
447,"Anopheles strodei",15,1,17,0.0588235294117647,0,903.466666666667,99.537,97.863,-1.67400000000001,100,97.531,-2.46899999999999,100,97.531,-2.46899999999999,100,88.65,-11.35,94.602,98.295,3.693
448,"Anopheles subpictus",135,9,25,0.36,1,721.192592592593,100,89.904,-10.096,100,89.904,-10.096,100,89.904,-10.096,100,79.47,-20.53,NA,NA,NA
449,"Anopheles sulawesi",2,1,1,1,1,660.5,92.453,100,7.547,93.878,97.449,3.571,95.918,97.449,1.53099999999999,92.688,99.812,7.124,NA,NA,NA
450,"Anopheles sundaicus",258,7,8,0.875,1,1354.62015503876,100,89.969,-10.031,100,95.882,-4.11799999999999,100,90.125,-9.875,100,97.291,-2.709,NA,NA,NA
451,"Anopheles superpictus",7,2,39,0.0512820512820513,1,649.571428571429,92.308,99.232,6.92399999999999,92.375,89.548,-2.827,92.375,89.407,-2.968,100,82.991,-17.009,NA,NA,NA
452,"Anopheles tenebrosus",9,2,29,0.0689655172413793,0,606.111111111111,100,98.459,-1.541,100,98.459,-1.541,100,98.459,-1.541,100,89.42,-10.58,NA,NA,NA
453,"Anopheles tessellatus",57,6,20,0.3,1,644.140350877193,93.157,92.699,-0.457999999999998,93.506,92.705,-0.801000000000002,93.506,92.705,-0.801000000000002,100,85.932,-14.068,NA,NA,NA
454,"Anopheles theileri",4,1,1,1,0,616,94.805,100,5.19499999999999,94.805,95.113,0.307999999999993,94.805,95.113,0.307999999999993,97.778,84.247,-13.531,NA,NA,NA
455,"Anopheles triannulatus",124,4,17,0.235294117647059,1,676.314516129032,92.848,95.541,2.693,100,90.549,-9.45099999999999,99.855,90.549,-9.306,100,91.827,-8.173,100,91.038,-8.962
456,"Anopheles trinkae",2,1,4,0.25,0,658,94.673,98.936,4.26300000000001,94.673,98.936,4.26300000000001,94.673,98.936,4.26300000000001,92.197,97.756,5.559,NA,NA,NA
457,"Anopheles turkhudi",1,1,20,0.05,0,652,98.11,100,1.89,98.11,100,1.89,98.11,100,1.89,97.872,100,2.128,NA,NA,NA
458,"Anopheles vagus",131,11,18,0.611111111111111,0,1205.6106870229,100,94.328,-5.672,100,95.312,-4.688,100,95.312,-4.688,100,90.099,-9.901,NA,NA,NA
459,"Anopheles vaneedeni",31,1,6,0.166666666666667,0,528.322580645161,100,97.71,-2.29000000000001,100,98.092,-1.908,100,98.273,-1.727,98.024,97.806,-0.218000000000004,NA,NA,NA
460,"Anopheles varuna",16,4,12,0.333333333333333,0,681.125,92.403,97.454,5.05099999999999,92.922,97.454,4.532,92.655,97.454,4.79899999999999,100,92.826,-7.17400000000001,NA,NA,NA
461,"Anopheles veruslanei",5,1,1,1,0,648,97.834,98.803,0.968999999999994,97.834,100,2.166,97.834,98.695,0.86099999999999,NA,NA,NA,NA,NA,NA
462,"Anopheles vestitipennis",93,3,16,0.1875,0,644.290322580645,100,96.921,-3.07899999999999,100,96.921,-3.07899999999999,100,96.921,-3.07899999999999,91.892,99.457,7.565,NA,NA,NA
463,"Anopheles vinckei",5,1,2,0.5,0,616,92.37,98.377,6.00699999999999,92.37,98.377,6.00699999999999,92.37,98.377,6.00699999999999,93.75,99.344,5.59399999999999,NA,NA,NA
464,"Anopheles walkeri",143,2,3,0.666666666666667,0,654.447552447552,100,93.151,-6.849,93.784,93.262,-0.522000000000006,100,93.151,-6.849,NA,NA,NA,NA,NA,NA
465,"Anopheles wejchoochotei",37,2,1,2,0,657.513513513514,100,98.632,-1.36799999999999,100,98.632,-1.36799999999999,100,98.632,-1.36799999999999,100,93.388,-6.61199999999999,NA,NA,NA
466,"Anopheles xui",3,2,1,2,0,636.333333333333,97.623,98.261,0.637999999999991,98.981,98.261,-0.719999999999999,98.981,98.261,-0.719999999999999,NA,NA,NA,NA,NA,NA
467,"Anopheles ziemanni",8,2,41,0.0487804878048781,0,606.25,100,97.743,-2.25700000000001,100,97.743,-2.25700000000001,100,97.743,-2.25700000000001,100,89.761,-10.239,NA,NA,NA
468,"Armigeres aureolineatus",1,1,6,0.166666666666667,0,342,99.415,100,0.584999999999994,99.415,100,0.584999999999994,99.415,100,0.584999999999994,NA,NA,NA,NA,NA,NA
469,"Armigeres durhami",6,1,8,0.125,0,654.666666666667,98.369,99.692,1.32299999999999,98.06,98.778,0.718000000000004,98.447,98.778,0.331000000000003,NA,NA,NA,NA,NA,NA
470,"Armigeres flavus",4,2,13,0.153846153846154,0,646.5,91.972,97.701,5.729,92.379,97.764,5.38499999999999,92.379,97.764,5.38499999999999,NA,NA,NA,NA,NA,NA
471,"Armigeres kesseli",4,3,5,0.6,0,610.25,98.447,99.287,0.840000000000003,98.077,99.363,1.286,98.447,99.287,0.840000000000003,NA,NA,NA,NA,NA,NA
472,"Armigeres longipalpis",2,1,7,0.142857142857143,0,595,91.972,99.832,7.86,91.972,99.832,7.86,91.972,99.832,7.86,NA,NA,NA,NA,NA,NA
473,"Armigeres subalbatus",303,13,17,0.764705882352941,1,630.069306930693,100,98.176,-1.824,100,97.712,-2.288,100,97.712,-2.288,100,77.358,-22.642,100,77.816,-22.184
474,"Chagasia bathana",5,1,13,0.0769230769230769,0,658,91.486,99.24,7.75399999999999,91.486,99.24,7.75399999999999,91.486,99.24,7.75399999999999,NA,NA,NA,NA,NA,NA
475,"Chagasia bonneae",8,1,9,0.111111111111111,0,658,91.324,97.872,6.548,91.324,97.872,6.548,91.324,97.872,6.548,NA,NA,NA,NA,NA,NA
476,"Coquillettidia aurea",2,1,9,0.111111111111111,0,894,95.597,100,4.40300000000001,95.597,100,4.40300000000001,95.597,100,4.40300000000001,NA,NA,NA,NA,NA,NA
477,"Coquillettidia aurites",5,2,16,0.125,0,757.4,99.829,90.572,-9.25699999999999,99.841,90.572,-9.26899999999999,99.841,90.572,-9.26899999999999,NA,NA,NA,NA,NA,NA
478,"Coquillettidia buxtoni",1,1,20,0.05,0,658,91.393,100,8.607,91.628,99.048,7.42,91.628,99.048,7.42,100,100,0,NA,NA,NA
479,"Coquillettidia chrysonotum",1,1,4,0.25,0,1536,86.471,100,13.529,92.857,100,7.143,92.723,100,7.277,NA,NA,NA,NA,NA,NA
480,"Coquillettidia chrysosoma",1,1,9,0.111111111111111,0,594,99.658,100,0.341999999999999,100,99.663,-0.337000000000003,100,99.663,-0.337000000000003,NA,NA,NA,NA,NA,NA
481,"Coquillettidia crassipes",9,2,21,0.0952380952380952,0,667.111111111111,97.319,96.177,-1.142,97.086,95.74,-1.346,97.319,95.74,-1.57900000000001,NA,NA,NA,NA,NA,NA
482,"Coquillettidia fuscopennata",5,4,10,0.4,0,784.6,99.836,95.748,-4.08799999999999,100,95.522,-4.47799999999999,100,95.522,-4.47799999999999,NA,NA,NA,NA,NA,NA
483,"Coquillettidia iracunda",1,1,1,1,0,775,90.47,100,9.53,91.628,99.042,7.414,91.628,99.042,7.414,89.333,100,10.667,NA,NA,NA
484,"Coquillettidia linealis",21,1,2,0.5,0,679.285714285714,89.116,97.853,8.73699999999999,92.453,99.062,6.60899999999999,100,97.853,-2.14700000000001,100,89.61,-10.39,87.931,89.015,1.084
485,"Coquillettidia lynchi",11,1,9,0.111111111111111,0,655.636363636364,87.868,99.696,11.828,87.519,99.696,12.177,92.998,99.696,6.69799999999999,97.872,98.345,0.472999999999999,NA,NA,NA
486,"Coquillettidia maculipennis",2,1,21,0.0476190476190476,0,894,92.448,100,7.55200000000001,92.448,100,7.55200000000001,92.448,100,7.55200000000001,NA,NA,NA,NA,NA,NA
487,"Coquillettidia metallica",12,5,23,0.217391304347826,0,746.25,92.266,97.477,5.211,92.325,97.489,5.164,92.325,97.11,4.785,NA,NA,NA,NA,NA,NA
488,"Coquillettidia microannulata",3,2,12,0.166666666666667,0,637.666666666667,99.665,90.985,-8.68000000000001,99.665,90.985,-8.68000000000001,99.665,90.985,-8.68000000000001,NA,NA,NA,NA,NA,NA
489,"Coquillettidia nigricans",14,2,20,0.1,0,635.071428571429,97.148,87.576,-9.572,97.326,87.538,-9.788,97.326,87.576,-9.75,NA,NA,NA,NA,NA,NA
490,"Coquillettidia nigrosignata",4,1,7,0.142857142857143,0,679,90.294,99.853,9.559,90.896,99.853,8.95699999999999,90.869,99.853,8.98399999999999,NA,NA,NA,NA,NA,NA
491,"Coquillettidia ochracea",5,2,12,0.166666666666667,0,658,91.693,100,8.307,92.624,98.446,5.822,92.624,98.446,5.822,NA,NA,NA,NA,NA,NA
492,"Coquillettidia perturbans",725,2,3,0.666666666666667,1,658.351724137931,100,93.76,-6.23999999999999,100,91.551,-8.449,100,93.76,-6.23999999999999,100,99.115,-0.885000000000005,NA,NA,NA
493,"Coquillettidia richiardii",83,11,46,0.239130434782609,0,656.746987951807,92.486,96.322,3.836,94.881,98.3,3.419,91.347,97.708,6.361,100,99.786,-0.213999999999999,NA,NA,NA
494,"Coquillettidia shannoni",6,1,6,0.166666666666667,0,658.166666666667,99.088,98.964,-0.123999999999995,99.088,98.964,-0.123999999999995,99.088,98.964,-0.123999999999995,NA,NA,NA,NA,NA,NA
495,"Coquillettidia tenuipalpis",1,1,1,1,0,775,90.736,100,9.264,90.781,99.844,9.06299999999999,90.781,99.844,9.06299999999999,97.727,99.779,2.05199999999999,90.625,99.685,9.06
496,"Coquillettidia venezuelensis",34,2,21,0.0952380952380952,0,656.529411764706,99.088,97.778,-1.30999999999999,99.088,96.201,-2.887,99.088,95.714,-3.374,99.27,87.937,-11.333,NA,NA,NA
497,"Coquillettidia versicolor",2,1,8,0.125,0,601,99.836,99.327,-0.509,99.836,99.327,-0.509,99.836,99.327,-0.509,NA,NA,NA,NA,NA,NA
498,"Coquillettidia xanthogaster",14,1,5,0.2,0,658.071428571429,97.319,98.96,1.64099999999999,97.086,99.848,2.762,97.319,98.96,1.64099999999999,NA,NA,NA,NA,NA,NA
499,"Culex abonnenci",3,1,1,1,0,658,98.48,100,1.52,NA,NA,NA,99.537,100,0.462999999999994,NA,NA,NA,NA,NA,NA
500,"Culex accelerans",2,1,6,0.166666666666667,0,658,92.097,100,7.90300000000001,NA,NA,NA,96.296,99.537,3.241,NA,NA,NA,NA,NA,NA
501,"Culex acharistus",5,2,4,0.5,0,647.4,98.618,98.418,-0.199999999999989,98.585,98.27,-0.314999999999998,99.842,98.418,-1.42399999999999,NA,NA,NA,NA,NA,NA
502,"Culex adamesi",2,1,6,0.166666666666667,0,658,93.912,99.848,5.93599999999999,NA,NA,NA,93.912,99.848,5.93599999999999,91.286,100,8.714,94.675,100,5.325
503,"Culex adersianus",3,1,3,0.333333333333333,0,600.333333333333,100,99.658,-0.341999999999999,100,98.896,-1.104,100,98.896,-1.104,NA,NA,NA,NA,NA,NA
504,"Culex akritos",1,1,1,1,0,658,91.811,100,8.18899999999999,91.339,99.696,8.357,91.811,99.696,7.88499999999999,NA,NA,NA,NA,NA,NA
505,"Culex aliciae",5,1,5,0.2,0,658,96.657,98.176,1.51900000000001,96.657,98.176,1.51900000000001,96.657,98.176,1.51900000000001,96.667,96.939,0.271999999999991,95.755,97.436,1.68100000000001
506,"Culex alinkios",1,1,1,1,0,658,99.696,100,0.304000000000002,NA,NA,NA,100,100,0,NA,NA,NA,NA,NA,NA
507,"Culex alogistus",1,1,8,0.125,0,658,94.216,100,5.78400000000001,94.216,100,5.78400000000001,94.216,100,5.78400000000001,NA,NA,NA,NA,NA,NA
508,"Culex amazonensis",7,2,14,0.142857142857143,0,658.428571428571,100,98.48,-1.52,99.088,98.784,-0.303999999999988,100,98.48,-1.52,NA,NA,NA,NA,NA,NA
509,"Culex annulioris",12,4,30,0.133333333333333,0,655.166666666667,100,94.767,-5.233,100,94.767,-5.233,100,94.767,-5.233,NA,NA,NA,NA,NA,NA
510,"Culex annulirostris",176,4,23,0.173913043478261,1,1318.4375,97.765,95.382,-2.383,97.77,95.382,-2.38799999999999,100,95.382,-4.61799999999999,96.674,96.452,-0.222000000000008,96.498,94.485,-2.01300000000001
511,"Culex annulus",5,1,8,0.125,0,927.6,99.688,99.843,0.155000000000001,100,98.132,-1.86799999999999,100,98.132,-1.86799999999999,100,91.404,-8.596,100,89.831,-10.169
512,"Culex antennatus",29,7,32,0.21875,1,715.275862068965,100,92.541,-7.459,100,92.053,-7.947,100,92.291,-7.709,NA,NA,NA,NA,NA,NA
513,"Culex antunesi",3,1,5,0.2,0,658,91.172,99.696,8.524,NA,NA,NA,95.853,99.696,3.843,NA,NA,NA,NA,NA,NA
514,"Culex apicalis",2,1,2,0.5,0,658,94.673,100,5.327,94.728,100,5.27200000000001,94.673,100,5.327,NA,NA,NA,NA,NA,NA
515,"Culex apicinus",4,1,4,0.25,0,642,99.846,99.386,-0.460000000000008,99.847,99.208,-0.638999999999996,99.846,99.204,-0.64200000000001,NA,NA,NA,NA,NA,NA
516,"Culex arizonensis",8,2,2,1,0,658,98.697,94.771,-3.926,95.425,98.516,3.09100000000001,98.697,94.771,-3.926,NA,NA,NA,NA,NA,NA
517,"Culex asteliae",1,1,1,1,0,775,98.71,100,1.29000000000001,98.905,99.544,0.638999999999996,98.905,99.544,0.638999999999996,100,99.559,-0.441000000000003,98.077,99.373,1.29600000000001
518,"Culex atratus",9,2,25,0.08,0,656.555555555556,100,98.926,-1.074,96.505,99.577,3.072,100,98.926,-1.074,100,97.744,-2.256,90.196,100,9.804
519,"Culex aurantapex",3,1,9,0.111111111111111,0,658,99.678,100,0.322000000000003,99.696,100,0.304000000000002,99.696,100,0.304000000000002,NA,NA,NA,NA,NA,NA
520,"Culex aureonotatus",2,1,1,1,0,658,99.696,99.392,-0.304000000000002,98.935,99.392,0.456999999999994,99.696,99.392,-0.304000000000002,NA,NA,NA,NA,NA,NA
521,"Culex australicus",17,1,3,0.333333333333333,0,696.294117647059,100,98.961,-1.039,100,98.961,-1.039,100,97.119,-2.881,100,95.473,-4.527,91.892,93.851,1.959
522,"Culex bahamensis",51,3,18,0.166666666666667,0,653.705882352941,100,98.63,-1.37,100,100,0,100,98.63,-1.37,NA,NA,NA,NA,NA,NA
523,"Culex bastagarius",10,4,20,0.2,0,605.2,97.692,93.617,-4.07499999999999,91.945,99.088,7.143,100,93.617,-6.383,NA,NA,NA,NA,NA,NA
524,"Culex bicornutus",3,2,9,0.222222222222222,0,636,99.543,93.814,-5.72900000000001,99.543,93.561,-5.982,99.543,93.561,-5.982,NA,NA,NA,NA,NA,NA
525,"Culex bidens",27,3,9,0.333333333333333,0,658.481481481482,100,98.925,-1.075,100,98.93,-1.06999999999999,100,98.925,-1.075,96.986,99.443,2.45699999999999,96.029,99.262,3.233
526,"Culex bihaicolus",6,1,7,0.142857142857143,0,658,91.337,99.689,8.35199999999999,NA,NA,NA,91.337,99.689,8.35199999999999,NA,NA,NA,NA,NA,NA
527,"Culex bisulcatus",1,1,16,0.0625,0,645,93.132,100,6.86799999999999,NA,NA,NA,93.132,100,6.86799999999999,NA,NA,NA,NA,NA,NA
528,"Culex bitaeniorhynchus",53,15,57,0.263157894736842,1,673.716981132075,100,90.172,-9.828,100,90.155,-9.845,100,90.155,-9.845,100,82.955,-17.045,96.296,85.492,-10.804
529,"Culex bonneae",4,1,8,0.125,0,658,92.705,100,7.295,NA,NA,NA,97.685,99.537,1.852,NA,NA,NA,NA,NA,NA
530,"Culex bonnei",6,3,7,0.428571428571429,0,953.666666666667,95.441,97.531,2.09,95.207,98.693,3.486,96.759,98.475,1.71599999999999,NA,NA,NA,NA,NA,NA
531,"Culex brachiatus",1,1,1,1,0,658,97.872,100,2.128,NA,NA,NA,97.872,100,2.128,NA,NA,NA,NA,NA,NA
532,"Culex brethesi",1,1,4,0.25,0,630,99.206,100,0.793999999999997,100,100,0,100,100,0,NA,NA,NA,NA,NA,NA
533,"Culex breviculus",2,1,2,0.5,0,658,92.401,93.009,0.608000000000004,NA,NA,NA,98.148,93.009,-5.139,NA,NA,NA,NA,NA,NA
534,"Culex brevipalpis",15,4,17,0.235294117647059,0,820.466666666667,91.311,94.186,2.875,91.085,94.487,3.402,91.311,94.186,2.875,NA,NA,NA,NA,NA,NA
535,"Culex brevispinosus",2,1,6,0.166666666666667,0,658,100,100,0,NA,NA,NA,100,100,0,NA,NA,NA,NA,NA,NA
536,"Culex browni",1,1,3,0.333333333333333,0,658,89.666,100,10.334,99.582,98.954,-0.628,99.582,98.954,-0.628,NA,NA,NA,NA,NA,NA
537,"Culex cambournaci",1,1,2,0.5,0,685,94.64,100,5.36,94.531,100,5.46899999999999,94.64,100,5.36,NA,NA,NA,NA,NA,NA
538,"Culex camposi",2,1,4,0.25,0,631.5,100,99.51,-0.489999999999995,100,99.206,-0.793999999999997,100,99.203,-0.796999999999997,NA,NA,NA,NA,NA,NA
539,"Culex cauchensis",2,1,3,0.333333333333333,0,658,92.401,99.848,7.447,NA,NA,NA,98.148,99.537,1.38900000000001,NA,NA,NA,NA,NA,NA
540,"Culex cedecei",5,1,1,1,0,639,100,99.301,-0.698999999999998,NA,NA,NA,100,99.301,-0.698999999999998,100,98.709,-1.291,96.818,97.49,0.671999999999997
541,"Culex chidesteri",11,3,23,0.130434782608696,0,653.272727272727,100,97.849,-2.151,98.31,98.624,0.313999999999993,100,97.849,-2.151,100,94.334,-5.666,100,93.286,-6.714
542,"Culex cinereus",5,3,23,0.130434782608696,0,752.4,100,99.392,-0.608000000000004,100,96.923,-3.077,100,96.923,-3.077,NA,NA,NA,NA,NA,NA
543,"Culex clarki",4,2,6,0.333333333333333,0,658,91.945,98.176,6.23100000000001,91.185,98.176,6.991,91.945,98.176,6.23100000000001,NA,NA,NA,NA,NA,NA
544,"Culex comatus",3,1,3,0.333333333333333,0,658,96.657,99.696,3.039,NA,NA,NA,99.537,99.696,0.158999999999992,NA,NA,NA,NA,NA,NA
545,"Culex commevynensis",3,2,6,0.333333333333333,0,658,95.441,98.48,3.039,95.441,99.24,3.79899999999999,95.441,98.48,3.039,NA,NA,NA,NA,NA,NA
546,"Culex comminutor",4,1,7,0.142857142857143,0,658,93.921,99.392,5.47099999999999,90.154,99.392,9.238,99.074,99.392,0.317999999999998,NA,NA,NA,NA,NA,NA
547,"Culex conservator",1,1,22,0.0454545454545455,0,658,97.872,100,2.128,97.264,100,2.736,97.872,100,2.128,NA,NA,NA,NA,NA,NA
548,"Culex conspirator",5,1,12,0.0833333333333333,0,676.2,99.544,89.828,-9.71599999999999,99.544,89.828,-9.71599999999999,99.544,89.828,-9.71599999999999,NA,NA,NA,NA,NA,NA
549,"Culex contei",3,1,5,0.2,0,658,98.632,97.112,-1.52000000000001,NA,NA,NA,100,97.112,-2.88800000000001,NA,NA,NA,NA,NA,NA
550,"Culex corentynensis",4,1,3,0.333333333333333,0,658,95.745,98.024,2.279,94.225,98.024,3.79900000000001,95.745,98.024,2.279,NA,NA,NA,NA,NA,NA
551,"Culex corniger",26,3,28,0.107142857142857,0,674.961538461538,99.827,93.841,-5.986,98.624,93.769,-4.85499999999999,99.827,98.379,-1.44799999999999,100,96.122,-3.878,99.63,96.992,-2.63799999999999
552,"Culex cornutus",1,1,2,0.5,0,1500,100,100,0,100,100,0,100,100,0,NA,NA,NA,NA,NA,NA
553,"Culex coronator",131,5,25,0.2,0,653.603053435114,100,97.157,-2.843,100,92.857,-7.143,100,96.99,-3.01000000000001,100,91.495,-8.505,100,91.275,-8.72499999999999
554,"Culex creole",2,1,4,0.25,0,658,99.392,100,0.608000000000004,NA,NA,NA,99.537,100,0.462999999999994,NA,NA,NA,NA,NA,NA
555,"Culex crinicauda",1,1,1,1,0,856,94.042,100,5.958,93.567,100,6.43300000000001,94.042,100,5.958,NA,NA,NA,NA,NA,NA
556,"Culex crybda",8,2,11,0.181818181818182,0,658,97.872,91.641,-6.23099999999999,97.872,90.107,-7.765,97.872,91.641,-6.23099999999999,NA,NA,NA,NA,NA,NA
557,"Culex cylindricus",5,1,3,0.333333333333333,0,744,94.005,99.731,5.726,95.52,99.462,3.94200000000001,100,99.074,-0.926000000000002,100,80.328,-19.672,96.154,88.095,-8.059
558,"Culex decens",4,2,26,0.0769230769230769,0,676.75,96.193,92.972,-3.221,96.193,92.972,-3.221,96.193,92.972,-3.221,NA,NA,NA,NA,NA,NA
559,"Culex declarator",25,5,30,0.166666666666667,0,659.68,100,98.596,-1.404,100,95.745,-4.255,100,98.596,-1.404,100,97.561,-2.43899999999999,96.029,96.797,0.768000000000001
560,"Culex deserticola",1,1,16,0.0625,0,450,94.444,100,5.556,94.382,100,5.61799999999999,94.444,100,5.556,NA,NA,NA,NA,NA,NA
561,"Culex distinguendus",3,1,8,0.125,0,658,93.921,98.328,4.407,NA,NA,NA,99.074,98.328,-0.745999999999995,NA,NA,NA,NA,NA,NA
562,"Culex dolosus",21,3,9,0.333333333333333,0,675.666666666667,99.357,96.698,-2.65900000000001,100,93.607,-6.393,100,93.607,-6.393,100,90.349,-9.651,97.423,93.95,-3.473
563,"Culex dunni",6,3,17,0.176470588235294,0,658,96.353,96.353,0,96.049,98.024,1.97499999999999,99.537,96.353,-3.18400000000001,NA,NA,NA,NA,NA,NA
564,"Culex duttoni",25,6,28,0.214285714285714,0,714.88,99.832,98.515,-1.31699999999999,99.832,98.675,-1.157,99.832,98.515,-1.31699999999999,95.076,100,4.92400000000001,98.214,100,1.786
565,"Culex dyius",4,1,3,0.333333333333333,0,658,92.237,100,7.76300000000001,92.19,100,7.81,92.237,100,7.76300000000001,94.539,99.303,4.764,93.434,98.995,5.56100000000001
566,"Culex eastor",5,2,12,0.166666666666667,0,658,99.696,99.696,0,97.264,98.797,1.533,99.696,98.797,-0.899000000000001,NA,NA,NA,NA,NA,NA
567,"Culex eduardoi",4,1,3,0.333333333333333,0,634.5,98.862,98.724,-0.137999999999991,99.839,98.73,-1.10899999999999,100,98.724,-1.276,NA,NA,NA,NA,NA,NA
568,"Culex educator",7,2,19,0.105263157894737,0,663.714285714286,99.696,97.751,-1.94499999999999,99.696,100,0.304000000000002,99.696,98.632,-1.06399999999999,NA,NA,NA,NA,NA,NA
569,"Culex eknomios",3,1,2,0.5,0,658,95.897,99.392,3.49499999999999,99.582,94.561,-5.02099999999999,99.582,94.561,-5.02099999999999,NA,NA,NA,NA,NA,NA
570,"Culex elevator",5,2,18,0.111111111111111,0,658,100,98.032,-1.968,100,98.032,-1.968,100,98.032,-1.968,NA,NA,NA,NA,NA,NA
571,"Culex ensiformis",4,2,7,0.285714285714286,0,658,96.353,96.505,0.152000000000001,96.049,96.809,0.759999999999991,99.074,96.505,-2.569,NA,NA,NA,NA,NA,NA
572,"Culex equinoxialis",3,1,2,0.5,0,658,91.629,99.088,7.45899999999999,90.715,99.088,8.37299999999999,91.629,99.088,7.45899999999999,NA,NA,NA,NA,NA,NA
573,"Culex erethyzonfer",2,1,5,0.2,0,658,93.98,100,6.02,93.98,100,6.02,93.98,100,6.02,NA,NA,NA,NA,NA,NA
574,"Culex ernsti",1,1,2,0.5,0,658,93.114,100,6.886,NA,NA,NA,93.114,100,6.886,NA,NA,NA,NA,NA,NA
575,"Culex erraticus",388,6,28,0.214285714285714,1,658.265463917526,100,94.97,-5.03,98.935,95.046,-3.889,100,94.97,-5.03,-Inf,95.706,Inf,NA,NA,NA
576,"Culex erythrothorax",5,2,5,0.4,0,663.4,100,99.674,-0.325999999999993,100,100,0,100,99.674,-0.325999999999993,100,95.283,-4.717,91.7,94.424,2.724
577,"Culex evansae",1,1,8,0.125,0,658,92.705,100,7.295,91.945,100,8.05500000000001,92.705,100,7.295,NA,NA,NA,NA,NA,NA
578,"Culex faurani",1,1,2,0.5,0,658,90.469,100,9.53100000000001,89.764,100,10.236,90.469,100,9.53100000000001,NA,NA,NA,NA,NA,NA
579,"Culex flabellifer",2,1,9,0.111111111111111,0,658,96.201,99.848,3.64700000000001,NA,NA,NA,99.537,99.537,0,NA,NA,NA,NA,NA,NA
580,"Culex flavicornis",1,1,1,1,0,1500,90.512,98.678,8.166,91.241,100,8.759,91.228,100,8.77200000000001,NA,NA,NA,NA,NA,NA
581,"Culex foliafer",2,1,5,0.2,0,658,93.313,95.137,1.824,NA,NA,NA,99.074,95.137,-3.937,NA,NA,NA,NA,NA,NA
582,"Culex foliatus",2,1,12,0.0833333333333333,0,648,91.987,97.436,5.44900000000001,91.987,97.436,5.44900000000001,91.987,97.436,5.44900000000001,98.165,100,1.83499999999999,96.154,100,3.846
583,"Culex fuscocephala",38,8,19,0.421052631578947,1,661.605263157895,95.246,97.931,2.685,94.434,97.846,3.41200000000001,95.246,97.846,2.60000000000001,100,100,0,NA,NA,NA
584,"Culex gelidus",127,7,18,0.388888888888889,1,636.582677165354,94.586,96.512,1.926,94.807,96.257,1.45,95.511,96.317,0.805999999999997,88.235,100,11.765,93.75,100,6.25
585,"Culex globocoxitus",4,1,1,1,0,744,100,98.79,-1.20999999999999,100,98.79,-1.20999999999999,100,98.79,-1.20999999999999,NA,NA,NA,NA,NA,NA
586,"Culex gnomatos",3,2,2,1,0,658,93.455,92.705,-0.75,93.465,92.705,-0.760000000000005,93.465,92.705,-0.760000000000005,91.304,100,8.696,91.379,100,8.621
587,"Culex habilitator",4,2,13,0.153846153846154,0,658,100,100,0,100,100,0,100,100,0,NA,NA,NA,NA,NA,NA
588,"Culex hayashii",10,2,5,0.4,0,648.7,99.65,96.88,-2.77000000000001,98.804,94.985,-3.819,99.65,94.985,-4.66500000000001,97.07,100,2.93000000000001,96.396,100,3.604
589,"Culex hortensis",32,6,42,0.142857142857143,0,621.9375,93.556,95.77,2.214,93.556,97.556,4,93.556,97.556,4,-Inf,100,Inf,NA,NA,NA
590,"Culex hutchinsoni",1,1,12,0.0833333333333333,0,1500,95.795,100,4.205,95.38,100,4.62,95.683,100,4.31699999999999,NA,NA,NA,NA,NA,NA
591,"Culex idottus",6,4,15,0.266666666666667,0,656.333333333333,99.537,93.509,-6.02800000000001,97.112,96.025,-1.08699999999999,99.537,92.469,-7.06800000000001,NA,NA,NA,NA,NA,NA
592,"Culex imitator",2,1,13,0.0769230769230769,0,658,89.802,100,10.198,89.802,100,10.198,98.148,100,1.852,100,90.847,-9.15300000000001,82,91.892,9.892
593,"Culex impudicus",13,3,12,0.25,0,642,100,98.176,-1.824,100,97.709,-2.291,100,97.709,-2.291,100,98.039,-1.961,NA,NA,NA
594,"Culex inatomii",9,3,2,1.5,0,658.777777777778,100,99.062,-0.938000000000002,100,99.062,-0.938000000000002,100,99.062,-0.938000000000002,NA,NA,NA,NA,NA,NA
595,"Culex infantulus",16,6,14,0.428571428571429,0,809.625,97.634,95.861,-1.773,97.634,95.861,-1.773,97.634,95.861,-1.773,NA,NA,NA,NA,NA,NA
596,"Culex infoliatus",2,1,8,0.125,0,658,100,100,0,100,100,0,100,100,0,NA,NA,NA,NA,NA,NA
597,"Culex infula",3,2,11,0.181818181818182,0,924,100,97.342,-2.658,100,97.342,-2.658,100,97.342,-2.658,NA,NA,NA,NA,NA,NA
598,"Culex inhibitator",3,1,16,0.0625,0,658,100,100,0,100,100,0,100,100,0,NA,NA,NA,NA,NA,NA
599,"Culex innovator",3,1,2,0.5,0,658,98.578,96.96,-1.61800000000001,NA,NA,NA,100,96.96,-3.04000000000001,NA,NA,NA,NA,NA,NA
600,"Culex interfor",20,1,2,0.5,0,656.6,99.846,97.4,-2.446,99.847,99.67,-0.176999999999992,99.846,97.4,-2.446,NA,NA,NA,NA,NA,NA
601,"Culex interrogator",11,3,10,0.3,0,635.363636363636,100,98.371,-1.629,100,94.599,-5.401,100,98.371,-1.629,100,98.359,-1.64100000000001,87.879,98.742,10.863
602,"Culex intrincatus",12,1,7,0.142857142857143,0,649.333333333333,97.112,98.784,1.67200000000001,97.112,98.784,1.67200000000001,97.112,98.784,1.67200000000001,NA,NA,NA,NA,NA,NA
603,"Culex iolambdis",4,1,15,0.0666666666666667,0,639,96.243,99.062,2.819,NA,NA,NA,96.243,99.062,2.819,99.2,99.791,0.590999999999994,94.512,100,5.488
604,"Culex iyengari",5,1,2,0.5,0,654.2,97.185,99.831,2.646,97.306,99.831,2.52500000000001,97.306,99.831,2.52500000000001,NA,NA,NA,NA,NA,NA
605,"Culex jacksoni",3,2,8,0.25,0,648.666666666667,99.846,99.51,-0.335999999999999,99.846,99.51,-0.335999999999999,99.846,99.51,-0.335999999999999,NA,NA,NA,NA,NA,NA
606,"Culex janitor",11,2,6,0.333333333333333,0,656.454545454545,100,97.712,-2.288,97.72,100,2.28,100,97.712,-2.288,NA,NA,NA,NA,NA,NA
607,"Culex kyotoensis",20,1,3,0.333333333333333,0,654.8,98.769,96.615,-2.15400000000001,98.936,96.615,-2.32100000000001,98.936,96.615,-2.32100000000001,NA,NA,NA,NA,NA,NA
608,"Culex lacertosus",1,1,2,0.5,0,658,94.216,100,5.78400000000001,94.216,100,5.78400000000001,94.216,100,5.78400000000001,NA,NA,NA,NA,NA,NA
609,"Culex lactator",15,2,7,0.285714285714286,0,606.6,100,100,0,100,100,0,100,100,0,100,100,0,99.63,100,0.370000000000005
610,"Culex laticinctus",22,4,31,0.129032258064516,0,517.954545454545,98.429,98.441,0.0120000000000005,98.462,98.441,-0.0210000000000008,98.462,98.441,-0.0210000000000008,NA,NA,NA,NA,NA,NA
611,"Culex lucifugus",9,2,5,0.4,0,676.555555555556,99.696,98.187,-1.509,99.696,98.187,-1.509,100,98.187,-1.813,NA,NA,NA,NA,NA,NA
612,"Culex lygrus",3,1,2,0.5,0,651,95.699,99.232,3.533,95.886,98.93,3.04400000000001,95.699,98.925,3.226,NA,NA,NA,NA,NA,NA
613,"Culex malayi",2,2,15,0.133333333333333,0,1076.5,93.344,100,6.65600000000001,93.548,99.042,5.494,93.344,99.042,5.69800000000001,NA,NA,NA,NA,NA,NA
614,"Culex martinii",3,1,23,0.0434782608695652,0,656.666666666667,95.922,99.358,3.43600000000001,96.168,99.358,3.19,95.922,99.358,3.43600000000001,NA,NA,NA,NA,NA,NA
615,"Culex maxi",9,1,4,0.25,0,649.333333333333,99.846,98.476,-1.37,99.847,97.966,-1.881,99.848,97.966,-1.88200000000001,NA,NA,NA,NA,NA,NA
616,"Culex mimeticus",19,7,45,0.155555555555556,0,652.105263157895,99.846,96.423,-3.423,99.846,96.423,-3.423,99.846,96.423,-3.423,97.531,100,2.46899999999999,NA,NA,NA
617,"Culex mimuloides",2,1,2,0.5,0,1015.5,98.117,98.667,0.549999999999997,98.117,100,1.883,98.117,100,1.883,NA,NA,NA,NA,NA,NA
618,"Culex mimulus",28,5,17,0.294117647058824,0,633.75,100,95.364,-4.636,100,95.364,-4.636,100,95.364,-4.636,89.98,100,10.02,100,100,0
619,"Culex minor",4,2,11,0.181818181818182,0,1076.25,99.237,95.395,-3.842,99.781,96.171,-3.61,99.78,96.154,-3.626,NA,NA,NA,NA,NA,NA
620,"Culex minutissimus",1,1,9,0.111111111111111,0,1500,97.319,100,2.681,97.485,100,2.515,97.634,100,2.366,NA,NA,NA,NA,NA,NA
621,"Culex mirificus",4,1,1,1,0,658,99.653,99.696,0.0429999999999922,99.364,99.696,0.331999999999994,99.364,99.696,0.331999999999994,NA,NA,NA,NA,NA,NA
622,"Culex misionensis",3,1,2,0.5,0,658,91.945,97.112,5.167,91.945,97.112,5.167,91.945,97.112,5.167,NA,NA,NA,NA,NA,NA
623,"Culex modestus",310,14,42,0.333333333333333,0,649.732258064516,100,95.378,-4.622,100,95.378,-4.622,100,75.714,-24.286,100,81.098,-18.902,100,79.167,-20.833
624,"Culex mollis",15,4,20,0.2,0,647.533333333333,98.938,98.328,-0.609999999999999,98.938,98.471,-0.466999999999999,100,98.328,-1.672,100,95.989,-4.011,97.423,95.053,-2.37
625,"Culex murrelli",6,4,5,0.8,0,788.333333333333,100,95.671,-4.32899999999999,100,95.547,-4.453,100,95.528,-4.47199999999999,98.81,100,1.19,99.194,100,0.805999999999997
626,"Culex neavei",9,3,20,0.15,0,700.666666666667,100,90.334,-9.666,100,95.614,-4.386,100,90.334,-9.666,NA,NA,NA,NA,NA,NA
627,"Culex nebulosus",8,3,33,0.0909090909090909,0,809.625,99.881,95.577,-4.304,100,95.755,-4.245,100,95.434,-4.566,NA,NA,NA,NA,NA,NA
628,"Culex nigrimacula",3,1,2,0.5,0,658,90.729,100,9.271,90.729,100,9.271,94.907,100,5.093,NA,NA,NA,NA,NA,NA
629,"Culex nigripalpus",284,8,41,0.195121951219512,1,651.295774647887,100,95.66,-4.34,100,93.384,-6.616,100,93.384,-6.616,100,88.579,-11.421,93.182,87.391,-5.791
630,"Culex nigropunctatus",16,4,19,0.210526315789474,0,720,96.64,97.416,0.775999999999996,96.79,97.416,0.625999999999991,96.79,97.416,0.625999999999991,86.166,100,13.834,89.062,100,10.938
631,"Culex ocellatus",5,1,5,0.2,0,658,91.958,99.088,7.13,91.199,99.088,7.889,96.33,99.078,2.748,NA,NA,NA,NA,NA,NA
632,"Culex ocossa",3,1,10,0.1,1,658,98.913,99.544,0.631,NA,NA,NA,98.913,99.544,0.631,NA,NA,NA,NA,NA,NA
633,"Culex oedipus",2,1,4,0.25,0,658,94.529,99.848,5.319,94.073,99.848,5.77500000000001,94.529,99.848,5.319,NA,NA,NA,NA,NA,NA
634,"Culex orbostiensis",9,1,1,1,0,668.444444444444,94.684,99.387,4.703,95.52,100,4.48,95.52,99.387,3.867,NA,NA,NA,NA,NA,NA
635,"Culex orientalis",15,3,7,0.428571428571429,0,653.133333333333,98.925,98.068,-0.856999999999999,98.884,96.615,-2.26900000000001,99.324,96.615,-2.709,97.712,100,2.288,98.305,100,1.69499999999999
636,"Culex originator",5,1,7,0.142857142857143,0,658,97.872,98.784,0.912000000000006,97.264,100,2.736,97.872,98.784,0.912000000000006,NA,NA,NA,NA,NA,NA
637,"Culex pallidothorax",123,7,15,0.466666666666667,0,631.650406504065,96.459,97.639,1.17999999999999,99.693,97.639,-2.054,99.693,97.639,-2.054,100,100,0,NA,NA,NA
638,"Culex palpalis",37,2,2,1,0,1418.27027027027,100,92.565,-7.435,100,93.135,-6.86499999999999,100,93.123,-6.877,96.674,96.882,0.207999999999998,96.498,95.167,-1.331
639,"Culex panocossa",1,1,10,0.1,0,679,96.349,100,3.651,NA,NA,NA,96.349,100,3.651,NA,NA,NA,NA,NA,NA
640,"Culex pavlovskyi",1,1,1,1,0,658,94.529,100,5.471,94.225,100,5.77500000000001,94.529,100,5.471,NA,NA,NA,NA,NA,NA
641,"Culex peccator",9,1,4,0.25,0,639,99.844,99.664,-0.179999999999993,NA,NA,NA,99.844,99.664,-0.179999999999993,100,98.626,-1.374,96.209,99.103,2.89399999999999
642,"Culex pedroi",3,2,15,0.133333333333333,0,658,92.998,97.872,4.874,93.465,90.881,-2.584,97.222,90.881,-6.34099999999999,100,95.376,-4.624,98.413,94.309,-4.104
643,"Culex perexiguus",241,10,38,0.263157894736842,1,646.219917012448,100,95.912,-4.08799999999999,100,92.926,-7.074,100,95.912,-4.08799999999999,100,100,0,96.861,100,3.139
644,"Culex pereyrai",2,1,2,0.5,0,658,90.938,98.632,7.694,90.938,98.632,7.694,90.938,98.632,7.694,NA,NA,NA,NA,NA,NA
645,"Culex perfuscus",3,1,26,0.0384615384615385,0,658,98.82,98.936,0.116000000000014,98.728,98.936,0.208000000000013,98.728,98.936,0.208000000000013,NA,NA,NA,NA,NA,NA
646,"Culex pervigilans",1,1,3,0.333333333333333,0,775,100,100,0,100,99.24,-0.760000000000005,100,99.24,-0.760000000000005,100,97.593,-2.407,99.685,96.894,-2.791
647,"Culex peytoni",1,1,6,0.166666666666667,0,664,99.398,100,0.602000000000004,99.398,100,0.602000000000004,99.398,100,0.602000000000004,NA,NA,NA,NA,NA,NA
648,"Culex phlogistus",2,1,10,0.1,0,658,98.632,98.936,0.304000000000002,NA,NA,NA,100,98.936,-1.06399999999999,NA,NA,NA,NA,NA,NA
649,"Culex pilosus",10,4,28,0.142857142857143,0,658,99.696,93.455,-6.241,99.696,94.137,-5.559,100,93.455,-6.545,100,97.93,-2.06999999999999,91.371,96,4.629
650,"Culex pinarocampa",5,1,6,0.166666666666667,0,658,99.848,100,0.152000000000001,99.848,100,0.152000000000001,99.848,100,0.152000000000001,NA,NA,NA,NA,NA,NA
651,"Culex pipiens",1217,46,113,0.407079646017699,1,660.000821692687,100,89.338,-10.662,100,91.65,-8.34999999999999,100,81.818,-18.182,100,81.004,-18.996,100,80.802,-19.198
652,"Culex pleuristriatus",2,1,12,0.0833333333333333,0,658,91.958,100,8.042,91.958,100,8.042,96.313,100,3.687,NA,NA,NA,NA,NA,NA
653,"Culex pluvialis",1,1,3,0.333333333333333,0,1500,93.053,98.214,5.161,93.082,100,6.91800000000001,93.053,100,6.947,NA,NA,NA,NA,NA,NA
654,"Culex poicilipes",4,2,28,0.0714285714285714,1,769.25,99.492,98.936,-0.555999999999997,95.824,99.121,3.297,99.662,98.826,-0.836000000000013,NA,NA,NA,NA,NA,NA
655,"Culex portesi",5,3,7,0.428571428571429,0,655.2,98.913,95.441,-3.47199999999999,92.466,100,7.53400000000001,98.913,95.441,-3.47199999999999,100,87.712,-12.288,100,100,0
656,"Culex pseudostigmatosoma",15,1,6,0.166666666666667,0,658,99.392,98.876,-0.515999999999991,99.392,98.876,-0.515999999999991,99.392,98.876,-0.515999999999991,NA,NA,NA,NA,NA,NA
657,"Culex pseudovishnui",48,7,20,0.35,0,677.5625,100,93.656,-6.34399999999999,100,94,-6,100,94,-6,98.971,93.048,-5.923,99.194,91.166,-8.02800000000001
658,"Culex pusillus",3,2,23,0.0869565217391304,0,576,96.594,98.798,2.20400000000001,96.675,98.798,2.123,96.675,98.798,2.123,NA,NA,NA,NA,NA,NA
659,"Culex putumayensis",6,2,7,0.285714285714286,0,658,92.19,92.683,0.493000000000009,100,93.14,-6.86,98.611,92.683,-5.928,NA,NA,NA,NA,NA,NA
660,"Culex quinquefasciatus",2066,33,139,0.237410071942446,1,623.851403678606,100,92.857,-7.143,100,94.718,-5.282,100,88.168,-11.832,100,75,-25,100,75.845,-24.155
661,"Culex rabanicolus",3,1,3,0.333333333333333,0,658,97.264,98.784,1.52000000000001,NA,NA,NA,100,98.784,-1.21599999999999,NA,NA,NA,NA,NA,NA
662,"Culex rabelloi",6,3,2,1.5,0,650.666666666667,100,98.328,-1.672,99.088,98.328,-0.759999999999991,100,98.328,-1.672,NA,NA,NA,NA,NA,NA
663,"Culex rejector",4,1,6,0.166666666666667,0,658,98.328,99.848,1.52,98.328,99.848,1.52,98.328,99.848,1.52,NA,NA,NA,NA,NA,NA
664,"Culex restrictor",16,1,11,0.0909090909090909,0,658,97.822,97.72,-0.102000000000004,91.987,97.72,5.733,97.822,97.72,-0.102000000000004,NA,NA,NA,NA,NA,NA
665,"Culex restuans",197,3,6,0.5,1,651.548223350254,100,96.088,-3.91200000000001,100,99.167,-0.832999999999998,100,96.088,-3.91200000000001,NA,NA,NA,NA,NA,NA
666,"Culex ribeirensis",4,1,2,0.5,0,658,94.665,98.936,4.271,94.665,98.632,3.967,94.665,98.632,3.967,98.425,100,1.575,94.675,100,5.325
667,"Culex richei",3,2,2,1,0,654,99.65,93.109,-6.54100000000001,98.804,93.109,-5.69500000000001,99.65,93.109,-6.54100000000001,NA,NA,NA,NA,NA,NA
668,"Culex rima",6,2,20,0.1,0,618.833333333333,100,99.635,-0.364999999999995,100,91.094,-8.90600000000001,100,91.094,-8.90600000000001,NA,NA,NA,NA,NA,NA
669,"Culex rorotaensis",3,1,4,0.25,0,658,93.196,99.696,6.5,NA,NA,NA,98.611,99.537,0.926000000000002,NA,NA,NA,NA,NA,NA
670,"Culex rotoruae",1,1,1,1,0,775,100,100,0,100,99.687,-0.313000000000002,100,99.687,-0.313000000000002,100,99.339,-0.661000000000001,99.685,99.367,-0.317999999999998
671,"Culex rubinotus",5,2,23,0.0869565217391304,0,658,91.185,97.872,6.687,91.393,94.064,2.67099999999999,91.393,94.064,2.67099999999999,NA,NA,NA,NA,NA,NA
672,"Culex rubithoracis",6,4,14,0.285714285714286,0,786.5,96.522,94.444,-2.078,94.064,94.611,0.547000000000011,96.522,94.444,-2.078,NA,NA,NA,NA,NA,NA
673,"Culex sacchettae",3,1,1,1,0,658,91.489,100,8.511,91.489,100,8.511,91.489,100,8.511,95,100,5,91.667,100,8.333
674,"Culex salinarius",293,3,5,0.6,1,650.952218430034,100,97.72,-2.28,100,95.511,-4.489,100,97.72,-2.28,95.238,99.501,4.26300000000001,95.588,99.31,3.72200000000001
675,"Culex salisburiensis",1,1,15,0.0666666666666667,0,665,91.204,100,8.79600000000001,NA,NA,NA,91.204,100,8.79600000000001,NA,NA,NA,NA,NA,NA
676,"Culex saltanensis",5,1,6,0.166666666666667,0,647.6,98.831,99.388,0.557000000000002,98.875,99.672,0.796999999999997,98.875,99.359,0.483999999999995,NA,NA,NA,NA,NA,NA
677,"Culex saramaccensis",1,1,3,0.333333333333333,0,658,92.705,100,7.295,NA,NA,NA,98.611,100,1.389,NA,NA,NA,NA,NA,NA
678,"Culex sasai",19,4,4,1,0,649.631578947368,99.113,99.073,-0.0400000000000063,98.936,98.918,-0.0180000000000007,99.113,98.759,-0.353999999999999,NA,NA,NA,NA,NA,NA
679,"Culex secundus",3,1,5,0.2,0,658,95.441,99.848,4.407,95.137,99.848,4.711,95.441,99.848,4.407,NA,NA,NA,NA,NA,NA
680,"Culex secutor",1,1,9,0.111111111111111,0,658,96.417,100,3.583,96.091,100,3.90900000000001,96.417,100,3.583,NA,NA,NA,NA,NA,NA
681,"Culex serratimarge",2,2,14,0.142857142857143,0,658,96.201,92.553,-3.648,94.073,90.377,-3.696,96.201,90.377,-5.824,NA,NA,NA,NA,NA,NA
682,"Culex simpsoni",2,2,24,0.0833333333333333,0,742.5,99.696,100,0.304000000000002,100,97.872,-2.128,100,97.872,-2.128,NA,NA,NA,NA,NA,NA
683,"Culex simulator",2,1,4,0.25,0,658,91.02,98.935,7.91500000000001,NA,NA,NA,91.02,98.935,7.91500000000001,NA,NA,NA,NA,NA,NA
684,"Culex sinaiticus",4,3,12,0.25,0,623.5,99.676,98.701,-0.975000000000009,100,98.454,-1.54600000000001,100,98.454,-1.54600000000001,NA,NA,NA,NA,NA,NA
685,"Culex sitiens",56,12,61,0.19672131147541,1,923.339285714286,100,93.984,-6.01600000000001,100,93.984,-6.01600000000001,100,93.984,-6.01600000000001,NA,NA,NA,NA,NA,NA
686,"Culex spiculosus",7,1,6,0.166666666666667,0,663,99.543,97.381,-2.16200000000001,99.543,97.381,-2.16200000000001,99.543,97.381,-2.16200000000001,NA,NA,NA,NA,NA,NA
687,"Culex spinosus",3,2,4,0.5,0,668,96.657,98.003,1.346,96.774,95.137,-1.637,96.657,98.003,1.346,NA,NA,NA,NA,NA,NA
688,"Culex spissipes",6,3,17,0.176470588235294,1,570,98.462,94.985,-3.477,89.515,99.848,10.333,98.462,94.985,-3.477,100,100,0,NA,NA,NA
689,"Culex stigmatosoma",8,2,8,0.25,0,658,99.696,98.176,-1.52,97.264,99.088,1.824,99.696,98.176,-1.52,NA,NA,NA,NA,NA,NA
690,"Culex stonei",6,1,9,0.111111111111111,0,658,91.185,89.346,-1.839,91.185,89.346,-1.839,94.954,89.346,-5.60799999999999,NA,NA,NA,NA,NA,NA
691,"Culex striatipes",3,2,10,0.2,0,604.666666666667,100,99.135,-0.864999999999995,100,94.844,-5.15600000000001,100,94.844,-5.15600000000001,NA,NA,NA,NA,NA,NA
692,"Culex surinamensis",4,2,7,0.285714285714286,0,647,100,98.873,-1.127,99.84,99.679,-0.161000000000001,100,98.873,-1.127,NA,NA,NA,NA,NA,NA
693,"Culex taeniopus",18,3,25,0.12,1,649.388888888889,99.687,93.301,-6.386,91.339,96.307,4.968,99.687,91.761,-7.926,96.143,100,3.857,96.818,100,3.182
694,"Culex tarsalis",412,3,3,1,1,652.390776699029,100,98.328,-1.672,100,98.176,-1.824,100,98.328,-1.672,NA,NA,NA,NA,NA,NA
695,"Culex tatoi",8,2,1,2,0,645,99.693,98.254,-1.43899999999999,99.694,98.259,-1.435,99.693,98.925,-0.768000000000001,NA,NA,NA,NA,NA,NA
696,"Culex tenagius",1,1,3,0.333333333333333,0,593,94.863,100,5.137,94.863,99.663,4.8,94.863,99.663,4.8,NA,NA,NA,NA,NA,NA
697,"Culex territans",329,8,51,0.156862745098039,0,638.392097264438,100,93.009,-6.991,100,92.767,-7.233,100,93.465,-6.535,NA,NA,NA,NA,NA,NA
698,"Culex terzii",3,2,8,0.25,0,611.666666666667,100,100,0,100,100,0,100,100,0,NA,NA,NA,NA,NA,NA
699,"Culex thalassius",3,1,24,0.0416666666666667,0,544,100,99.385,-0.614999999999995,100,99.385,-0.614999999999995,100,99.385,-0.614999999999995,NA,NA,NA,NA,NA,NA
700,"Culex theileri",52,8,56,0.142857142857143,1,694.557692307692,100,92.974,-7.026,100,85.882,-14.118,100,94.176,-5.824,100,76.014,-23.986,100,90.361,-9.639
701,"Culex theobaldi",16,4,20,0.2,0,659.75,99.696,90.715,-8.98099999999999,99.696,89.331,-10.365,99.696,90.167,-9.529,NA,NA,NA,NA,NA,NA
702,"Culex thriambus",4,2,9,0.222222222222222,0,658,100,98.697,-1.303,99.696,98.176,-1.52,100,98.697,-1.303,NA,NA,NA,NA,NA,NA
703,"Culex torrentium",196,13,37,0.351351351351351,0,684.897959183673,97.126,96.667,-0.459000000000003,97.59,97.377,-0.213000000000008,100,96.943,-3.057,91.919,97.158,5.239,88.406,96.296,7.89
704,"Culex tournieri",3,1,2,0.5,0,658,98.176,99.392,1.21599999999999,NA,NA,NA,100,99.392,-0.608000000000004,NA,NA,NA,NA,NA,NA
705,"Culex trifoliatus",1,1,17,0.0588235294117647,0,880,100,100,0,NA,NA,NA,99.432,100,0.567999999999998,NA,NA,NA,NA,NA,NA
706,"Culex trigeminatus",1,1,2,0.5,0,658,93.617,100,6.383,93.465,100,6.535,93.617,100,6.383,NA,NA,NA,NA,NA,NA
707,"Culex tritaeniorhynchus",495,21,69,0.304347826086957,1,663.761616161616,99.625,92.085,-7.54000000000001,100,92.978,-7.02200000000001,100,92.58,-7.42,100,85.373,-14.627,100,85.232,-14.768
708,"Culex unicornis",3,1,4,0.25,0,658,95.593,98.632,3.039,NA,NA,NA,100,98.632,-1.36799999999999,NA,NA,NA,NA,NA,NA
709,"Culex uniformis",2,1,4,0.25,0,1079,91.368,97.738,6.37,91.757,99.085,7.32799999999999,91.757,99.083,7.32599999999999,NA,NA,NA,NA,NA,NA
710,"Culex univittatus",88,6,50,0.12,1,630,99.612,93.303,-6.309,100,76.667,-23.333,100,87.815,-12.185,100,100,0,98.881,100,1.119
711,"Culex urichii",9,2,12,0.166666666666667,0,658,100,99.24,-0.760000000000005,100,99.24,-0.760000000000005,100,99.24,-0.760000000000005,NA,NA,NA,NA,NA,NA
712,"Culex usquatus",31,4,13,0.307692307692308,0,652.741935483871,100,98.16,-1.84,100,97.393,-2.607,100,98.305,-1.69499999999999,100,95.288,-4.712,95.96,94.218,-1.74199999999999
713,"Culex vagans",18,4,18,0.222222222222222,0,630.555555555556,97.72,97.969,0.248999999999995,97.72,97.969,0.248999999999995,97.72,97.969,0.248999999999995,87.726,99.15,11.424,85.088,98.929,13.841
714,"Culex vansomereni",3,1,11,0.0909090909090909,0,599.666666666667,99.832,98.44,-1.392,100,98.387,-1.613,100,98.387,-1.613,NA,NA,NA,NA,NA,NA
715,"Culex vaxus",4,2,4,0.5,0,658,95.289,95.129,-0.159999999999997,95.593,94.833,-0.760000000000005,95.593,94.833,-0.760000000000005,NA,NA,NA,NA,NA,NA
716,"Culex vishnui",26,6,21,0.285714285714286,1,729.346153846154,100,94.706,-5.294,100,94.714,-5.286,100,94.362,-5.63800000000001,100,92.208,-7.792,100,92.308,-7.69199999999999
717,"Culex vomerifer",11,3,8,0.375,1,658,93.02,91.337,-1.68299999999999,93.02,92.097,-0.923000000000002,95.37,91.337,-4.033,100,91.908,-8.092,98.413,92.344,-6.069
718,"Culex watti",11,4,10,0.4,0,739.818181818182,100,98.973,-1.027,100,94.133,-5.867,100,94.148,-5.852,NA,NA,NA,NA,NA,NA
719,"Culex whartoni",4,1,4,0.25,0,629.25,96.522,98.957,2.43499999999999,NA,NA,NA,96.522,98.957,2.43499999999999,NA,NA,NA,NA,NA,NA
720,"Culex whitmorei",3,3,19,0.157894736842105,0,866,99.161,95.943,-3.218,99.161,95.943,-3.218,99.161,95.943,-3.218,NA,NA,NA,NA,NA,NA
721,"Culex ybarmis",1,1,6,0.166666666666667,0,658,96.809,100,3.191,NA,NA,NA,100,100,0,96.667,98.667,2,95.755,98.585,2.83
722,"Culex zeteki",3,2,12,0.166666666666667,0,658,96.353,96.049,-0.303999999999988,95.441,99.848,4.407,99.537,96.049,-3.488,93.448,98.621,5.173,93.229,99,5.771
723,"Culex zombaensis",3,2,13,0.153846153846154,0,529.333333333333,100,99.051,-0.948999999999998,100,99.051,-0.948999999999998,100,99.051,-0.948999999999998,NA,NA,NA,NA,NA,NA
724,"Culiseta alaskaensis",79,5,39,0.128205128205128,0,653.962025316456,100,98.024,-1.976,100,98.176,-1.824,100,98.024,-1.976,NA,NA,NA,NA,NA,NA
725,"Culiseta annulata",230,10,53,0.188679245283019,0,655.086956521739,99.688,95.944,-3.744,99.688,95.495,-4.193,99.688,95.495,-4.193,99.099,100,0.900999999999996,NA,NA,NA
726,"Culiseta bergrothi",5,2,9,0.222222222222222,0,806,97.01,99.038,2.02799999999999,96.842,99.074,2.232,97.01,99.038,2.02799999999999,NA,NA,NA,NA,NA,NA
727,"Culiseta fumipennis",7,3,37,0.0810810810810811,0,647.428571428571,99.848,91.489,-8.35899999999999,100,91.489,-8.511,100,91.641,-8.35899999999999,NA,NA,NA,NA,NA,NA
728,"Culiseta glaphyroptera",1,1,19,0.0526315789473684,0,1479,94.452,100,5.548,96.088,100,3.91200000000001,96.078,100,3.922,NA,NA,NA,NA,NA,NA
729,"Culiseta impatiens",143,2,2,1,0,656.370629370629,100,94.218,-5.782,100,93.607,-6.393,100,94.218,-5.782,NA,NA,NA,NA,NA,NA
730,"Culiseta incidens",56,2,3,0.666666666666667,0,683.875,100,98.176,-1.824,100,99.845,-0.155000000000001,100,98.176,-1.824,NA,NA,NA,NA,NA,NA
731,"Culiseta inconspicua",3,1,1,1,0,694.333333333333,89.412,97.043,7.631,93.571,93.215,-0.355999999999995,100,93.215,-6.785,100,100,0,96.721,100,3.279
732,"Culiseta inornata",639,3,4,0.75,1,646.79186228482,100,98.387,-1.613,100,97.74,-2.26000000000001,100,98.387,-1.613,NA,NA,NA,NA,NA,NA
733,"Culiseta litorea",25,1,9,0.111111111111111,0,618.24,100,97.619,-2.381,100,97.619,-2.381,100,97.619,-2.381,NA,NA,NA,NA,NA,NA
734,"Culiseta longiareolata",114,12,53,0.226415094339623,0,508.736842105263,93.158,94.41,1.252,93.158,95.415,2.25700000000001,92.969,95.69,2.721,100,79.018,-20.982,100,79.31,-20.69
735,"Culiseta melanura",164,2,3,0.666666666666667,1,659.914634146341,100,96.353,-3.64700000000001,100,96.657,-3.343,100,96.353,-3.64700000000001,97.701,99.327,1.626,91.928,99.074,7.146
736,"Culiseta minnesotae",149,2,2,1,0,653.389261744966,100,95.89,-4.11,98.826,98.671,-0.154999999999987,100,95.89,-4.11,NA,NA,NA,NA,NA,NA
737,"Culiseta morsitans",182,7,42,0.166666666666667,0,658.708791208791,100,89.455,-10.545,100,88.928,-11.072,100,89.456,-10.544,NA,NA,NA,NA,NA,NA
738,"Culiseta nipponica",10,3,2,1.5,0,655,99.846,97.975,-1.87100000000001,99.846,97.975,-1.87100000000001,99.846,97.975,-1.87100000000001,NA,NA,NA,NA,NA,NA
739,"Culiseta novaezealandiae",1,1,1,1,0,814,93.548,100,6.452,93.548,100,6.452,93.548,100,6.452,100,100,0,96.667,100,3.333
740,"Culiseta ochroptera",10,3,16,0.1875,0,769.9,99.848,97.397,-2.45099999999999,99.846,96.784,-3.062,99.848,97.397,-2.45099999999999,NA,NA,NA,NA,NA,NA
741,"Culiseta particeps",6,1,6,0.166666666666667,0,658,94.225,95.098,0.873000000000005,93.921,95.098,1.17699999999999,94.225,95.098,0.873000000000005,NA,NA,NA,NA,NA,NA
742,"Culiseta subochrea",33,2,39,0.0512820512820513,0,657.727272727273,100,99.24,-0.760000000000005,100,99.24,-0.760000000000005,100,94.737,-5.26300000000001,100,99.614,-0.385999999999996,100,99.543,-0.456999999999994
743,"Culiseta tonnoiri",2,1,1,1,0,776.5,93.548,97.892,4.34399999999999,93.548,97.671,4.123,93.548,97.671,4.123,100,98.005,-1.995,96.642,96.992,0.350000000000009
744,"Deinocerites atlanticus",70,1,3,0.333333333333333,0,695.428571428571,91.954,98.707,6.753,91.954,98.707,6.753,91.954,98.707,6.753,NA,NA,NA,NA,NA,NA
745,"Deinocerites cancer",8,1,22,0.0454545454545455,0,639,90.705,99.531,8.82600000000001,NA,NA,NA,90.705,99.531,8.82600000000001,NA,NA,NA,NA,NA,NA
746,"Deinocerites magnus",3,1,19,0.0526315789473684,0,687.666666666667,90.137,98.605,8.468,90.137,98.731,8.59399999999999,90.137,98.605,8.468,NA,NA,NA,NA,NA,NA
747,"Deinocerites pseudes",1,1,11,0.0909090909090909,0,658,90.259,100,9.741,90.259,100,9.741,90.259,100,9.741,NA,NA,NA,NA,NA,NA
748,"Eretmapodites chrysogaster",2,1,21,0.0476190476190476,0,559.5,91.476,99.565,8.089,91.612,89.258,-2.354,91.785,89.258,-2.527,NA,NA,NA,NA,NA,NA
749,"Eretmapodites intermedius",5,3,10,0.3,0,819,91.476,91.319,-0.156999999999996,91.612,91.319,-0.292999999999992,96.162,91.319,-4.843,NA,NA,NA,NA,NA,NA
750,"Eretmapodites silvestris",1,1,7,0.142857142857143,0,885,90.734,100,9.26600000000001,NA,NA,NA,100,100,0,NA,NA,NA,NA,NA,NA
751,"Ficalbia minima",4,2,14,0.142857142857143,0,879.75,89.206,97.252,8.04599999999999,89.041,97.257,8.21600000000001,89.041,97.252,8.211,NA,NA,NA,NA,NA,NA
752,"Haemagogus chrysochlorus",1,1,1,1,0,604,95.702,100,4.298,NA,NA,NA,95.702,100,4.298,NA,NA,NA,NA,NA,NA
753,"Haemagogus equinus",25,1,14,0.0714285714285714,0,647,100,91.639,-8.361,100,92.097,-7.90300000000001,100,91.639,-8.361,NA,NA,NA,NA,NA,NA
754,"Haemagogus janthinomys",15,5,16,0.3125,1,763.8,95.695,95.075,-0.61999999999999,97.436,95.075,-2.361,96.774,95.075,-1.699,NA,NA,NA,NA,NA,NA
755,"Haemagogus leucocelaenus",1,1,13,0.0769230769230769,0,687,92.647,100,7.35299999999999,92.857,94.489,1.63200000000001,92.857,94.489,1.63200000000001,100,97.521,-2.479,NA,NA,NA
756,"Haemagogus lucifer",27,1,5,0.2,0,692.62962962963,99.641,97.27,-2.37100000000001,99.848,97.27,-2.578,99.848,97.27,-2.578,NA,NA,NA,NA,NA,NA
757,"Haemagogus mesodentatus",7,1,6,0.166666666666667,1,657.857142857143,100,92.249,-7.751,100,92.249,-7.751,100,92.249,-7.751,97.802,100,2.19799999999999,77.5,100,22.5
758,"Haemagogus spegazzinii",2,1,11,0.0909090909090909,1,617,94.33,99.028,4.69800000000001,100,97.84,-2.16,100,97.84,-2.16,NA,NA,NA,NA,NA,NA
759,"Heizmannia achaetae",1,1,4,0.25,0,592,92.252,100,7.748,92.252,100,7.748,92.252,100,7.748,NA,NA,NA,NA,NA,NA
760,"Heizmannia chandi",1,1,1,1,0,1500,89.518,100,10.482,89.562,100,10.438,89.518,100,10.482,NA,NA,NA,NA,NA,NA
761,"Heizmannia chengi",2,1,4,0.25,0,660.5,90.712,99.693,8.98099999999999,90.712,99.693,8.98099999999999,90.712,99.693,8.98099999999999,NA,NA,NA,NA,NA,NA
762,"Heizmannia discrepans",2,1,1,1,0,1082.5,88.636,97.991,9.355,88.651,97.991,9.34,88.651,97.991,9.34,NA,NA,NA,NA,NA,NA
763,"Heizmannia lii",2,1,3,0.333333333333333,0,655,92.308,91.258,-1.05000000000001,92.308,91.258,-1.05000000000001,92.308,91.258,-1.05000000000001,NA,NA,NA,NA,NA,NA
764,"Heizmannia menglianensis",1,1,1,1,0,667,92.45,100,7.55,92.45,100,7.55,92.45,100,7.55,NA,NA,NA,NA,NA,NA
765,"Heizmannia proxima",2,1,1,1,0,670.5,90.63,99.849,9.21900000000001,90.677,99.849,9.172,90.677,99.849,9.172,NA,NA,NA,NA,NA,NA
766,"Heizmannia reidi",6,1,8,0.125,0,660.166666666667,92.45,90.122,-2.328,92.45,90.122,-2.328,92.45,90.122,-2.328,NA,NA,NA,NA,NA,NA
767,"Hodgesia bailyi",1,1,5,0.2,0,1500,91.018,98.678,7.66,91.031,100,8.96899999999999,91.018,100,8.982,NA,NA,NA,NA,NA,NA
768,"Isostomyia perturbans",1,1,10,0.1,0,641,91.167,100,8.833,NA,NA,NA,91.167,100,8.833,NA,NA,NA,NA,NA,NA
769,"Johnbelkinia longipes",6,1,14,0.0714285714285714,0,658,92.39,98.176,5.786,92.39,98.176,5.786,92.39,98.176,5.786,NA,NA,NA,NA,NA,NA
770,"Johnbelkinia ulopus",10,3,14,0.214285714285714,0,658,92.39,95.462,3.072,92.39,95.462,3.072,92.39,95.462,3.072,NA,NA,NA,NA,NA,NA
771,"Limatus asulleptus",3,1,14,0.0714285714285714,0,658,99.543,99.696,0.152999999999992,99.543,99.696,0.152999999999992,99.543,99.696,0.152999999999992,NA,NA,NA,NA,NA,NA
772,"Limatus durhamii",27,4,22,0.181818181818182,0,557.407407407407,92.694,96.303,3.60899999999999,92.88,96.13,3.25,96.97,96.13,-0.840000000000003,NA,NA,NA,NA,NA,NA
773,"Limatus flavisetosus",5,3,10,0.3,0,833.6,99.543,100,0.456999999999994,99.543,97.08,-2.46300000000001,99.543,97.08,-2.46300000000001,NA,NA,NA,NA,NA,NA
774,"Lutzia allostigma",6,2,14,0.142857142857143,0,658,94.073,99.696,5.623,94.073,99.696,5.623,97.222,99.696,2.474,NA,NA,NA,NA,NA,NA
775,"Lutzia bigoti",4,1,12,0.0833333333333333,0,658,94.717,99.623,4.90600000000001,94.717,99.623,4.90600000000001,94.717,99.623,4.90600000000001,87.938,98.611,10.673,89.604,98.162,8.55800000000001
776,"Lutzia chiangmaiensis",10,1,1,1,0,650,99.846,98.145,-1.70100000000001,99.538,98.609,-0.929000000000002,99.846,98.145,-1.70100000000001,NA,NA,NA,NA,NA,NA
777,"Lutzia fuscana",22,6,23,0.260869565217391,0,691.409090909091,100,94.726,-5.274,100,95.008,-4.992,100,94.726,-5.274,96.61,100,3.39,96.639,100,3.361
778,"Lutzia halifaxii",15,6,21,0.285714285714286,0,637.4,100,93.939,-6.06100000000001,100,94.355,-5.645,100,94.355,-5.645,100,100,0,NA,NA,NA
779,"Lutzia tigripes",34,7,33,0.212121212121212,0,634.088235294118,96.581,97.541,0.959999999999994,96.581,97.541,0.959999999999994,96.599,97.541,0.941999999999993,100,93.864,-6.136,NA,NA,NA
780,"Lutzia vorax",30,6,9,0.666666666666667,0,647.166666666667,100,97.479,-2.521,100,97.479,-2.521,100,97.479,-2.521,NA,NA,NA,NA,NA,NA
781,"Malaya genurostris",5,3,18,0.166666666666667,0,1004,90.738,90.161,-0.576999999999998,90.883,90.161,-0.721999999999994,90.883,90.161,-0.721999999999994,NA,NA,NA,NA,NA,NA
782,"Malaya jacobsoni",4,1,9,0.111111111111111,0,659,96.868,99.541,2.673,96.868,99.541,2.673,96.868,99.541,2.673,100,100,0,NA,NA,NA
783,"Mansonia africana",50,5,26,0.192307692307692,0,639.4,96.998,96,-0.998000000000005,96.998,95.711,-1.28700000000001,96.998,95.711,-1.28700000000001,100,79.236,-20.764,95.918,82.443,-13.475
784,"Mansonia amazonensis",1,1,5,0.2,0,1536,88.571,100,11.429,97.974,99.088,1.11399999999999,94.872,99.088,4.21599999999999,NA,NA,NA,NA,NA,NA
785,"Mansonia annulata",10,2,6,0.333333333333333,0,1447.9,87.923,97.202,9.279,88.677,97.21,8.53299999999999,88.677,97.202,8.52499999999999,NA,NA,NA,NA,NA,NA
786,"Mansonia annulifera",19,4,14,0.285714285714286,0,995.052631578947,89.843,96.296,6.453,89.843,96.809,6.96599999999999,89.843,96.296,6.453,100,100,0,NA,NA,NA
787,"Mansonia bonneae",57,4,6,0.666666666666667,0,647.578947368421,100,97.991,-2.009,100,97.991,-2.009,100,97.991,-2.009,96.481,100,3.51900000000001,95.572,100,4.428
788,"Mansonia dives",46,2,10,0.2,0,652.739130434783,95.426,97.876,2.45,95.426,96.166,0.739999999999995,95.426,96.166,0.739999999999995,100,98.039,-1.961,95.918,100,4.08199999999999
789,"Mansonia dyari",60,3,14,0.214285714285714,0,654.2,99.848,98.176,-1.672,99.088,98.176,-0.911999999999992,99.848,98.176,-1.672,NA,NA,NA,NA,NA,NA
790,"Mansonia flaveola",20,2,14,0.142857142857143,0,657.2,92.982,91.074,-1.908,92.982,90.729,-2.253,92.982,90.729,-2.253,NA,NA,NA,NA,NA,NA
791,"Mansonia humeralis",3,1,13,0.0769230769230769,0,643,89.097,99.689,10.592,89.226,99.221,9.995,89.226,99.222,9.996,NA,NA,NA,NA,NA,NA
792,"Mansonia indiana",18,2,14,0.142857142857143,1,886.055555555556,90.674,97.863,7.18899999999999,90.783,97.938,7.155,90.982,97.863,6.881,NA,NA,NA,NA,NA,NA
793,"Mansonia indubitans",4,1,18,0.0555555555555556,0,658,99.848,99.392,-0.456000000000003,99.088,88.048,-11.04,99.848,88.351,-11.497,99.115,99.667,0.552000000000007,NA,NA,NA
794,"Mansonia titillans",179,4,33,0.121212121212121,1,658.754189944134,99.741,87.69,-12.051,99.848,88.754,-11.094,99.848,89.97,-9.878,99.115,98.034,-1.08099999999999,NA,NA,NA
795,"Mansonia uniformis",125,16,50,0.32,1,688.88,100,88.61,-11.39,100,89.189,-10.811,100,89.382,-10.618,100,95.506,-4.494,95.833,94.34,-1.49299999999999
796,"Maorigoeldia argyropus",1,1,1,1,0,775,90.847,100,9.15300000000001,91.008,100,8.992,91.008,100,8.992,NA,NA,NA,NA,NA,NA
797,"Mimomyia chamberlaini",3,2,18,0.111111111111111,0,782,100,99.764,-0.236000000000004,100,99.764,-0.236000000000004,100,99.764,-0.236000000000004,100,89.516,-10.484,92.157,86.864,-5.29299999999999
798,"Mimomyia hispida",1,1,23,0.0434782608695652,0,658,90.673,100,9.327,91.68,98.899,7.21899999999999,91.68,89.623,-2.057,NA,NA,NA,NA,NA,NA
799,"Mimomyia luzonensis",2,1,16,0.0625,0,665,90.691,98.943,8.252,90.909,98.943,8.03399999999999,90.909,98.943,8.03399999999999,NA,NA,NA,NA,NA,NA
800,"Mimomyia mediolineata",4,2,22,0.0909090909090909,0,658,89.681,96.809,7.128,90.101,96.809,6.708,90.101,96.809,6.708,NA,NA,NA,NA,NA,NA
801,"Mimomyia mimomyiaformis",7,4,25,0.16,0,653.285714285714,91.463,99.652,8.18900000000001,92.527,98.675,6.148,92.763,98.675,5.91199999999999,NA,NA,NA,NA,NA,NA
802,"Mimomyia plumosa",1,1,26,0.0384615384615385,0,658,91.033,100,8.967,91.033,100,8.967,91.033,100,8.967,NA,NA,NA,NA,NA,NA
803,"Mimomyia splendens",6,4,20,0.2,0,672.5,99.696,99.267,-0.429000000000002,92.674,99.267,6.59299999999999,99.848,99.267,-0.581000000000003,99.219,98.111,-1.10799999999999,NA,NA,NA
804,"Opifex chathamicus",1,1,1,1,0,775,89.82,100,10.18,90.259,99.844,9.58499999999999,90.259,99.844,9.58499999999999,100,98.813,-1.187,84.211,99.005,14.794
805,"Opifex fuscus",1,1,1,1,0,775,92.276,100,7.724,92.276,100,7.724,92.276,100,7.724,100,100,0,NA,NA,NA
806,"Orthopodomyia alba",1,1,2,0.5,0,639,99.687,100,0.313000000000002,95.149,100,4.851,99.687,100,0.313000000000002,100,98.406,-1.59399999999999,87.879,97.98,10.101
807,"Orthopodomyia anopheloides",9,3,15,0.2,0,748,89.812,97.426,7.614,89.812,97.431,7.619,89.812,97.426,7.614,NA,NA,NA,NA,NA,NA
808,"Orthopodomyia fascipes",2,1,14,0.0714285714285714,0,658,89.236,100,10.764,89.236,100,10.764,90.498,100,9.502,NA,NA,NA,NA,NA,NA
809,"Orthopodomyia kummi",2,1,6,0.166666666666667,0,658,97.318,99.595,2.277,NA,NA,NA,97.318,99.595,2.277,100,95.935,-4.065,NA,NA,NA
810,"Orthopodomyia pulcripalpis",1,1,23,0.0434782608695652,0,639,95.149,100,4.851,95.149,100,4.851,95.149,100,4.851,100,100,0,88.06,100,11.94
811,"Orthopodomyia signifera",40,2,8,0.25,0,652.775,99.687,95.931,-3.756,NA,NA,NA,99.687,95.931,-3.756,100,91.638,-8.36199999999999,88.06,92.105,4.045
812,"Psorophora albipes",23,2,19,0.105263157894737,0,533.391304347826,100,97.364,-2.636,100,93.548,-6.452,100,94.109,-5.89100000000001,95.572,98.069,2.497,98.592,97.268,-1.324
813,"Psorophora champerico",1,1,8,0.125,0,585,96.747,100,3.253,NA,NA,NA,96.747,100,3.253,NA,NA,NA,NA,NA,NA
814,"Psorophora ciliata",119,3,21,0.142857142857143,1,654.504201680672,100,95.44,-4.56,92.947,95.591,2.64399999999999,100,95.44,-4.56,NA,NA,NA,NA,NA,NA
815,"Psorophora cingulata",17,3,23,0.130434782608696,0,662.705882352941,100,94.216,-5.78400000000001,99.673,94.216,-5.45700000000001,100,94.216,-5.78400000000001,NA,NA,NA,NA,NA,NA
816,"Psorophora columbiae",232,3,9,0.333333333333333,1,655.521551724138,100,98.48,-1.52,100,98.697,-1.303,100,98.48,-1.52,NA,NA,NA,NA,NA,NA
817,"Psorophora confinnis",9,3,30,0.1,0,653.333333333333,100,98.326,-1.67400000000001,100,98.326,-1.67400000000001,100,98.326,-1.67400000000001,NA,NA,NA,NA,NA,NA
818,"Psorophora cyanescens",113,3,15,0.2,0,646.920353982301,100,96.422,-3.578,98.116,93.396,-4.72,100,96.064,-3.93600000000001,NA,NA,NA,NA,NA,NA
819,"Psorophora discolor",57,1,2,0.5,0,658,100,97.72,-2.28,97.068,100,2.932,100,97.72,-2.28,NA,NA,NA,NA,NA,NA
820,"Psorophora discrucians",1,1,7,0.142857142857143,0,637,98.459,100,1.541,NA,NA,NA,98.459,100,1.541,NA,NA,NA,NA,NA,NA
821,"Psorophora ferox",293,8,31,0.258064516129032,1,663.921501706485,100,94.825,-5.175,98.724,94.82,-3.90400000000001,100,94.825,-5.175,96.875,98.381,1.506,92.308,98.268,5.95999999999999
822,"Psorophora funiculus",8,1,1,1,0,658,100,98.784,-1.21599999999999,99.673,98.784,-0.888999999999996,100,98.784,-1.21599999999999,100,100,0,96.875,100,3.125
823,"Psorophora horrida",44,1,1,1,0,658,100,99.24,-0.760000000000005,96.043,100,3.95699999999999,100,99.24,-0.760000000000005,92.446,100,7.554,90.233,100,9.767
824,"Psorophora howardii",27,1,9,0.111111111111111,0,658,100,98.771,-1.229,91.311,99.263,7.952,100,98.742,-1.258,90.31,100,9.69,93.396,100,6.604
825,"Psorophora insularius",2,1,7,0.142857142857143,0,658,100,98.936,-1.06399999999999,NA,NA,NA,100,98.936,-1.06399999999999,NA,NA,NA,NA,NA,NA
826,"Psorophora jamaicensis",43,1,9,0.111111111111111,0,658,100,99.544,-0.456000000000003,NA,NA,NA,100,99.544,-0.456000000000003,NA,NA,NA,NA,NA,NA
827,"Psorophora johnstonii",7,2,9,0.222222222222222,0,652.571428571429,96.201,97.596,1.39500000000001,NA,NA,NA,96.201,97.596,1.39500000000001,NA,NA,NA,NA,NA,NA
828,"Psorophora longipalpus",15,1,2,0.5,0,658,100,98.784,-1.21599999999999,100,100,0,100,98.784,-1.21599999999999,NA,NA,NA,NA,NA,NA
829,"Psorophora lutzii",7,1,18,0.0555555555555556,0,630,100,99.158,-0.841999999999999,NA,NA,NA,100,99.158,-0.841999999999999,NA,NA,NA,NA,NA,NA
830,"Psorophora mathesoni",49,1,2,0.5,0,658,99.696,98.328,-1.36799999999999,NA,NA,NA,99.696,98.328,-1.36799999999999,NA,NA,NA,NA,NA,NA
831,"Psorophora paulli",3,1,3,0.333333333333333,0,644.333333333333,100,100,0,100,100,0,100,100,0,NA,NA,NA,NA,NA,NA
832,"Psorophora pygmaea",22,2,17,0.117647058823529,0,658,100,99.544,-0.456000000000003,93.25,99.696,6.446,100,99.544,-0.456000000000003,NA,NA,NA,NA,NA,NA
833,"Psorophora saeva",1,1,7,0.142857142857143,0,1536,91.927,100,8.07299999999999,100,100,0,100,100,0,NA,NA,NA,NA,NA,NA
834,"Psorophora signipennis",79,1,3,0.333333333333333,0,658,92.705,95.289,2.584,91.629,98.632,7.003,92.705,95.289,2.584,NA,NA,NA,NA,NA,NA
835,"Psorophora varinervis",7,1,6,0.166666666666667,0,643.857142857143,100,99.127,-0.873000000000005,100,99.372,-0.628,100,99.127,-0.873000000000005,NA,NA,NA,NA,NA,NA
836,"Runchomyia magna",5,1,14,0.0714285714285714,0,658,90.44,97.264,6.824,90.44,97.264,6.824,93.119,97.264,4.145,NA,NA,NA,NA,NA,NA
837,"Runchomyia reversa",1,1,3,0.333333333333333,0,1536,89.655,100,10.345,98.54,97.08,-1.46000000000001,99.138,97.08,-2.05800000000001,NA,NA,NA,NA,NA,NA
838,"Sabethes albiprivus",5,1,8,0.125,0,1500,92.325,97.13,4.80499999999999,92.461,99.087,6.626,92.461,99.087,6.626,NA,NA,NA,NA,NA,NA
839,"Sabethes belisarioi",3,1,11,0.0909090909090909,0,1243.66666666667,92.694,99.087,6.393,94.937,98.551,3.614,92.694,99.087,6.393,NA,NA,NA,NA,NA,NA
840,"Sabethes chloropterus",13,2,19,0.105263157894737,1,750.307692307692,96.923,89.848,-7.075,100,89.697,-10.303,100,89.848,-10.152,NA,NA,NA,NA,NA,NA
841,"Sabethes cyaneus",4,2,19,0.105263157894737,0,558.5,91.793,91.028,-0.765000000000001,93.571,90.85,-2.721,94.982,90.85,-4.13200000000001,NA,NA,NA,NA,NA,NA
842,"Sabethes glaucodaemon",2,1,4,0.25,0,1537,90.241,100,9.759,97.143,97.143,0,90.241,100,9.759,NA,NA,NA,NA,NA,NA
843,"Sabethes hadrognathus",3,1,4,0.25,0,658,98.024,93.921,-4.10299999999999,98.024,93.921,-4.10299999999999,98.024,93.921,-4.10299999999999,NA,NA,NA,NA,NA,NA
844,"Sabethes idiogenes",3,1,2,0.5,0,658,90.895,100,9.105,90.895,100,9.105,96.759,100,3.241,NA,NA,NA,NA,NA,NA
845,"Sabethes intermedius",2,1,6,0.166666666666667,0,1500,93.905,88.409,-5.496,93.919,89.038,-4.881,93.905,89.013,-4.892,NA,NA,NA,NA,NA,NA
846,"Sabethes paradoxus",2,1,2,0.5,0,658,91.945,100,8.05500000000001,91.945,100,8.05500000000001,91.945,100,8.05500000000001,NA,NA,NA,NA,NA,NA
847,"Sabethes soperi",3,1,4,0.25,0,658,91.745,100,8.255,91.745,100,8.255,91.745,100,8.255,NA,NA,NA,NA,NA,NA
848,"Sabethes undosus",6,2,16,0.125,0,804.333333333333,94.081,93.009,-1.072,98.54,93.009,-5.53100000000001,98.571,93.009,-5.562,NA,NA,NA,NA,NA,NA
849,"Shannoniana fluviatilis",2,1,11,0.0909090909090909,0,658,93.921,96.201,2.27999999999999,93.921,96.201,2.27999999999999,93.921,96.201,2.27999999999999,NA,NA,NA,NA,NA,NA
850,"Shannoniana moralesi",13,1,4,0.25,0,658,90.687,98.932,8.245,91.577,98.932,7.355,91.577,98.932,7.355,NA,NA,NA,NA,NA,NA
851,"Shannoniana schedocyclia",5,1,8,0.125,0,658,93.921,97.872,3.95099999999999,93.921,97.872,3.95099999999999,93.921,97.872,3.95099999999999,NA,NA,NA,NA,NA,NA
852,"Topomyia houghtoni",3,1,2,0.5,0,667,90.337,99.388,9.051,90.337,98.955,8.61799999999999,90.337,99.388,9.051,NA,NA,NA,NA,NA,NA
853,"Topomyia yanbarensis",1,1,2,0.5,0,658,90.047,100,9.953,90.047,100,9.953,90.047,100,9.953,NA,NA,NA,NA,NA,NA
854,"Toxorhynchites christophi",1,1,5,0.2,0,670,98.363,100,1.637,NA,NA,NA,98.363,100,1.637,NA,NA,NA,NA,NA,NA
855,"Toxorhynchites edwardsi",1,1,1,1,0,678,98.363,100,1.637,94.127,100,5.873,98.363,100,1.637,NA,NA,NA,NA,NA,NA
856,"Toxorhynchites gravelyi",5,2,3,0.666666666666667,0,655.8,92.45,97.869,5.419,92.45,97.869,5.419,92.45,97.869,5.419,NA,NA,NA,NA,NA,NA
857,"Toxorhynchites guadeloupensis",4,1,15,0.0666666666666667,0,658,92.147,99.392,7.24499999999999,91.108,99.392,8.28399999999999,92.147,99.392,7.24499999999999,NA,NA,NA,NA,NA,NA
858,"Toxorhynchites haemorrhoidalis",21,3,17,0.176470588235294,0,658,90.323,87.519,-2.80399999999999,90.323,87.823,-2.5,95.872,87.519,-8.35299999999999,NA,NA,NA,NA,NA,NA
859,"Toxorhynchites hypoptes",1,1,5,0.2,0,658,97.722,100,2.27800000000001,NA,NA,NA,97.722,100,2.27800000000001,NA,NA,NA,NA,NA,NA
860,"Toxorhynchites kempi",1,1,6,0.166666666666667,0,675,91.318,100,8.682,91.318,100,8.682,91.318,100,8.682,NA,NA,NA,NA,NA,NA
861,"Toxorhynchites manicatus",1,1,2,0.5,0,658,92.45,100,7.55,92.45,100,7.55,92.45,100,7.55,100,99.332,-0.668000000000006,98.182,97.573,-0.609000000000009
862,"Toxorhynchites moctezuma",4,2,12,0.166666666666667,0,658,99.544,90.752,-8.792,99.531,90.752,-8.77900000000001,99.544,90.752,-8.792,NA,NA,NA,NA,NA,NA
863,"Toxorhynchites rutilus",4,3,2,1.5,0,644.75,99.826,96.401,-3.425,98.095,100,1.905,99.826,96.401,-3.425,NA,NA,NA,NA,NA,NA
864,"Toxorhynchites speciosus",3,1,5,0.2,0,699.666666666667,96.108,99.074,2.96599999999999,96.108,99.846,3.738,96.108,99.074,2.96599999999999,NA,NA,NA,NA,NA,NA
865,"Toxorhynchites splendens",30,6,15,0.4,0,679.366666666667,99.832,95.84,-3.99199999999999,99.664,95.881,-3.783,99.832,95.881,-3.95099999999999,NA,NA,NA,NA,NA,NA
866,"Toxorhynchites sunthorni",1,1,2,0.5,0,595,99.832,100,0.168000000000006,99.664,100,0.335999999999999,99.832,100,0.168000000000006,NA,NA,NA,NA,NA,NA
867,"Toxorhynchites theobaldi",8,1,16,0.0625,0,687.25,99.826,99.852,0.0260000000000105,99.531,99.844,0.312999999999988,99.826,99.852,0.0260000000000105,NA,NA,NA,NA,NA,NA
868,"Toxorhynchites towadensis",7,1,2,0.5,0,652.285714285714,94.127,97.538,3.411,94.127,97.538,3.411,94.127,97.538,3.411,100,91.429,-8.571,97.159,98.851,1.69199999999999
869,"Trichoprosopon compressum",1,1,10,0.1,0,658,92.857,100,7.143,92.857,100,7.143,95.392,100,4.608,NA,NA,NA,NA,NA,NA
870,"Trichoprosopon digitatum",11,4,20,0.2,1,658,92.857,90.52,-2.337,92.857,90.52,-2.337,95.392,90.52,-4.872,NA,NA,NA,NA,NA,NA
871,"Trichoprosopon evansae",1,1,2,0.5,0,673,91.337,100,8.663,91.337,100,8.663,91.337,100,8.663,NA,NA,NA,NA,NA,NA
872,"Trichoprosopon pallidiventer",9,3,10,0.3,0,755.555555555556,99.848,89.724,-10.124,100,79.559,-20.441,100,79.559,-20.441,NA,NA,NA,NA,NA,NA
873,"Tripteroides affinis",1,1,3,0.333333333333333,0,1500,88.557,98.63,10.073,89.376,100,10.624,89.376,100,10.624,NA,NA,NA,NA,NA,NA
874,"Tripteroides aranoides",8,2,14,0.142857142857143,0,773.625,89.934,91.853,1.919,89.827,91.886,2.059,89.827,91.853,2.026,NA,NA,NA,NA,NA,NA
875,"Tripteroides atripes",3,1,1,1,0,702,91.06,99.837,8.777,91.584,95.155,3.571,100,95.155,-4.845,100,98.886,-1.114,92.593,98.901,6.30799999999999
876,"Tripteroides bambusa",31,3,4,0.75,0,656.709677419355,94.268,90.937,-3.331,94.268,90.937,-3.331,94.268,90.937,-3.331,NA,NA,NA,NA,NA,NA
877,"Tripteroides melanesiensis",5,1,4,0.25,0,662.4,90.638,98.667,8.029,90.638,98.667,8.029,90.638,98.667,8.029,NA,NA,NA,NA,NA,NA
878,"Tripteroides similis",2,1,6,0.166666666666667,0,659.5,90.521,98.447,7.926,90.521,98.447,7.926,90.521,98.447,7.926,NA,NA,NA,NA,NA,NA
879,"Tripteroides tarsalis",2,1,2,0.5,0,652,94.268,88.291,-5.977,94.268,88.291,-5.977,94.268,88.291,-5.977,NA,NA,NA,NA,NA,NA
880,"Tripteroides tasmaniensis",1,1,1,1,0,744,89.851,100,10.149,89.851,87.088,-2.76300000000001,100,87.088,-12.912,100,100,0,90.909,100,9.09099999999999
881,"Uranotaenia albescens",15,2,2,1,0,645.8,92.434,99.688,7.254,92.097,100,7.90300000000001,92.434,99.688,7.254,NA,NA,NA,NA,NA,NA
882,"Uranotaenia alboabdominalis",2,1,18,0.0555555555555556,0,625.5,90.543,100,9.45699999999999,89.331,99.685,10.354,90.543,91.74,1.19699999999999,NA,NA,NA,NA,NA,NA
883,"Uranotaenia anhydor",1,1,2,0.5,0,658,93.729,100,6.271,93.464,100,6.536,93.791,100,6.209,NA,NA,NA,NA,NA,NA
884,"Uranotaenia apicalis",1,1,18,0.0555555555555556,0,658,93.617,100,6.383,93.617,100,6.383,93.617,100,6.383,NA,NA,NA,NA,NA,NA
885,"Uranotaenia atra",2,1,2,0.5,0,1500,98.975,99.561,0.586000000000013,98.978,99.561,0.583000000000013,98.975,99.561,0.586000000000013,NA,NA,NA,NA,NA,NA
886,"Uranotaenia balfouri",3,2,36,0.0555555555555556,0,644.666666666667,91.892,98.24,6.348,91.93,100,8.06999999999999,99.694,98.24,-1.45400000000001,NA,NA,NA,NA,NA,NA
887,"Uranotaenia bicolor",3,2,10,0.2,0,944.666666666667,99.785,99.698,-0.0870000000000033,99.785,97.764,-2.021,99.785,97.764,-2.021,NA,NA,NA,NA,NA,NA
888,"Uranotaenia calosomata",1,1,11,0.0909090909090909,0,658,90.274,100,9.726,89.666,100,10.334,90.426,100,9.574,NA,NA,NA,NA,NA,NA
889,"Uranotaenia coatzacoalcos",5,1,8,0.125,0,658,93.375,98.176,4.801,92.961,98.176,5.215,93.375,98.176,4.801,NA,NA,NA,NA,NA,NA
890,"Uranotaenia connali",1,1,12,0.0833333333333333,0,640,90.879,100,9.121,90.781,100,9.21899999999999,98.88,100,1.12,NA,NA,NA,NA,NA,NA
891,"Uranotaenia geometrica",4,2,21,0.0952380952380952,0,877.5,93.306,98.228,4.922,98.122,98.228,0.105999999999995,98.122,98.228,0.105999999999995,NA,NA,NA,NA,NA,NA
892,"Uranotaenia jinhongensis",2,1,1,1,0,663.5,99.542,99.697,0.155000000000001,99.542,99.697,0.155000000000001,99.542,99.697,0.155000000000001,NA,NA,NA,NA,NA,NA
893,"Uranotaenia lateralis",2,2,12,0.166666666666667,0,643,99.785,98.267,-1.518,99.785,100,0.215000000000003,99.785,98.267,-1.518,NA,NA,NA,NA,NA,NA
894,"Uranotaenia longirostris",1,1,6,0.166666666666667,0,679,91.364,100,8.636,91.058,100,8.94199999999999,91.364,100,8.636,NA,NA,NA,NA,NA,NA
895,"Uranotaenia lowii",27,4,33,0.121212121212121,0,655.777777777778,100,96.476,-3.524,91.93,88.644,-3.286,100,88.644,-11.356,NA,NA,NA,NA,NA,NA
896,"Uranotaenia lutescens",3,1,4,0.25,0,664,99.542,89.214,-10.328,99.542,89.214,-10.328,99.542,89.214,-10.328,NA,NA,NA,NA,NA,NA
897,"Uranotaenia macfarlanei",9,1,10,0.1,0,655.222222222222,99.037,88.379,-10.658,99.037,88.379,-10.658,99.037,88.379,-10.658,NA,NA,NA,NA,NA,NA
898,"Uranotaenia micans",2,1,5,0.2,0,673.5,91.364,99.102,7.738,91.058,99.106,8.04799999999999,91.364,99.102,7.738,NA,NA,NA,NA,NA,NA
899,"Uranotaenia micromelas",1,1,1,1,0,684,90.308,100,9.69199999999999,90.308,100,9.69199999999999,93.671,100,6.32899999999999,NA,NA,NA,NA,NA,NA
900,"Uranotaenia nivipleura",2,1,13,0.0769230769230769,0,661,95.82,99.39,3.57000000000001,95.82,99.39,3.57000000000001,95.82,99.39,3.57000000000001,NA,NA,NA,NA,NA,NA
901,"Uranotaenia novobscura",10,2,9,0.222222222222222,0,653.9,91.73,96.984,5.25399999999999,91.706,96.984,5.27799999999999,91.73,96.984,5.25399999999999,NA,NA,NA,NA,NA,NA
902,"Uranotaenia pulcherrima",4,1,21,0.0476190476190476,0,647,93.617,96.7,3.083,93.617,100,6.383,93.617,96.7,3.083,NA,NA,NA,NA,NA,NA
903,"Uranotaenia recondita",1,1,4,0.25,0,1500,89.121,100,10.879,89.109,100,10.891,89.121,100,10.879,NA,NA,NA,NA,NA,NA
904,"Uranotaenia rutherfordi",1,1,1,1,0,419,97.613,100,2.387,97.613,100,2.387,97.613,100,2.387,NA,NA,NA,NA,NA,NA
905,"Uranotaenia sapphirina",95,2,8,0.25,0,656.305263157895,100,90.122,-9.878,93.794,99.254,5.46000000000001,100,90.729,-9.271,NA,NA,NA,NA,NA,NA
906,"Uranotaenia socialis",1,1,20,0.05,0,658,93.794,100,6.206,93.794,100,6.206,93.794,100,6.206,NA,NA,NA,NA,NA,NA
907,"Uranotaenia stricklandi",1,1,4,0.25,0,1500,88.957,98.667,9.71000000000001,88.991,100,11.009,88.957,100,11.043,NA,NA,NA,NA,NA,NA
908,"Uranotaenia unguiculata",22,6,46,0.130434782608696,0,655.363636363636,99.037,97.495,-1.542,99.037,96.532,-2.50500000000001,99.037,96.532,-2.50500000000001,99.099,100,0.900999999999996,NA,NA,NA
909,"Verrallina butleri",5,1,12,0.0833333333333333,0,676.6,92.724,98.801,6.077,93.103,96.552,3.44900000000001,93.103,96.552,3.44900000000001,NA,NA,NA,NA,NA,NA
910,"Verrallina funerea",4,1,3,0.333333333333333,0,677,91.753,99.704,7.95099999999999,91.753,99.673,7.92,91.753,99.673,7.92,NA,NA,NA,NA,NA,NA
911,"Verrallina indica",2,1,3,0.333333333333333,0,1020,91.714,94.177,2.46300000000001,91.886,94.2,2.31400000000001,92.929,94.177,1.248,NA,NA,NA,NA,NA,NA
912,"Verrallina lugubris",5,1,4,0.25,0,1500,92.724,97.608,4.884,92.769,98.915,6.146,92.724,98.915,6.191,NA,NA,NA,NA,NA,NA
913,"Verrallina nobukonis",1,1,2,0.5,0,650,92.923,100,7.077,92.923,100,7.077,92.923,100,7.077,NA,NA,NA,NA,NA,NA
914,"Verrallina pseudomediofasciata",1,1,4,0.25,0,1500,91.398,98.684,7.286,91.437,100,8.563,95.202,100,4.798,NA,NA,NA,NA,NA,NA
915,"Wyeomyia abebela",51,3,6,0.5,0,648.137254901961,100,90.839,-9.161,100,89.331,-10.669,100,90.377,-9.623,NA,NA,NA,NA,NA,NA
916,"Wyeomyia albosquamata",5,1,3,0.333333333333333,0,658,90.563,99.848,9.285,90.563,99.848,9.285,90.563,99.848,9.285,NA,NA,NA,NA,NA,NA
917,"Wyeomyia aphobema",3,2,9,0.222222222222222,0,658,96.505,96.353,-0.152000000000001,92.332,96.353,4.021,96.505,96.353,-0.152000000000001,NA,NA,NA,NA,NA,NA
918,"Wyeomyia aporonoma",38,3,21,0.142857142857143,0,654.026315789474,92.249,95.538,3.289,92.249,95.538,3.289,93.578,95.538,1.95999999999999,NA,NA,NA,NA,NA,NA
919,"Wyeomyia argenteorostris",7,1,3,0.333333333333333,0,658,96.505,99.696,3.191,89.226,99.696,10.47,96.505,90.868,-5.637,NA,NA,NA,NA,NA,NA
920,"Wyeomyia arthrostigma",5,1,14,0.0714285714285714,0,658,97.412,97.872,0.459999999999994,97.561,97.872,0.310999999999993,97.561,97.872,0.310999999999993,NA,NA,NA,NA,NA,NA
921,"Wyeomyia bourrouli",2,1,4,0.25,0,658,91.756,99.848,8.092,91.756,99.848,8.092,96.296,99.848,3.55199999999999,NA,NA,NA,NA,NA,NA
922,"Wyeomyia celaenocephala",6,1,13,0.0769230769230769,0,648,99.673,99.832,0.158999999999992,100,100,0,100,99.655,-0.344999999999999,NA,NA,NA,NA,NA,NA
923,"Wyeomyia complosa",16,4,10,0.4,0,656.8125,93.119,96.96,3.84099999999999,93.009,99.24,6.23099999999999,93.548,96.96,3.41199999999999,NA,NA,NA,NA,NA,NA
924,"Wyeomyia confusa",1,1,4,0.25,0,1537,91.152,100,8.848,100,97.08,-2.92,100,97.08,-2.92,NA,NA,NA,NA,NA,NA
925,"Wyeomyia forattinii",5,1,1,1,0,658,91.489,99.696,8.20699999999999,91.489,99.696,8.20699999999999,96.313,99.696,3.383,NA,NA,NA,NA,NA,NA
926,"Wyeomyia jocosa",2,1,8,0.125,0,658,99.848,99.848,0,NA,NA,NA,99.848,99.848,0,NA,NA,NA,NA,NA,NA
927,"Wyeomyia lamellata",4,1,2,0.5,0,658,91.718,99.696,7.97799999999999,91.337,99.696,8.35899999999999,96.296,99.074,2.77799999999999,NA,NA,NA,NA,NA,NA
928,"Wyeomyia luteoventralis",13,2,6,0.333333333333333,0,661.076923076923,97.407,96.651,-0.756,97.407,88.923,-8.48399999999999,97.407,96.651,-0.756,92.453,100,7.547,NA,NA,NA
929,"Wyeomyia melanocephala",6,2,17,0.117647058823529,0,658,91.884,97.112,5.22799999999999,91.884,97.112,5.22799999999999,93.088,97.112,4.024,NA,NA,NA,NA,NA,NA
930,"Wyeomyia melanopus",1,1,11,0.0909090909090909,0,658,100,100,0,100,100,0,100,100,0,NA,NA,NA,NA,NA,NA
931,"Wyeomyia mitchellii",17,4,14,0.285714285714286,0,674.941176470588,100,91.818,-8.182,91.997,100,8.003,100,91.818,-8.182,NA,NA,NA,NA,NA,NA
932,"Wyeomyia oblita",2,1,7,0.142857142857143,0,658,92.868,100,7.13200000000001,92.868,100,7.13200000000001,92.868,100,7.13200000000001,NA,NA,NA,NA,NA,NA
933,"Wyeomyia occulta",6,1,7,0.142857142857143,0,658,90.744,99.696,8.952,90.744,99.696,8.952,90.744,99.696,8.952,NA,NA,NA,NA,NA,NA
934,"Wyeomyia pertinans",46,2,20,0.1,0,657.152173913043,98.905,97.112,-1.79300000000001,92.846,97.112,4.26599999999999,98.905,97.112,-1.79300000000001,-Inf,100,Inf,NA,NA,NA
935,"Wyeomyia pseudopecten",13,3,14,0.214285714285714,0,658,100,93.465,-6.535,97.407,94.489,-2.91799999999999,100,93.465,-6.535,NA,NA,NA,NA,NA,NA
936,"Wyeomyia robusta",5,1,1,1,0,658,90.288,99.392,9.104,90.288,99.392,9.104,95.96,99.392,3.432,NA,NA,NA,NA,NA,NA
937,"Wyeomyia rorotai",12,1,6,0.166666666666667,0,657.75,100,98.63,-1.37,95.137,98.63,3.49299999999999,100,98.63,-1.37,NA,NA,NA,NA,NA,NA
938,"Wyeomyia smithii",5,1,3,0.333333333333333,0,633.4,96.87,99.64,2.77,96.809,99.652,2.843,96.87,99.64,2.77,NA,NA,NA,NA,NA,NA
939,"Wyeomyia splendida",5,1,6,0.166666666666667,0,658,92.261,99.392,7.131,92.261,99.392,7.131,96.97,99.392,2.422,NA,NA,NA,NA,NA,NA
940,"Wyeomyia surinamensis",5,1,2,0.5,0,658,91.337,99.696,8.35899999999999,91.337,99.696,8.35899999999999,97.059,99.696,2.637,NA,NA,NA,NA,NA,NA
941,"Wyeomyia testei",7,1,2,0.5,0,658,91.945,99.696,7.751,91.945,99.696,7.751,93.578,99.696,6.11799999999999,NA,NA,NA,NA,NA,NA
942,"Wyeomyia ulocoma",14,3,10,0.3,0,657.714285714286,95.138,95.738,0.599999999999994,95.138,95.738,0.599999999999994,95.138,95.738,0.599999999999994,NA,NA,NA,NA,NA,NA
943,"Wyeomyia vanduzeei",39,2,7,0.285714285714286,0,657.512820512821,100,92.456,-7.544,91.945,100,8.05500000000001,100,92.413,-7.587,NA,NA,NA,NA,NA,NA
944,"Wyeomyia ypsipola",3,1,12,0.0833333333333333,0,658,92.694,99.696,7.002,92.694,99.696,7.002,96,99.696,3.696,NA,NA,NA,NA,NA,NA
945,"Zeugnomyia gracilis",13,2,4,0.5,0,637.769230769231,89.213,98.246,9.033,88.889,98.208,9.319,89.362,98.051,8.68900000000001,NA,NA,NA,NA,NA,NA
946,"Aedes aculeatus",NA,NA,NA,NA,NA,NA,NA,NA,NA,NA,NA,NA,91.642,100,8.358,NA,NA,NA,NA,NA,NA
947,"Aedes alboventralis",NA,NA,NA,NA,NA,NA,NA,NA,NA,NA,NA,NA,99.848,100,0.152000000000001,NA,NA,NA,NA,NA,NA
948,"Aedes baisasi",NA,NA,NA,NA,NA,NA,NA,NA,NA,NA,NA,NA,91.616,99.544,7.928,NA,NA,NA,NA,NA,NA
949,"Aedes burpengaryensis",NA,NA,NA,NA,NA,NA,NA,NA,NA,NA,NA,NA,98.182,99.789,1.607,NA,NA,NA,NA,NA,NA
950,"Aedes capensis",NA,NA,NA,NA,NA,NA,NA,NA,NA,NA,NA,NA,91.154,100,8.846,NA,NA,NA,NA,NA,NA
951,"Aedes centropunctatus",NA,NA,NA,NA,NA,NA,NA,NA,NA,NA,NA,NA,95.833,100,4.167,NA,NA,NA,NA,NA,NA
952,"Aedes coluzzii",NA,NA,NA,NA,NA,NA,NA,NA,NA,NA,NA,NA,100,100,0,100,100,0,100,100,0
953,"Aedes cozi",NA,NA,NA,NA,NA,NA,NA,NA,NA,NA,NA,NA,90.881,100,9.119,NA,NA,NA,NA,NA,NA
954,"Aedes crinifer",NA,NA,NA,NA,NA,NA,NA,NA,NA,NA,NA,NA,94.118,100,5.88200000000001,NA,NA,NA,NA,NA,NA
955,"Aedes daitensis",NA,NA,NA,NA,NA,NA,NA,NA,NA,NA,NA,NA,97.416,100,2.584,100,97.784,-2.21599999999999,NA,NA,NA
956,"Aedes dybasi",NA,NA,NA,NA,NA,NA,NA,NA,NA,NA,NA,NA,99.126,99.875,0.748999999999995,NA,NA,NA,NA,NA,NA
957,"Aedes fascipalpis",NA,NA,NA,NA,NA,NA,NA,NA,NA,NA,NA,NA,99.544,99.24,-0.304000000000002,NA,NA,NA,NA,NA,NA
958,"Aedes fryeri",NA,NA,NA,NA,NA,NA,NA,NA,NA,NA,NA,NA,90.351,100,9.649,100,100,0,96.875,100,3.125
959,"Aedes fulvithorax",NA,NA,NA,NA,NA,NA,NA,NA,NA,NA,NA,NA,91.224,99.776,8.55199999999999,97.656,100,2.34399999999999,84.416,100,15.584
960,"Aedes hensilli",NA,NA,NA,NA,NA,NA,NA,NA,NA,NA,NA,NA,99.251,99.875,0.623999999999995,NA,NA,NA,NA,NA,NA
961,"Aedes longirostris",NA,NA,NA,NA,NA,NA,NA,NA,NA,NA,NA,NA,95.202,99.294,4.092,NA,NA,NA,NA,NA,NA
962,"Aedes macfarlanei",NA,NA,NA,NA,NA,NA,NA,NA,NA,NA,NA,NA,93.009,100,6.991,NA,NA,NA,NA,NA,NA
963,"Aedes maehleri",NA,NA,NA,NA,NA,NA,NA,NA,NA,NA,NA,NA,94.507,100,5.49299999999999,NA,NA,NA,NA,NA,NA
964,"Aedes mascarensis",NA,NA,NA,NA,NA,NA,NA,NA,NA,NA,NA,NA,97.26,100,2.73999999999999,95.361,100,4.639,NA,NA,NA
965,"Aedes nigrithorax",NA,NA,NA,NA,NA,NA,NA,NA,NA,NA,NA,NA,100,100,0,NA,NA,NA,NA,NA,NA
966,"Aedes nishikawai",NA,NA,NA,NA,NA,NA,NA,NA,NA,NA,NA,NA,94.548,100,5.452,NA,NA,NA,NA,NA,NA
967,"Aedes okinawanus",NA,NA,NA,NA,NA,NA,NA,NA,NA,NA,NA,NA,96.584,96.96,0.375999999999991,NA,NA,NA,NA,NA,NA
968,"Aedes palauensis",NA,NA,NA,NA,NA,NA,NA,NA,NA,NA,NA,NA,99.126,100,0.873999999999995,NA,NA,NA,NA,NA,NA
969,"Aedes palmarum",NA,NA,NA,NA,NA,NA,NA,NA,NA,NA,NA,NA,93.108,100,6.892,NA,NA,NA,NA,NA,NA
970,"Aedes pertinax",NA,NA,NA,NA,NA,NA,NA,NA,NA,NA,NA,NA,99.087,100,0.912999999999997,99.565,100,0.435000000000002,NA,NA,NA
971,"Aedes pexus",NA,NA,NA,NA,NA,NA,NA,NA,NA,NA,NA,NA,92.208,99.681,7.473,NA,NA,NA,NA,NA,NA
972,"Aedes phoeniciae",NA,NA,NA,NA,NA,NA,NA,NA,NA,NA,NA,NA,97.811,99.663,1.85199999999999,88.814,100,11.186,86.147,100,13.853
973,"Aedes pseudoniveus",NA,NA,NA,NA,NA,NA,NA,NA,NA,NA,NA,NA,92.027,96.795,4.768,NA,NA,NA,NA,NA,NA
974,"Aedes rupestris",NA,NA,NA,NA,NA,NA,NA,NA,NA,NA,NA,NA,94.918,100,5.08199999999999,NA,NA,NA,NA,NA,NA
975,"Aedes savoryi",NA,NA,NA,NA,NA,NA,NA,NA,NA,NA,NA,NA,92.534,99.696,7.16199999999999,NA,NA,NA,NA,NA,NA
976,"Aedes scatophagoides",NA,NA,NA,NA,NA,NA,NA,NA,NA,NA,NA,NA,99.806,100,0.194000000000003,NA,NA,NA,NA,NA,NA
977,"Aedes subargenteus",NA,NA,NA,NA,NA,NA,NA,NA,NA,NA,NA,NA,93.696,100,6.304,NA,NA,NA,NA,NA,NA
978,"Aedes subniveus",NA,NA,NA,NA,NA,NA,NA,NA,NA,NA,NA,NA,90.909,100,9.09099999999999,NA,NA,NA,NA,NA,NA
979,"Aedes taiwanus",NA,NA,NA,NA,NA,NA,NA,NA,NA,NA,NA,NA,96.579,99.392,2.813,NA,NA,NA,NA,NA,NA
980,"Aedes taylori",NA,NA,NA,NA,NA,NA,NA,NA,NA,NA,NA,NA,89.155,98.941,9.786,NA,NA,NA,NA,NA,NA
981,"Aedes terrens",NA,NA,NA,NA,NA,NA,NA,NA,NA,NA,NA,NA,90.972,100,9.02800000000001,95.055,100,4.94499999999999,94.737,100,5.26300000000001
982,"Aedes tormentor",NA,NA,NA,NA,NA,NA,NA,NA,NA,NA,NA,NA,100,100,0,100,100,0,97.761,100,2.239
983,"Aedes wadai",NA,NA,NA,NA,NA,NA,NA,NA,NA,NA,NA,NA,92.786,100,7.214,NA,NA,NA,NA,NA,NA
984,"Aedes yunnanensis",NA,NA,NA,NA,NA,NA,NA,NA,NA,NA,NA,NA,88.602,99.537,10.935,NA,NA,NA,NA,NA,NA
985,"Aedes zammitii",NA,NA,NA,NA,NA,NA,NA,NA,NA,NA,NA,NA,98.485,99.663,1.178,89.617,98.792,9.175,87.923,99.087,11.164
986,"Anopheles acanthotorynus",NA,NA,NA,NA,NA,NA,NA,NA,NA,NA,NA,NA,98.007,100,1.99299999999999,NA,NA,NA,NA,NA,NA
987,"Anopheles amictus",NA,NA,NA,NA,NA,NA,NA,NA,NA,NA,NA,NA,95.349,100,4.651,NA,NA,NA,NA,NA,NA
988,"Anopheles atratipes",NA,NA,NA,NA,NA,NA,NA,NA,NA,NA,NA,NA,91.248,100,8.752,NA,NA,NA,NA,NA,NA
989,"Anopheles baezai",NA,NA,NA,NA,NA,NA,NA,NA,NA,NA,NA,NA,93.121,99.832,6.711,NA,NA,NA,NA,NA,NA
990,"Anopheles christyi",NA,NA,NA,NA,NA,NA,NA,NA,NA,NA,NA,NA,95.96,100,4.04000000000001,79.176,99.796,20.62,NA,NA,NA
991,"Anopheles dispar",NA,NA,NA,NA,NA,NA,NA,NA,NA,NA,NA,NA,94.636,100,5.364,97.26,100,2.73999999999999,NA,NA,NA
992,"Anopheles donaldi",NA,NA,NA,NA,NA,NA,NA,NA,NA,NA,NA,NA,96.469,99.8,3.331,98.498,83.077,-15.421,NA,NA,NA
993,"Anopheles dravidicus",NA,NA,NA,NA,NA,NA,NA,NA,NA,NA,NA,NA,94.318,99.718,5.40000000000001,99.522,88.837,-10.685,NA,NA,NA
994,"Anopheles filipinae",NA,NA,NA,NA,NA,NA,NA,NA,NA,NA,NA,NA,95.753,100,4.247,93.878,100,6.122,NA,NA,NA
995,"Anopheles fluminensis",NA,NA,NA,NA,NA,NA,NA,NA,NA,NA,NA,NA,91.612,99.089,7.477,94.915,91.078,-3.837,NA,NA,NA
996,"Anopheles gilesi",NA,NA,NA,NA,NA,NA,NA,NA,NA,NA,NA,NA,89.474,100,10.526,NA,NA,NA,NA,NA,NA
997,"Anopheles halophylus",NA,NA,NA,NA,NA,NA,NA,NA,NA,NA,NA,NA,99.855,98.258,-1.59700000000001,100,99.572,-0.427999999999997,NA,NA,NA
998,"Anopheles hilli",NA,NA,NA,NA,NA,NA,NA,NA,NA,NA,NA,NA,95.349,100,4.651,NA,NA,NA,NA,NA,NA
999,"Anopheles ininii",NA,NA,NA,NA,NA,NA,NA,NA,NA,NA,NA,NA,95.649,100,4.351,95.48,99.597,4.11699999999999,93.893,100,6.107
1000,"Anopheles irenicus",NA,NA,NA,NA,NA,NA,NA,NA,NA,NA,NA,NA,100,99.051,-0.948999999999998,99.821,100,0.179000000000002,NA,NA,NA
1001,"Anopheles judithae",NA,NA,NA,NA,NA,NA,NA,NA,NA,NA,NA,NA,88.261,100,11.739,NA,NA,NA,NA,NA,NA
1002,"Anopheles leesoni",NA,NA,NA,NA,NA,NA,NA,NA,NA,NA,NA,NA,96.036,95.833,-0.203000000000003,94.457,98.569,4.11200000000001,NA,NA,NA
1003,"Anopheles leucosphyrus",NA,NA,NA,NA,NA,NA,NA,NA,NA,NA,NA,NA,97.59,100,2.41,NA,NA,NA,NA,NA,NA
1004,"Anopheles maverlius",NA,NA,NA,NA,NA,NA,NA,NA,NA,NA,NA,NA,93.134,100,6.866,NA,NA,NA,NA,NA,NA
1005,"Anopheles meraukensis",NA,NA,NA,NA,NA,NA,NA,NA,NA,NA,NA,NA,94.882,100,5.11799999999999,NA,NA,NA,NA,NA,NA
1006,"Anopheles merus",NA,NA,NA,NA,NA,NA,NA,NA,NA,NA,NA,NA,99.662,100,0.337999999999994,99.446,100,0.554000000000002,NA,NA,NA
1007,"Anopheles minor",NA,NA,NA,NA,NA,NA,NA,NA,NA,NA,NA,NA,91.287,91.737,0.449999999999989,-Inf,100,Inf,NA,NA,NA
1008,"Anopheles mirans",NA,NA,NA,NA,NA,NA,NA,NA,NA,NA,NA,NA,95.041,98,2.959,NA,NA,NA,NA,NA,NA
1009,"Anopheles nemophilous",NA,NA,NA,NA,NA,NA,NA,NA,NA,NA,NA,NA,99.554,94.8,-4.754,NA,NA,NA,NA,NA,NA
1010,"Anopheles nimpe",NA,NA,NA,NA,NA,NA,NA,NA,NA,NA,NA,NA,94.6,100,5.40000000000001,NA,NA,NA,NA,NA,NA
1011,"Anopheles novaguinensis",NA,NA,NA,NA,NA,NA,NA,NA,NA,NA,NA,NA,89.535,100,10.465,NA,NA,NA,NA,NA,NA
1012,"Anopheles pseudotibiamaculatus",NA,NA,NA,NA,NA,NA,NA,NA,NA,NA,NA,NA,90.495,100,9.505,NA,NA,NA,NA,NA,NA
1013,"Anopheles quadriannulatus",NA,NA,NA,NA,NA,NA,NA,NA,NA,NA,NA,NA,99.255,98.03,-1.22499999999999,99.647,99.815,0.167999999999992,NA,NA,NA
1014,"Anopheles saperoi",NA,NA,NA,NA,NA,NA,NA,NA,NA,NA,NA,NA,96.201,99.544,3.343,90.12,99.392,9.27199999999999,NA,NA,NA
1015,"Anopheles striatus",NA,NA,NA,NA,NA,NA,NA,NA,NA,NA,NA,NA,94.73,99.024,4.294,NA,NA,NA,NA,NA,NA
1016,"Anopheles takasagoensis",NA,NA,NA,NA,NA,NA,NA,NA,NA,NA,NA,NA,98.19,99.6,1.41,NA,NA,NA,NA,NA,NA
1017,"Anopheles vanderwulpi",NA,NA,NA,NA,NA,NA,NA,NA,NA,NA,NA,NA,98.48,97.992,-0.488,NA,NA,NA,NA,NA,NA
1018,"Anopheles yaeyamaensis",NA,NA,NA,NA,NA,NA,NA,NA,NA,NA,NA,NA,96.435,99.696,3.261,NA,NA,NA,NA,NA,NA
1019,"Armigeres malayi",NA,NA,NA,NA,NA,NA,NA,NA,NA,NA,NA,NA,92.442,99.784,7.34200000000001,NA,NA,NA,NA,NA,NA
1020,"Bironella derooki",NA,NA,NA,NA,NA,NA,NA,NA,NA,NA,NA,NA,89.577,100,10.423,NA,NA,NA,NA,NA,NA
1021,"Bironella gracilis",NA,NA,NA,NA,NA,NA,NA,NA,NA,NA,NA,NA,89.944,100,10.056,NA,NA,NA,NA,NA,NA
1022,"Bironella hollandi",NA,NA,NA,NA,NA,NA,NA,NA,NA,NA,NA,NA,89.084,100,10.916,-Inf,100,Inf,NA,NA,NA
1023,"Coquillettidia albicosta",NA,NA,NA,NA,NA,NA,NA,NA,NA,NA,NA,NA,91.047,99.24,8.193,NA,NA,NA,NA,NA,NA
1024,"Coquillettidia arribalzagae",NA,NA,NA,NA,NA,NA,NA,NA,NA,NA,NA,NA,92.998,92.705,-0.293000000000006,NA,NA,NA,NA,NA,NA
1025,"Coquillettidia hermanoi",NA,NA,NA,NA,NA,NA,NA,NA,NA,NA,NA,NA,94.377,100,5.623,NA,NA,NA,NA,NA,NA
1026,"Coquillettidia juxtamansonia",NA,NA,NA,NA,NA,NA,NA,NA,NA,NA,NA,NA,92.705,100,7.295,NA,NA,NA,NA,NA,NA
1027,"Culex andersoni",NA,NA,NA,NA,NA,NA,NA,NA,NA,NA,NA,NA,96.955,99.807,2.852,NA,NA,NA,NA,NA,NA
1028,"Culex argenteopunctatus",NA,NA,NA,NA,NA,NA,NA,NA,NA,NA,NA,NA,94.091,97.082,2.991,NA,NA,NA,NA,NA,NA
1029,"Culex bilineatus",NA,NA,NA,NA,NA,NA,NA,NA,NA,NA,NA,NA,95.511,97.463,1.952,NA,NA,NA,NA,NA,NA
1030,"Culex boninensis",NA,NA,NA,NA,NA,NA,NA,NA,NA,NA,NA,NA,98.024,98.782,0.757999999999996,NA,NA,NA,NA,NA,NA
1031,"Culex brami",NA,NA,NA,NA,NA,NA,NA,NA,NA,NA,NA,NA,96.942,100,3.05800000000001,NA,NA,NA,NA,NA,NA
1032,"Culex cinctellus",NA,NA,NA,NA,NA,NA,NA,NA,NA,NA,NA,NA,95.748,98.784,3.036,NA,NA,NA,NA,NA,NA
1033,"Culex epidesmus",NA,NA,NA,NA,NA,NA,NA,NA,NA,NA,NA,NA,99.428,99.011,-0.417000000000002,NA,NA,NA,NA,NA,NA
1034,"Culex europaeus",NA,NA,NA,NA,NA,NA,NA,NA,NA,NA,NA,NA,96.618,99.392,2.774,NA,NA,NA,NA,NA,NA
1035,"Culex fergusoni",NA,NA,NA,NA,NA,NA,NA,NA,NA,NA,NA,NA,90.944,100,9.056,NA,NA,NA,NA,NA,NA
1036,"Culex fragilis",NA,NA,NA,NA,NA,NA,NA,NA,NA,NA,NA,NA,95.732,100,4.268,NA,NA,NA,NA,NA,NA
1037,"Culex inconspicuosus",NA,NA,NA,NA,NA,NA,NA,NA,NA,NA,NA,NA,91.587,98.885,7.298,NA,NA,NA,NA,NA,NA
1038,"Culex moucheti",NA,NA,NA,NA,NA,NA,NA,NA,NA,NA,NA,NA,95.064,99.674,4.61000000000001,NA,NA,NA,NA,NA,NA
1039,"Culex okinawae",NA,NA,NA,NA,NA,NA,NA,NA,NA,NA,NA,NA,95.164,100,4.836,NA,NA,NA,NA,NA,NA
1040,"Culex renatoi",NA,NA,NA,NA,NA,NA,NA,NA,NA,NA,NA,NA,97.394,100,2.60599999999999,NA,NA,NA,NA,NA,NA
1041,"Culex rubensis",NA,NA,NA,NA,NA,NA,NA,NA,NA,NA,NA,NA,96.154,96.923,0.769000000000005,NA,NA,NA,NA,NA,NA
1042,"Culex ryukyensis",NA,NA,NA,NA,NA,NA,NA,NA,NA,NA,NA,NA,97.538,97.264,-0.274000000000001,NA,NA,NA,NA,NA,NA
1043,"Culex shebbearei",NA,NA,NA,NA,NA,NA,NA,NA,NA,NA,NA,NA,95.37,99.537,4.167,NA,NA,NA,NA,NA,NA
1044,"Culex telesilla",NA,NA,NA,NA,NA,NA,NA,NA,NA,NA,NA,NA,97.611,99.522,1.911,NA,NA,NA,NA,NA,NA
1045,"Culex trifilatus",NA,NA,NA,NA,NA,NA,NA,NA,NA,NA,NA,NA,97.799,99.841,2.04199999999999,NA,NA,NA,NA,NA,NA
1046,"Culex tuberis",NA,NA,NA,NA,NA,NA,NA,NA,NA,NA,NA,NA,95.37,99.544,4.17399999999999,NA,NA,NA,NA,NA,NA
1047,"Culex usquatissimus",NA,NA,NA,NA,NA,NA,NA,NA,NA,NA,NA,NA,99.545,98.504,-1.041,NA,NA,NA,NA,NA,NA
1048,"Eretmapodites plioleucus",NA,NA,NA,NA,NA,NA,NA,NA,NA,NA,NA,NA,91.311,100,8.68899999999999,NA,NA,NA,NA,NA,NA
1049,"Eretmapodites quinquevittatus",NA,NA,NA,NA,NA,NA,NA,NA,NA,NA,NA,NA,100,100,0,NA,NA,NA,NA,NA,NA
1050,"Eretmapodites subsimplicipes",NA,NA,NA,NA,NA,NA,NA,NA,NA,NA,NA,NA,95.953,100,4.047,NA,NA,NA,NA,NA,NA
1051,"Ficalbia uniformis",NA,NA,NA,NA,NA,NA,NA,NA,NA,NA,NA,NA,90.881,100,9.119,NA,NA,NA,NA,NA,NA
1052,"Haemagogus albomaculatus",NA,NA,NA,NA,NA,NA,NA,NA,NA,NA,NA,NA,95.329,100,4.67100000000001,NA,NA,NA,NA,NA,NA
1053,"Haemagogus anastasionis",NA,NA,NA,NA,NA,NA,NA,NA,NA,NA,NA,NA,95.417,98.703,3.286,NA,NA,NA,NA,NA,NA
1054,"Haemagogus celeste",NA,NA,NA,NA,NA,NA,NA,NA,NA,NA,NA,NA,90.762,99.514,8.752,NA,NA,NA,NA,NA,NA
1055,"Haemagogus chalcospilans",NA,NA,NA,NA,NA,NA,NA,NA,NA,NA,NA,NA,91.368,99.49,8.122,NA,NA,NA,NA,NA,NA
1056,"Haemagogus tropicalis",NA,NA,NA,NA,NA,NA,NA,NA,NA,NA,NA,NA,94.444,100,5.556,NA,NA,NA,NA,NA,NA
1057,"Lutzia shinonagai",NA,NA,NA,NA,NA,NA,NA,NA,NA,NA,NA,NA,95.538,100,4.462,NA,NA,NA,NA,NA,NA
1058,"Mansonia fonsecai",NA,NA,NA,NA,NA,NA,NA,NA,NA,NA,NA,NA,90.606,88.906,-1.69999999999999,NA,NA,NA,NA,NA,NA
1059,"Mansonia iguassuensis",NA,NA,NA,NA,NA,NA,NA,NA,NA,NA,NA,NA,99.826,99.544,-0.281999999999996,NA,NA,NA,NA,NA,NA
1060,"Mansonia pseudotitillans",NA,NA,NA,NA,NA,NA,NA,NA,NA,NA,NA,NA,89.666,96.809,7.143,NA,NA,NA,NA,NA,NA
1061,"Mimomyia aurea",NA,NA,NA,NA,NA,NA,NA,NA,NA,NA,NA,NA,89.266,99.859,10.593,NA,NA,NA,NA,NA,NA
1062,"Sabethes bipartipes",NA,NA,NA,NA,NA,NA,NA,NA,NA,NA,NA,NA,92.683,100,7.31699999999999,NA,NA,NA,NA,NA,NA
1063,"Sabethes quasicyaneus",NA,NA,NA,NA,NA,NA,NA,NA,NA,NA,NA,NA,94.982,100,5.018,NA,NA,NA,NA,NA,NA
1064,"Sabethes tarsopus",NA,NA,NA,NA,NA,NA,NA,NA,NA,NA,NA,NA,92.994,100,7.006,NA,NA,NA,NA,NA,NA
1065,"Toxorhynchites amboinensis",NA,NA,NA,NA,NA,NA,NA,NA,NA,NA,NA,NA,99.838,100,0.162000000000006,NA,NA,NA,NA,NA,NA
1066,"Toxorhynchites brevipalpis",NA,NA,NA,NA,NA,NA,NA,NA,NA,NA,NA,NA,91.551,98.425,6.874,NA,NA,NA,NA,NA,NA
1067,"Toxorhynchites tyagii",NA,NA,NA,NA,NA,NA,NA,NA,NA,NA,NA,NA,98.681,100,1.319,NA,NA,NA,NA,NA,NA
1068,"Tripteroides marksae",NA,NA,NA,NA,NA,NA,NA,NA,NA,NA,NA,NA,90.625,100,9.375,NA,NA,NA,NA,NA,NA
1069,"Udaya argyrurus",NA,NA,NA,NA,NA,NA,NA,NA,NA,NA,NA,NA,99.664,100,0.335999999999999,NA,NA,NA,NA,NA,NA
1070,"Uranotaenia apicotaeniata",NA,NA,NA,NA,NA,NA,NA,NA,NA,NA,NA,NA,91.033,100,8.967,NA,NA,NA,NA,NA,NA
1071,"Uranotaenia bilineata",NA,NA,NA,NA,NA,NA,NA,NA,NA,NA,NA,NA,98.88,97.964,-0.915999999999997,NA,NA,NA,NA,NA,NA
1072,"Uranotaenia mashonaensis",NA,NA,NA,NA,NA,NA,NA,NA,NA,NA,NA,NA,99.544,94.155,-5.389,NA,NA,NA,NA,NA,NA
1073,"Uranotaenia obscura",NA,NA,NA,NA,NA,NA,NA,NA,NA,NA,NA,NA,89.704,98.723,9.01900000000001,NA,NA,NA,NA,NA,NA
1074,"Uranotaenia philonuxia",NA,NA,NA,NA,NA,NA,NA,NA,NA,NA,NA,NA,99.694,100,0.305999999999997,NA,NA,NA,NA,NA,NA
1075,"Uranotaenia trilineata",NA,NA,NA,NA,NA,NA,NA,NA,NA,NA,NA,NA,90.426,100,9.574,NA,NA,NA,NA,NA,NA
1076,"Aedes albiradius",NA,NA,NA,NA,NA,NA,NA,NA,NA,NA,NA,NA,NA,NA,NA,95.187,99.701,4.514,100,99.5,-0.5
1077,"Aedes albocephalus",NA,NA,NA,NA,NA,NA,NA,NA,NA,NA,NA,NA,NA,NA,NA,100,98.131,-1.869,94.737,96.985,2.248
1078,"Aedes ashworthi",NA,NA,NA,NA,NA,NA,NA,NA,NA,NA,NA,NA,NA,NA,NA,90.385,95.423,5.038,100,94.954,-5.04600000000001
1079,"Aedes belleci",NA,NA,NA,NA,NA,NA,NA,NA,NA,NA,NA,NA,NA,NA,NA,100,97.859,-2.14100000000001,100,96.354,-3.646
1080,"Aedes fontenillei",NA,NA,NA,NA,NA,NA,NA,NA,NA,NA,NA,NA,NA,NA,NA,100,96.419,-3.581,84.404,95.197,10.793
1081,"Aedes geminus",NA,NA,NA,NA,NA,NA,NA,NA,NA,NA,NA,NA,NA,NA,NA,100,91.831,-8.169,97.748,89.041,-8.70700000000001
1082,"Aedes longfilamentus",NA,NA,NA,NA,NA,NA,NA,NA,NA,NA,NA,NA,NA,NA,NA,92.523,100,7.477,100,100,0
1083,"Aedes nigropterum",NA,NA,NA,NA,NA,NA,NA,NA,NA,NA,NA,NA,NA,NA,NA,100,96.942,-3.05800000000001,100,95.312,-4.688
1084,"Aedes palpalae",NA,NA,NA,NA,NA,NA,NA,NA,NA,NA,NA,NA,NA,NA,NA,99.694,100,0.305999999999997,100,100,0
1085,"Aedes tongae",NA,NA,NA,NA,NA,NA,NA,NA,NA,NA,NA,NA,NA,NA,NA,94.313,100,5.687,93.137,100,6.863
1086,"Aedes wardangensis",NA,NA,NA,NA,NA,NA,NA,NA,NA,NA,NA,NA,NA,NA,NA,100,90.345,-9.655,100,92.737,-7.26300000000001
1087,"Anopheles bradleyi",NA,NA,NA,NA,NA,NA,NA,NA,NA,NA,NA,NA,NA,NA,NA,97.778,100,2.22199999999999,94.798,100,5.202
1088,"Anopheles cf. maculatus",NA,NA,NA,NA,NA,NA,NA,NA,NA,NA,NA,NA,NA,NA,NA,-Inf,Inf,Inf,NA,NA,NA
1089,"Anopheles clowi",NA,NA,NA,NA,NA,NA,NA,NA,NA,NA,NA,NA,NA,NA,NA,100,90.179,-9.821,NA,NA,NA
1090,"Anopheles deanorum",NA,NA,NA,NA,NA,NA,NA,NA,NA,NA,NA,NA,NA,NA,NA,99.72,100,0.280000000000001,NA,NA,NA
1091,"Anopheles engarensis",NA,NA,NA,NA,NA,NA,NA,NA,NA,NA,NA,NA,NA,NA,NA,93.75,95.969,2.21899999999999,NA,NA,NA
1092,"Anopheles freyi",NA,NA,NA,NA,NA,NA,NA,NA,NA,NA,NA,NA,NA,NA,NA,93.75,99.733,5.983,NA,NA,NA
1093,"Anopheles indefinitus",NA,NA,NA,NA,NA,NA,NA,NA,NA,NA,NA,NA,NA,NA,NA,99.322,100,0.677999999999997,NA,NA,NA
1094,"Anopheles limosus",NA,NA,NA,NA,NA,NA,NA,NA,NA,NA,NA,NA,NA,NA,NA,100,99.696,-0.304000000000002,NA,NA,NA
1095,"Anopheles litoralis",NA,NA,NA,NA,NA,NA,NA,NA,NA,NA,NA,NA,NA,NA,NA,96.026,100,3.974,NA,NA,NA
1096,"Anopheles lungae",NA,NA,NA,NA,NA,NA,NA,NA,NA,NA,NA,NA,NA,NA,NA,92.722,100,7.27800000000001,NA,NA,NA
1097,"Anopheles maculipalplis",NA,NA,NA,NA,NA,NA,NA,NA,NA,NA,NA,NA,NA,NA,NA,99.796,100,0.203999999999994,NA,NA,NA
1098,"Anopheles mascarensis",NA,NA,NA,NA,NA,NA,NA,NA,NA,NA,NA,NA,NA,NA,NA,90.466,100,9.53400000000001,NA,NA,NA
1099,"Anopheles mediopunctatus",NA,NA,NA,NA,NA,NA,NA,NA,NA,NA,NA,NA,NA,NA,NA,100,100,0,NA,NA,NA
1100,"Anopheles messae",NA,NA,NA,NA,NA,NA,NA,NA,NA,NA,NA,NA,NA,NA,NA,99.744,100,0.256,NA,NA,NA
1101,"Anopheles multicolor",NA,NA,NA,NA,NA,NA,NA,NA,NA,NA,NA,NA,NA,NA,NA,97.321,98.634,1.313,NA,NA,NA
1102,"Anopheles pattoni",NA,NA,NA,NA,NA,NA,NA,NA,NA,NA,NA,NA,NA,NA,NA,87.688,100,12.312,NA,NA,NA
1103,"Anopheles persiensis",NA,NA,NA,NA,NA,NA,NA,NA,NA,NA,NA,NA,NA,NA,NA,94.07,99.294,5.224,90.728,99.315,8.587
1104,"Anopheles pictipennis",NA,NA,NA,NA,NA,NA,NA,NA,NA,NA,NA,NA,NA,NA,NA,100,100,0,NA,NA,NA
1105,"Anopheles solomonis",NA,NA,NA,NA,NA,NA,NA,NA,NA,NA,NA,NA,NA,NA,NA,92.722,100,7.27800000000001,NA,NA,NA
1106,"Anopheles somalicus",NA,NA,NA,NA,NA,NA,NA,NA,NA,NA,NA,NA,NA,NA,NA,94.805,100,5.19499999999999,NA,NA,NA
1107,"Anopheles willmori",NA,NA,NA,NA,NA,NA,NA,NA,NA,NA,NA,NA,NA,NA,NA,100,98.886,-1.114,NA,NA,NA
1108,"Armigeres obturbans",NA,NA,NA,NA,NA,NA,NA,NA,NA,NA,NA,NA,NA,NA,NA,99.091,100,0.909000000000006,100,100,0
1109,"Culex abominator",NA,NA,NA,NA,NA,NA,NA,NA,NA,NA,NA,NA,NA,NA,NA,100,99.112,-0.888000000000005,96.209,99.107,2.898
1110,"Culex caudelli",NA,NA,NA,NA,NA,NA,NA,NA,NA,NA,NA,NA,NA,NA,NA,97.368,93.814,-3.554,91.477,91.667,0.189999999999998
1111,"Culex fuscanus",NA,NA,NA,NA,NA,NA,NA,NA,NA,NA,NA,NA,NA,NA,NA,100,100,0,96.639,100,3.361
1112,"Culex mulrennani",NA,NA,NA,NA,NA,NA,NA,NA,NA,NA,NA,NA,NA,NA,NA,100,98.817,-1.18300000000001,90.964,96.154,5.19
1113,"Toxorhynchites okinawensis",NA,NA,NA,NA,NA,NA,NA,NA,NA,NA,NA,NA,NA,NA,NA,100,96.726,-3.274,98.266,94.286,-3.98
