# Supplementary material for: Low coverage of species constrains the use of DNA barcoding to assess mosquito biodiversity
Source: Sci Rep. 2024 Mar 28;14:7432. doi: 10.1038/s41598-024-58071-1 (PMC10978826; doi:10.1038/s41598-024-58071-1)
Supplement: Supplementary file 4 — Supplementary Information 4. [file 41598_2024_58071_MOESM4_ESM.csv]

Low coverage of species constrains the use of DNA barcoding to assess mosquito biodiversity.
Supplementary Data 4 � list of species	taxonomic coverage and other variables analyzed.
,"country","biogeography","speciesBold","speciesCulicidae","sequences","coverage","endemicSp","spMed"
1,"Afghanistan","Palearctic",1,45,1,2.22222222222222,0,19
2,"Albania","Palearctic",1,42,3,2.38095238095238,0,14
3,"Algeria","Afrotropical",4,60,16,6.66666666666667,2,15
4,"Angola","Afrotropical",2,161,4,1.24223602484472,13,17
5,"Argentina","Neotropical",52,247,226,21.0526315789474,20,24
6,"Armenia","Palearctic",1,22,1,4.54545454545455,0,9
7,"Australia","Australian",44,256,806,17.1875,114,19
8,"Austria","Palearctic",20,48,66,41.6666666666667,0,9
9,"Bahamas","Neotropical",1,41,2,2.4390243902439,0,13
10,"Bangladesh","Oriental",19,131,74,14.5038167938931,1,28
11,"Belarus","Palearctic",2,41,2,4.8780487804878,0,8
12,"Belgium","Palearctic",30,34,935,88.2352941176471,0,10
13,"Benin","Afrotropical",3,126,50,2.38095238095238,0,16
14,"Bhutan","Oriental",15,30,131,50,1,9
15,"Bolivia","Neotropical",2,198,11,1.01010101010101,4,23
16,"Brazil","Neotropical",115,507,1479,22.6824457593688,112,30
17,"Bulgaria","Palearctic",1,52,3,1.92307692307692,0,12
18,"Burkina Faso","Afrotropical",1,147,1,0.680272108843537,2,22
19,"Cambodia","Oriental",21,245,141,8.57142857142857,6,30
20,"Cameroon","Afrotropical",4,269,12,1.48698884758364,31,20
21,"Canada","Nearctic",65,84,6602,77.3809523809524,1,27
22,"Cape Verde","Afrotropical",1,5,20,20,0,3
23,"Central African Republic","Afrotropical",1,170,4,0.588235294117647,5,18
24,"Chile","Neotropical",4,22,15,18.1818181818182,5,7
25,"China","Oriental",130,289,2466,44.9826989619377,79,42
26,"Colombia","Neotropical",79,353,1625,22.3796033994334,22,30
27,"Costa Rica","Neotropical",9,217,28,4.14746543778802,6,27
28,"Côte d’Ivoire","Afrotropical",1,205,4,0.48780487804878,3,18
29,"Croatia","Palearctic",14,51,54,27.4509803921569,0,12
30,"Czech Republic","Palearctic",4,49,9,8.16326530612245,0,8
31,"Democratic Republic of the Congo","Afrotropical",5,274,99,1.82481751824818,13,16
32,"Denmark","Palearctic",3,37,15,8.10810810810811,0,7
33,"Djibouti","Afrotropical",1,29,1,3.44827586206897,0,11
34,"Dominican Republic","Neotropical",4,67,10,5.97014925373134,0,16
35,"Ecuador","Neotropical",24,232,176,10.3448275862069,16,29
36,"Egypt","Palearctic",3,43,6,6.97674418604651,1,17
37,"El Salvador","Neotropical",1,95,82,1.05263157894737,1,20
38,"Estonia","Palearctic",17,33,65,51.5151515151515,0,6
39,"Ethiopia","Afrotropical",3,132,53,2.27272727272727,3,25
40,"Fiji","Oceanian",4,31,66,12.9032258064516,10,11
41,"Finland","Palearctic",7,42,20,16.6666666666667,0,7
42,"France","Palearctic",19,302,121,6.29139072847682,1,25
43,"French Guiana","Neotropical",114,245,376,46.530612244898,16,23
44,"French Polynesia","Oceanian",2,15,13,13.3333333333333,5,6
45,"Gabon","Afrotropical",26,96,94,27.0833333333333,2,14
46,"Georgia","Palearctic",2,36,5,5.55555555555556,0,11
47,"Germany","Palearctic",29,54,670,53.7037037037037,0,10
48,"Ghana","Afrotropical",10,154,35,6.49350649350649,1,21
49,"Greece","Palearctic",10,63,76,15.8730158730159,0,14
50,"Greenland","Nearctic",2,2,74,100,0,1
51,"Guadeloupe","Neotropical",16,27,22,59.2592592592593,0,8
52,"Guam","Oceanian",1,33,1,3.03030303030303,1,15
53,"Guatemala","Neotropical",2,168,4,1.19047619047619,2,26
54,"Guinea","Afrotropical",12,70,22,17.1428571428571,0,14
55,"Guinea-Bissau","Afrotropical",2,23,29,8.69565217391304,0,7
56,"Haiti","Neotropical",1,58,3,1.72413793103448,0,12
57,"Honduras","Neotropical",15,136,278,11.0294117647059,1,28
58,"Hungary","Palearctic",11,55,35,20,0,11
59,"India","Oriental",107,381,831,28.0839895013123,56,37
60,"Indonesia","Oriental",20,502,602,3.98406374501992,77,42
61,"Iran","Palearctic",22,72,157,30.5555555555556,0,24
62,"Italy","Palearctic",13,68,189,19.1176470588235,0,16
63,"Jamaica","Neotropical",5,68,9,7.35294117647059,15,13
64,"Japan","Palearctic",53,134,401,39.5522388059701,25,24
65,"Kazakhstan","Palearctic",2,25,11,8,3,11
66,"Kenya","Afrotropical",60,237,842,25.3164556962025,14,24
67,"Kosovo","Palearctic",8,19,22,42.1052631578947,0,5
68,"Kuwait","Palearctic",5,11,12,45.4545454545455,0,10
69,"Kyrgyzstan","Palearctic",1,11,1,9.09090909090909,0,3
70,"Laos","Oriental",19,89,95,21.3483146067416,2,23
71,"Lebanon","Palearctic",1,32,1,3.125,0,13
72,"Liberia","Afrotropical",2,149,6,1.34228187919463,0,17
73,"Luxembourg","Palearctic",1,17,3,5.88235294117647,0,5
74,"Madagascar","Afrotropical",12,243,144,4.93827160493827,6,16
75,"Malawi","Afrotropical",45,58,139,77.5862068965517,0,7
76,"Malaysia","Oriental",15,473,582,3.17124735729387,57,40
77,"Mali","Afrotropical",27,117,657,23.0769230769231,0,22
78,"Malta","Palearctic",1,12,3,8.33333333333333,0,6
79,"Martinique","Neotropical",1,18,4,5.55555555555556,0,5
80,"Mauritius","Afrotropical",2,19,3,10.5263157894737,4,6
81,"Mayotte","Afrotropical",4,11,8,36.3636363636364,0,3
82,"Mexico","Neotropical",106,246,1013,43.0894308943089,27,45
83,"Moldova","Palearctic",1,43,12,2.32558139534884,0,8
84,"Montenegro","Palearctic",1,31,9,3.2258064516129,0,8
85,"Morocco","Afrotropical",3,65,92,4.61538461538461,1,18
86,"Mozambique","Afrotropical",12,127,71,9.44881889763779,0,16
87,"Myanmar","Oriental",9,109,108,8.25688073394495,1,30
88,"Nauru","Oceanian",2,4,3,50,0,4
89,"Nepal","Oriental",6,172,51,3.48837209302326,0,28
90,"Netherlands","Palearctic",6,41,22,14.6341463414634,0,11
91,"New Caledonia","Oceanian",11,26,79,42.3076923076923,5,11
92,"New Zealand","Australian",15,19,16,78.9473684210526,11,5
93,"Nigeria","Afrotropical",4,218,17,1.8348623853211,5,26
94,"Norway","Palearctic",5,41,14,12.1951219512195,0,8
95,"Pakistan","Palearctic",25,100,1779,25,1,35
96,"Panama","Neotropical",5,329,15,1.51975683890578,16,36
97,"Papua New Guinea","Oceanian",12,265,683,4.52830188679245,45,20
98,"Paraguay","Neotropical",1,123,10,0.813008130081301,0,20
99,"Peru","Neotropical",11,179,158,6.14525139664805,5,28
100,"Philippines","Oriental",4,327,41,1.22324159021407,106,36
101,"Poland","Palearctic",8,50,131,16,0,8
102,"Portugal","Palearctic",28,50,190,56,1,13
103,"Puerto Rico","Neotropical",26,57,670,45.6140350877193,0,14
104,"Qatar","Afrotropical",3,6,4,50,0,5
105,"Republic of the Congo","Afrotropical",1,155,3,0.645161290322581,6,12
106,"Reunion","Afrotropical",1,10,18,10,1,4
107,"Romania","Palearctic",17,61,110,27.8688524590164,0,12
108,"Russia","Palearctic",33,119,370,27.7310924369748,12,19
109,"Sao Tome and Principe","Afrotropical",6,36,80,16.6666666666667,7,7
110,"Saudi Arabia","Afrotropical",15,46,37,32.6086956521739,0,19
111,"Senegal","Afrotropical",2,118,11,1.69491525423729,4,22
112,"Serbia","Palearctic",5,42,96,11.9047619047619,0,9
113,"Singapore","Oriental",44,135,233,32.5925925925926,2,16
114,"Slovakia","Palearctic",1,52,7,1.92307692307692,0,9
115,"Solomon Islands","Oceanian",5,123,80,4.0650406504065,28,15
116,"Somalia","Afrotropical",2,41,4,4.8780487804878,1,14
117,"South Africa","Afrotropical",64,200,358,32,24,19
118,"South Korea","Palearctic",31,61,270,50.8196721311475,1,17
119,"Spain","Palearctic",37,68,448,54.4117647058824,1,14
120,"Sri Lanka","Oriental",36,158,277,22.7848101265823,14,29
121,"Sudan","Afrotropical",3,158,407,1.89873417721519,0,26
122,"Sweden","Palearctic",35,51,139,68.6274509803922,0,7
123,"Switzerland","Palearctic",2,41,5,4.8780487804878,0,11
124,"Taiwan","Oriental",4,122,26,3.27868852459016,11,30
125,"Tajikistan","Palearctic",5,26,21,19.2307692307692,0,9
126,"Tanzania","Afrotropical",2,176,50,1.13636363636364,13,22
127,"Thailand","Oriental",62,475,1478,13.0526315789474,49,37
128,"Timor-Leste","Oriental",1,45,1,2.22222222222222,0,22
129,"Togo","Afrotropical",2,61,10,3.27868852459016,0,9
130,"Trinidad and Tobago","Neotropical",3,169,6,1.77514792899408,2,22
131,"Tunisia","Palearctic",2,40,5,5,0,12
132,"Turkey","Palearctic",19,67,280,28.3582089552239,1,17
133,"Uganda","Afrotropical",22,241,323,9.12863070539419,15,19
134,"Ukraine","Palearctic",1,55,1,1.81818181818182,1,8
135,"United Kingdom","Palearctic",24,43,970,55.8139534883721,0,12
136,"United States","Nearctic",135,218,10397,61.9266055045872,23,48
137,"Uruguay","Neotropical",1,54,2,1.85185185185185,1,13
138,"Uzbekistan","Palearctic",1,20,1,5,2,8
139,"Venezuela","Neotropical",5,307,18,1.62866449511401,32,33
140,"Vietnam","Oriental",39,228,375,17.1052631578947,9,35
141,"Yemen","Afrotropical",2,38,7,5.26315789473684,1,14
142,"Zambia","Afrotropical",11,99,164,11.1111111111111,0,16
